# Supplementary material for: A Mesenchymal Tumor Cell State Confers Increased Dependency on the BCL-XL Anti-apoptotic Protein in Kidney Cancer
Source: Clin Cancer Res. Author manuscript; Available in PMC 2023 May 1. (PMC9633392; doi:10.1158/1078-0432.CCR-22-0669)
Supplement: 2 [file NIHMS1821904-supplement-2.xlsx]

## Sheet: Sheet1
entrez_id	symbol	RNAi_LRT	RNAi_min_gene_effect	kidney_strong_dep
6928	HNF1B	537.482	-3.12023	4
7849	PAX8	308.593	-1.73558	4
6209	RPS15	198.164	-2.24806	7
9045	RPL14	190.003	-3.79138	17
8662	EIF3B	172.707	-3.75415	18
598	BCL2L1	171.983	-3.10583	3
9349	RPL23	160.922	-2.60091	9
6223	RPS19	158.518	-2.43527	8
6633	SNRPD2	156.209	-2.81653	10
3685	ITGAV	145.304	-3.18697	3
7316	UBC	144.842	-5.38102	5
4736	RPL10A	139.676	-3.01502	9
6133	RPL9	133.957	-2.14091	9
6207	RPS13	129.971	-2.69035	21
3837	KPNB1	127.221	-3.77475	12
1207	CLNS1A	124.802	-1.93798	3
6141	RPL18	124.754	-3.10803	10
64682	ANAPC1	122.737	-4.20888	8
526	ATP6V1B2	121.091	-2.26317	8
7037	TFRC	117.296	-2.29199	6
6235	RPS29	115.876	-2.0891	13
5690	PSMB2	114.537	-2.56432	20
2913	GRM3	108.347	-1.82752	3
5682	PSMA1	100.033	-2.0904	13
