# Supplementary material for: A Mesenchymal Tumor Cell State Confers Increased Dependency on the BCL-XL Anti-apoptotic Protein in Kidney Cancer
Source: Clin Cancer Res. Author manuscript; Available in PMC 2023 May 1. (PMC9633392; doi:10.1158/1078-0432.CCR-22-0669)
Supplement: 3 [file NIHMS1821904-supplement-3.xlsx]

## Sheet: Top 3 Synergistic Points
UMRC2
Drug	Conc.	Unit	[A1331852] (µM)	ZIP_synergy	HSA_synergy	Loewe_synergy	Bliss_synergy
5-FU	0.67	µM	0.22	19.3087	24.1304	18.5441	21.5454
5-FU	2	µM	0.22	24.3929	26.5444	27.074	29.1441
5-FU	2	µM	0.67	18.0043	20.3572	17.6707	21.8766
Docetaxel	74	nM	0.22	6.90775	31.513	28.4266	11.8407
Docetaxel	74	nM	0.67	9.33018	30.793	27.6024	11.5928
Docetaxel	74	nM	2	10.9125	34.8983	31.3156	13.3563
Doxorubicin	0.07	µM	0.22	9.18496	26.2362	21.5861	9.88214
Doxorubicin	0.22	µM	0.22	9.75594	24.6192	17.982	11.0678
Doxorubicin	0.07	µM	0.67	11.634	27.1136	21.3368	10.2696
OSRC2
Drug	Conc.	Unit	[A1331852] (µM)	ZIP_synergy	HSA_synergy	Loewe_synergy	Bliss_synergy
5-FU	0.67	µM	0.22	12.8194	13.9308	14.4572	16.4004
5-FU	10	µM	0.22	8.52682	19.267	18.4536	8.40116
5-FU	10	µM	2	13.4057	27.5793	25.6587	14.9198
Docetaxel	222	nM	0.22	28.1106	48.3805	40.2015	30.3728
Docetaxel	74	nM	0.67	23.0827	43.7089	40.1651	24.9164
Docetaxel	222	nM	0.67	24.8816	48.5977	40.6172	29.2523
Doxorubicin	0.67	µM	0.22	11.6911	36.0549	24.2042	23.7235
Doxorubicin	0.67	µM	0.67	3.77503	27.6686	16.5585	9.31476
Doxorubicin	0.67	µM	2	5.14789	30.6436	19.1285	13.4171

## Sheet: Overview - UMRC2
Drug	Conc.	Unit	[A1331852] (µM)	ZIP_fit	ZIP_ref	ZIP_synergy	HSA_ref	HSA_synergy	Loewe_ref	Loewe_synergy	Bliss_ref	Bliss_synergy		Average Synergy Score
5-FU	0	µM	0	4.57782	4.57782	0	4.57782	0	4.57782	0	4.57782	0		0
5-FU	0.07	µM	0	-8.68357	-8.68357	0	-8.68357	0	-8.68357	0	-8.68357	0		0
5-FU	0.22	µM	0	18.243	18.243	0	18.243	0	18.243	0	18.243	0		0
5-FU	0.67	µM	0	3.33447	3.33447	0	3.33447	0	3.33447	0	3.33447	0		0
5-FU	2	µM	0	-2.45338	-2.45338	0	-2.45338	0	-2.45338	0	-2.45338	0		0
5-FU	10	µM	0	8.92447	8.92447	0	8.92447	0	8.92447	0	8.92447	0		0
5-FU	0	µM	0.22	24.6131	24.6131	0	24.6131	0	24.6131	0	24.6131	0		0
5-FU	0.07	µM	0.22	32.4765	25.9524	6.5241	24.6131	7.21899	22.6479	9.18424	18.0094	13.8227		9.1875
5-FU	0.22	µM	0.22	43.7166	28.6174	15.0992	25.7359	18.4788	22.8013	21.4134	37.8825	6.33222		15.3309
5-FU	0.67	µM	0.22	47.7869	28.4782	19.3087	24.6131	24.1304	30.1995	18.5441	27.1981	21.5454		20.8822
5-FU	2	µM	0.22	50.332	25.9391	24.3929	25.1809	26.5444	24.6513	27.074	22.5812	29.1441		26.7889
5-FU	10	µM	0.22	49.296	30.2675	19.0285	27.0542	21.1028	33.9362	14.2208	31.5321	16.6249		17.7442
5-FU	0	µM	0.67	37.8398	37.8398	0	37.8398	0	37.8398	0	37.8398	0		0
5-FU	0.07	µM	0.67	47.6699	39.3128	8.35714	37.8398	9.30486	34.9238	12.2208	32.4873	14.6573		11.135
5-FU	0.22	µM	0.67	50.3106	41.5261	8.78452	37.8398	12.2797	37.0169	13.1026	48.8993	1.22027		8.8468
5-FU	0.67	µM	0.67	53.2315	41.4041	11.8275	37.8398	13.6449	38.2666	13.2181	39.8907	11.594		12.5711
5-FU	2	µM	0.67	57.4663	39.462	18.0043	37.8398	20.3572	40.5263	17.6707	36.3204	21.8766		19.4772
5-FU	10	µM	0.67	59.1725	43.1305	16.042	38.1318	21.5463	42.8983	16.7798	43.7421	15.936		17.576
5-FU	0	µM	2	49.9814	49.9814	0	49.9814	0	49.9814	0	49.9814	0		0
5-FU	0.07	µM	2	53.5952	50.8584	2.73677	49.9814	4.17143	45.4714	8.68139	45.6215	8.53134		6.03023
5-FU	0.22	µM	2	56.5636	52.5266	4.03697	49.9814	6.61188	45.5794	11.0138	59.0439	-2.45064		4.80301
5-FU	0.67	µM	2	59.5474	52.4231	7.12421	49.9814	10.6284	46.0287	14.5811	51.701	8.90882		10.3106
5-FU	2	µM	2	61.4685	50.7476	10.7209	49.9814	12.5311	51.4972	11.0153	48.6307	13.8818		12.0373
5-FU	10	µM	2	62.0162	53.5023	8.51391	49.9814	11.0224	48.1436	12.8602	54.3904	6.61337		9.75248
Docetaxel	0	nM	0	-1.92193	-1.92193	0	-1.92193	0	-1.92193	0	-1.92193	0		0
Docetaxel	2	nM	0	11.9139	11.9139	0	11.9139	0	11.9139	0	11.9139	0		0
Docetaxel	8	nM	0	19.8304	19.8304	0	19.8304	0	19.8304	0	19.8304	0		0
Docetaxel	25	nM	0	45.5687	45.5687	0	45.5687	0	45.5687	0	45.5687	0		0
Docetaxel	74	nM	0	56.722	56.722	0	56.722	0	56.722	0	56.722	0		0
Docetaxel	222	nM	0	66.7167	66.7167	0	66.7167	0	66.7167	0	66.7167	0		0
Docetaxel	0	nM	0.22	45.4829	45.4829	0	45.4829	0	45.4829	0	45.4829	0		0
Docetaxel	2	nM	0.22	53.408	48.5719	4.83618	47.0746	9.4437	39.9106	16.6078	51.947	4.5713		8.86474
Docetaxel	8	nM	0.22	57.5571	55.7448	1.81236	45.4829	11.6692	44.1769	12.9752	56.2443	0.9078		6.84116
Docetaxel	25	nM	0.22	69.8032	68.1727	1.63046	46.5154	23.0764	49.6862	19.9056	70.3328	-0.740951		10.9679
Docetaxel	74	nM	0.22	82.477	75.5692	6.90775	56.722	31.513	59.8083	28.4266	76.3942	11.8407		19.672
Docetaxel	222	nM	0.22	89.9344	78.3107	11.6237	66.7167	24.831	64.2514	27.2963	81.8414	9.70628		18.3643
Docetaxel	0	nM	0.67	44.4736	44.4736	0	44.4736	0	44.4736	0	44.4736	0		0
Docetaxel	2	nM	0.67	54.8654	51.5064	3.35894	47.1692	9.98352	42.8354	14.3173	51.7717	5.38095		8.26018
Docetaxel	8	nM	0.67	61.0931	58.187	2.90602	45.1311	13.4612	45.7749	12.8173	55.6814	2.91091		8.02386
Docetaxel	25	nM	0.67	76.3047	69.862	6.4427	47.2519	29.6666	51.6683	25.2502	69.7296	7.18885		17.1371
Docetaxel	74	nM	0.67	86.1385	76.8083	9.33018	56.722	30.793	59.9126	27.6024	75.9222	11.5928		19.8296
Docetaxel	222	nM	0.67	91.0573	79.3154	11.7419	66.7167	25.9796	64.2524	28.444	81.5417	11.1547		19.3301
Docetaxel	0	nM	2	50.0644	50.0644	0	50.0644	0	50.0644	0	50.0644	0		0
Docetaxel	2	nM	2	59.3	53.8074	5.49262	51.8781	9.49515	46.6604	14.7129	56.4748	4.89849		8.64979
Docetaxel	8	nM	2	67.3224	60.0454	7.27701	50.0644	16.6707	48.624	18.1111	59.9228	6.81236		12.2178
Docetaxel	25	nM	2	81.3971	71.2358	10.1614	51.2407	30.0229	54.6425	26.621	72.8358	8.42768		18.8082
Docetaxel	74	nM	2	88.7289	77.8164	10.9125	56.7955	34.8983	60.3782	31.3156	78.3375	13.3563		22.6207
Docetaxel	222	nM	2	91.6677	80.1001	11.5675	66.7167	24.9164	64.4396	27.1935	83.2503	8.38279		18.0151
Doxorubicin	0	µM	0	8.08802	8.08802	0	8.08802	0	8.08802	0	8.08802	0		0
Doxorubicin	0.07	µM	0	33.4324	33.4324	0	33.4324	0	33.4324	0	33.4324	0		0
Doxorubicin	0.22	µM	0	60.6215	60.6215	0	60.6215	0	60.6215	0	60.6215	0		0
Doxorubicin	0.67	µM	0	74.0941	74.0941	0	74.0941	0	74.0941	0	74.0941	0		0
Doxorubicin	2	µM	0	76.9618	76.9618	0	76.9618	0	76.9618	0	76.9618	0		0
Doxorubicin	10	µM	0	83.1797	83.1797	0	83.1797	0	83.1797	0	83.1797	0		0
Doxorubicin	0	µM	0.22	35.1752	35.1752	0	35.1752	0	35.1752	0	35.1752	0		0
Doxorubicin	0.07	µM	0.22	66.332	57.147	9.18496	40.4431	26.2362	45.0932	21.5861	56.7972	9.88214		16.7223
Doxorubicin	0.22	µM	0.22	84.3853	74.6294	9.75594	60.6215	24.6192	67.2587	17.982	74.173	11.0678		15.8562
Doxorubicin	0.67	µM	0.22	86.757	83.3354	3.4216	74.0941	14.1842	75.3154	12.9629	83.2886	4.98977		8.88964
Doxorubicin	2	µM	0.22	88.1688	86.2671	1.90169	76.9618	13.4644	78.545	11.8811	85.0343	5.39185		8.15976
Doxorubicin	10	µM	0.22	89.4291	88.1328	1.29623	83.1797	7.34258	81.6336	8.8887	89.1894	1.33294		4.71511
Doxorubicin	0	µM	0.67	43.7152	43.7152	0	43.7152	0	43.7152	0	43.7152	0		0
Doxorubicin	0.07	µM	0.67	74.1381	62.5041	11.634	45.7427	27.1136	51.5195	21.3368	62.5868	10.2696		17.5885
Doxorubicin	0.22	µM	0.67	85.3569	77.6697	7.6872	60.6215	27.2995	72.1342	15.7868	77.5992	10.3219		15.2738
Doxorubicin	0.67	µM	0.67	86.0801	85.3511	0.728974	74.0941	13.9685	75.4627	12.5998	85.3848	2.67781		7.49377
Doxorubicin	2	µM	0.67	87.0235	87.9912	-0.967683	76.9618	12.4554	78.7961	10.6211	87.0343	2.38291		6.12294
Doxorubicin	10	µM	0.67	88.0966	89.6899	-1.59329	83.1797	6.01201	81.6168	7.57498	90.7679	-1.5762		2.60437
Doxorubicin	0	µM	2	50.6497	50.6497	0	50.6497	0	50.6497	0	50.6497	0		0
Doxorubicin	0.07	µM	2	76.2572	67.1585	9.09873	50.6497	25.3352	57.3373	18.6476	67.1115	8.87339		15.4887
Doxorubicin	0.22	µM	2	86.5025	80.6252	5.87733	60.7265	27.9105	71.5447	17.0924	80.4675	8.16953		14.7624
Doxorubicin	0.67	µM	2	86.4719	87.2667	-0.79478	74.0941	13.9464	77.0707	10.9698	87.3679	0.672609		6.19852
Doxorubicin	2	µM	2	86.9791	89.4348	-2.45567	76.9618	10.8191	79.0947	8.68617	88.5765	-0.795576		4.06351
Doxorubicin	10	µM	2	87.4274	90.8418	-3.41443	83.1797	3.13651	81.6208	4.6955	91.6308	-5.3145		-0.224228

## Sheet: Overview - OSRC2
Drug	Conc.	Unit	[A1331852] (µM)	ZIP_fit	ZIP_ref	ZIP_synergy	HSA_ref	HSA_synergy	Loewe_ref	Loewe_synergy	Bliss_ref	Bliss_synergy		Average Synergy Score
5-FU	0	µM	0	1.75158	1.75158	0	1.75158	0	1.75158	0	1.75158	0		0
5-FU	0.07	µM	0	-10.3046	-10.3046	0	-10.3046	0	-10.3046	0	-10.3046	0		0
5-FU	0.22	µM	0	-2.04998	-2.04998	0	-2.04998	0	-2.04998	0	-2.04998	0		0
5-FU	0.67	µM	0	-2.42909	-2.42909	0	-2.42909	0	-2.42909	0	-2.42909	0		0
5-FU	2	µM	0	8.78097	8.78097	0	8.78097	0	8.78097	0	8.78097	0		0
5-FU	10	µM	0	24.1152	24.1152	0	24.1152	0	24.1152	0	24.1152	0		0
5-FU	0	µM	0.22	14.7162	14.7162	0	14.7162	0	14.7162	0	14.7162	0		0
5-FU	0.07	µM	0.22	11.5421	8.27609	3.26603	14.7162	-4.79082	11.142	-1.21656	5.97502	3.95039		0.30226
5-FU	0.22	µM	0.22	18.4604	10.1856	8.27477	14.7162	2.68097	10.2341	7.16313	12.6405	4.75671		5.7189
5-FU	0.67	µM	0.22	24.4808	11.6614	12.8194	14.7162	13.9308	14.1899	14.4572	12.2466	16.4004		14.4019
5-FU	2	µM	0.22	31.9776	20.9776	11.0001	15.4768	16.7759	17.383	14.8697	22.2	10.0527		13.1746
5-FU	10	µM	0.22	41.4921	32.9653	8.52682	24.4195	19.267	25.2329	18.4536	35.2853	8.40116		13.6621
5-FU	0	µM	0.67	21.4042	21.4042	0	21.4042	0	21.4042	0	21.4042	0		0
5-FU	0.07	µM	0.67	19.7699	14.8134	4.95646	21.4042	-5.77046	16.956	-1.32232	13.0356	2.59811		0.11545
5-FU	0.22	µM	0.67	25.8666	16.639	9.22765	21.4042	6.42649	18.9369	8.8937	19.8229	8.00776		8.1389
5-FU	0.67	µM	0.67	24.4583	18.042	6.41631	21.4042	0.443736	16.2287	5.61918	19.1041	2.74379		3.80575
5-FU	2	µM	0.67	32.6395	26.6343	6.00525	22.1668	9.90067	19.6322	12.4353	28.3724	3.69513		8.0091
5-FU	10	µM	0.67	45.0198	37.7733	7.24651	27.5691	16.9456	27.3648	17.1499	40.4731	4.04162		11.3459
5-FU	0	µM	2	18.8843	18.8843	0	18.8843	0	18.8843	0	18.8843	0		0
5-FU	0.07	µM	2	21.4843	15.8008	5.68346	18.8843	3.22801	19.5516	2.56075	10.5617	11.5506		5.75569
5-FU	0.22	µM	2	25.6976	17.5563	8.14134	18.8843	7.28109	19.0648	7.10054	16.8389	9.32653		7.96237
5-FU	0.67	µM	2	24.9456	18.9689	5.97671	18.8843	6.31655	19.4616	5.73923	16.776	8.42488		6.61434
5-FU	2	µM	2	35.3785	27.3666	8.01196	18.8843	17.007	22.3138	13.5775	25.9012	9.99004		12.1466
5-FU	10	µM	2	51.9455	38.5398	13.4057	25.8206	27.5793	27.7412	25.6587	38.4802	14.9198		20.3909
Docetaxel	0	nM	0	-1.02108	-1.02108	0	-1.02108	0	-1.02108	0	-1.02108	0		0
Docetaxel	2	nM	0	8.12924	8.12924	0	8.12924	0	8.12924	0	8.12924	0		0
Docetaxel	8	nM	0	19.053	19.053	0	19.053	0	19.053	0	19.053	0		0
Docetaxel	25	nM	0	35.3982	35.3982	0	35.3982	0	35.3982	0	35.3982	0		0
Docetaxel	74	nM	0	36.0395	36.0395	0	36.0395	0	36.0395	0	36.0395	0		0
Docetaxel	222	nM	0	31.1564	31.1564	0	31.1564	0	31.1564	0	31.1564	0		0
Docetaxel	0	nM	0.22	27.0853	27.0853	0	27.0853	0	27.0853	0	27.0853	0		0
Docetaxel	2	nM	0.22	45.0132	30.7177	14.2956	28.2465	17.5205	27.5197	18.2473	32.8801	12.8868		15.7375
Docetaxel	8	nM	0.22	57.5155	37.399	20.1165	32.0564	26.4136	32.7892	25.6807	40.5156	17.9544		22.5413
Docetaxel	25	nM	0.22	68.4885	47.7877	20.7007	40.7944	28.9163	36.7003	33.0103	53.306	16.4047		24.758
Docetaxel	74	nM	0.22	75.6221	50.4811	25.141	36.042	39.2242	37.6572	37.609	53.1156	22.1505		31.0312
Docetaxel	222	nM	0.22	79.2354	51.1248	28.1106	31.6735	48.3805	39.8524	40.2015	49.6812	30.3728		36.7664
Docetaxel	0	nM	0.67	30.638	30.638	0	30.638	0	30.638	0	30.638	0		0
Docetaxel	2	nM	0.67	50.805	39.6356	11.1694	31.9859	18.0014	35.2706	14.7167	36.4222	13.5651		14.3631
Docetaxel	8	nM	0.67	64.0295	44.8157	19.2138	34.8109	26.7764	36.0733	25.514	43.945	17.6423		22.2867
Docetaxel	25	nM	0.67	71.5241	53.8849	17.6391	39.8755	32.9466	39.0378	33.7843	55.0582	17.7639		25.5335
Docetaxel	74	nM	0.67	79.3952	56.3125	23.0827	36.7941	43.7089	40.3379	40.1651	55.5867	24.9164		32.9683
Docetaxel	222	nM	0.67	81.6868	56.8052	24.8816	32.9135	48.5977	40.894	40.6172	52.2589	29.2523		35.8372
Docetaxel	0	nM	2	47.441	47.441	0	47.441	0	47.441	0	47.441	0		0
Docetaxel	2	nM	2	62.9382	51.4569	11.4813	48.7772	12.0945	46.3129	14.5587	52.6478	8.2239		11.5896
Docetaxel	8	nM	2	75.6917	54.5572	21.1346	51.6752	27.1766	46.7708	32.0811	57.2602	21.5916		25.496
Docetaxel	25	nM	2	74.9381	62.1367	12.8013	54.383	19.3181	49.0523	24.6489	66.491	7.21017		15.9946
Docetaxel	74	nM	2	80.7636	64.2205	16.543	50.8008	29.7662	49.1631	31.4039	65.8748	14.6922		23.1013
Docetaxel	222	nM	2	82.4232	64.4943	17.9289	49.0322	34.5089	50.3306	33.2105	63.2633	20.2778		26.4815
Doxorubicin	0	µM	0	6.36883	6.36883	0	6.36883	0	6.36883	0	6.36883	0		0
Doxorubicin	0.07	µM	0	1.31808	1.31808	0	1.31808	0	1.31808	0	1.31808	0		0
Doxorubicin	0.22	µM	0	36.7452	36.7452	0	36.7452	0	36.7452	0	36.7452	0		0
Doxorubicin	0.67	µM	0	43.6119	43.6119	0	43.6119	0	43.6119	0	43.6119	0		0
Doxorubicin	2	µM	0	76.9704	76.9704	0	76.9704	0	76.9704	0	76.9704	0		0
Doxorubicin	10	µM	0	80.6776	80.6776	0	80.6776	0	80.6776	0	80.6776	0		0
Doxorubicin	0	µM	0.22	23.7538	23.7538	0	23.7538	0	23.7538	0	23.7538	0		0
Doxorubicin	0.07	µM	0.22	28.7727	28.9326	-0.159898	26.8485	3.74214	27.1769	3.41378	25.1452	5.44545		3.11037
Doxorubicin	0.22	µM	0.22	51.6437	45.5844	6.05936	38.7187	12.4102	36.7	14.4289	50.708	0.420949		8.32986
Doxorubicin	0.67	µM	0.22	74.6547	62.9636	11.6911	44.1477	36.0549	55.9984	24.2042	56.4792	23.7235		23.9184
Doxorubicin	2	µM	0.22	82.9102	76.7548	6.1554	76.9704	5.42093	71.0012	11.3902	82.4218	-0.0303907		5.73403
Doxorubicin	10	µM	0.22	85.5748	84.6875	0.887265	80.6776	5.93605	79.8214	6.79224	85.2732	1.34045		3.739
Doxorubicin	0	µM	0.67	38.7237	38.7237	0	38.7237	0	38.7237	0	38.7237	0		0
Doxorubicin	0.07	µM	0.67	35.5384	40.9549	-5.41652	38.7237	-7.34398	32.9783	-1.59858	38.0199	-6.64019		-5.24982
Doxorubicin	0.22	µM	0.67	53.6743	55.2459	-1.57165	45.6021	7.81267	40.1015	13.3132	61.3059	-7.89111		2.91579
Doxorubicin	0.67	µM	0.67	73.4435	69.6685	3.77503	46.7414	27.6686	57.8515	16.5585	65.0952	9.31476		14.3292
Doxorubicin	2	µM	0.67	83.6171	81.0007	2.61641	76.9704	9.41052	71.4761	14.9048	86.0616	0.319409		6.81279
Doxorubicin	10	µM	0.67	84.3561	87.1806	-2.82452	80.6776	0.438837	79.8498	1.26667	88.3296	-7.21317		-2.08305
Doxorubicin	0	µM	2	33.1771	33.1771	0	33.1771	0	33.1771	0	33.1771	0		0
Doxorubicin	0.07	µM	2	33.7177	40.8554	-7.13773	34.8265	-4.34079	37.3561	-6.87039	34.2554	-3.76965		-5.52964
Doxorubicin	0.22	µM	2	55.4145	54.8889	0.525555	39.3568	16.8222	43.1507	13.0284	56.9058	-0.726713		7.41236
Doxorubicin	0.67	µM	2	74.6542	69.5063	5.14789	44.9718	30.6436	56.4869	19.1285	62.1983	13.4171		17.0843
Doxorubicin	2	µM	2	82.1334	80.9549	1.17846	76.9704	3.95696	71.389	9.53842	84.3427	-3.41528		2.81464
Doxorubicin	10	µM	2	84.7732	87.1516	-2.37839	80.6776	4.85715	80.0311	5.5037	87.138	-1.6032		1.59482
