# Supplementary material for: A Mesenchymal Tumor Cell State Confers Increased Dependency on the BCL-XL Anti-apoptotic Protein in Kidney Cancer
Source: Clin Cancer Res. Author manuscript; Available in PMC 2023 May 1. (PMC9633392; doi:10.1158/1078-0432.CCR-22-0669)
Supplement: 4 [file NIHMS1821904-supplement-4.xlsx]

## Sheet: S_Unt v I_Unt
	Gene set enrichment comparing sensitive (A498 & CAKI2) and insensitive (OSRC2 & UMRC2) cell lines at baseline (untreated)
	enriched in sensitive lines
	enriched in insensitive lines
	*abs(NES) ≥ 1.5 & FDR < 0.10
	NAME	SIZE	ES	NES	NOM p-val	FDR q-val	FWER p-val	RANK AT MAX	LEADING EDGE
	HALLMARK_INTERFERON_ALPHA_RESPONSE	80	0.549402	2.1586	0	0	0	4146	tags=60%, list=29%, signal=84%
	HALLMARK_ALLOGRAFT_REJECTION	98	0.477632	1.93084	0	0.000430233	0.001	2256	tags=33%, list=16%, signal=39%
	HALLMARK_INTERFERON_GAMMA_RESPONSE	153	0.419809	1.82584	0	0.00579208	0.016	4615	tags=54%, list=33%, signal=80%
	HALLMARK_P53_PATHWAY	179	0.405996	1.77265	0	0.00613341	0.023	2717	tags=34%, list=19%, signal=41%
	HALLMARK_APICAL_SURFACE	37	0.510364	1.74664	0.00470958	0.00651818	0.03	2081	tags=41%, list=15%, signal=47%
	HALLMARK_MYOGENESIS	133	0.411561	1.72111	0	0.00751268	0.041	2805	tags=36%, list=20%, signal=45%
	HALLMARK_KRAS_SIGNALING_DN	97	0.410675	1.67413	0	0.00991593	0.064	2866	tags=38%, list=20%, signal=48%
	HALLMARK_INFLAMMATORY_RESPONSE	128	0.389765	1.65049	0.00135318	0.0101931	0.076	2506	tags=31%, list=18%, signal=38%
	HALLMARK_COMPLEMENT	141	0.375058	1.61514	0.00134409	0.0127617	0.103	3295	tags=35%, list=23%, signal=46%
	HALLMARK_ESTROGEN_RESPONSE_EARLY	172	0.369132	1.60593	0.00131406	0.0128176	0.112	1305	tags=19%, list=9%, signal=20%
	HALLMARK_EPITHELIAL_MESENCHYMAL_TRANSITION	172	0.367072	1.56981	0.00127226	0.0177488	0.167	2349	tags=26%, list=17%, signal=30%
	HALLMARK_IL6_JAK_STAT3_SIGNALING	58	0.414814	1.51567	0.0168712	0.0316267	0.301	1699	tags=28%, list=12%, signal=31%
	HALLMARK_ESTROGEN_RESPONSE_LATE	156	0.348734	1.49057	0.0065703	0.0364184	0.368	1484	tags=21%, list=11%, signal=23%
	HALLMARK_APOPTOSIS	135	0.350104	1.4758	0.00816326	0.038967	0.411	3181	tags=33%, list=23%, signal=42%
	HALLMARK_TNFA_SIGNALING_VIA_NFKB	181	0.334687	1.45507	0.00384615	0.0446605	0.479	2636	tags=27%, list=19%, signal=33%
	HALLMARK_HEME_METABOLISM	167	0.328202	1.41005	0.0132275	0.0642534	0.631	2532	tags=25%, list=18%, signal=30%
	HALLMARK_IL2_STAT5_SIGNALING	153	0.322949	1.38065	0.0295302	0.0810511	0.733	1525	tags=17%, list=11%, signal=19%
	HALLMARK_KRAS_SIGNALING_UP	141	0.324827	1.36694	0.0322148	0.0863028	0.773	2816	tags=29%, list=20%, signal=36%
	HALLMARK_UV_RESPONSE_UP	138	0.315861	1.33564	0.047043	0.107052	0.859	2675	tags=25%, list=19%, signal=30%
	HALLMARK_CHOLESTEROL_HOMEOSTASIS	70	0.344744	1.30303	0.0989181	0.134844	0.924	3595	tags=37%, list=25%, signal=50%
	HALLMARK_SPERMATOGENESIS	64	0.326985	1.22174	0.152493	0.236465	0.995	2111	tags=23%, list=15%, signal=27%
	HALLMARK_APICAL_JUNCTION	157	0.272809	1.17957	0.166887	0.300291	0.998	2691	tags=24%, list=19%, signal=29%
	HALLMARK_ANGIOGENESIS	27	0.333939	1.03589	0.405676	0.629772	1	1762	tags=22%, list=12%, signal=25%
	HALLMARK_REACTIVE_OXYGEN_SPECIES_PATHWAY	42	0.295844	1.02804	0.403877	0.626263	1	4462	tags=40%, list=32%, signal=59%
	HALLMARK_COAGULATION	85	0.259608	1.02036	0.429587	0.623	1	2619	tags=22%, list=19%, signal=27%
	HALLMARK_HEDGEHOG_SIGNALING	32	0.300378	0.973633	0.501558	0.730199	1	2435	tags=31%, list=17%, signal=38%
	HALLMARK_XENOBIOTIC_METABOLISM	146	0.226663	0.966427	0.539894	0.722792	1	3598	tags=29%, list=25%, signal=39%
	HALLMARK_ANDROGEN_RESPONSE	93	0.24063	0.960251	0.531884	0.714866	1	2226	tags=16%, list=16%, signal=19%
	HALLMARK_UV_RESPONSE_DN	133	0.222894	0.935744	0.606695	0.758069	1	2270	tags=20%, list=16%, signal=23%
	HALLMARK_TGF_BETA_SIGNALING	52	0.257106	0.924247	0.587798	0.761647	1	1557	tags=19%, list=11%, signal=22%
	HALLMARK_ADIPOGENESIS	179	0.212009	0.914741	0.670185	0.760054	1	1129	tags=12%, list=8%, signal=13%
	HALLMARK_BILE_ACID_METABOLISM	75	0.22669	0.878161	0.690511	0.821448	1	2934	tags=24%, list=21%, signal=30%
	HALLMARK_DNA_REPAIR	142	0.19841	0.839301	0.788204	0.880579	1	3821	tags=26%, list=27%, signal=35%
	HALLMARK_PEROXISOME	86	0.198914	0.776676	0.872126	0.968393	1	3072	tags=23%, list=22%, signal=30%
	HALLMARK_MTORC1_SIGNALING	196	0.16954	0.754815	0.963291	0.969141	1	2430	tags=15%, list=17%, signal=18%
	HALLMARK_PANCREAS_BETA_CELLS	24	0.252065	0.752333	0.801292	0.945317	1	3467	tags=38%, list=25%, signal=50%
	HALLMARK_WNT_BETA_CATENIN_SIGNALING	34	0.209696	0.688294	0.902027	0.969148	1	2091	tags=18%, list=15%, signal=21%
	HALLMARK_MYC_TARGETS_V1	195	-0.146313	-0.734479	0.986726	0.957022	1	5159	tags=37%, list=37%, signal=58%
	HALLMARK_NOTCH_SIGNALING	29	-0.216789	-0.772983	0.843931	1	1	766	tags=7%, list=5%, signal=7%
	HALLMARK_PROTEIN_SECRETION	90	-0.184324	-0.815217	0.865132	1	1	1330	tags=11%, list=9%, signal=12%
	HALLMARK_UNFOLDED_PROTEIN_RESPONSE	109	-0.179323	-0.830487	0.88	1	1	2850	tags=23%, list=20%, signal=29%
	HALLMARK_PI3K_AKT_MTOR_SIGNALING	91	-0.189397	-0.832234	0.819398	1	1	3684	tags=35%, list=26%, signal=47%
	HALLMARK_HYPOXIA	175	-0.192573	-0.957832	0.548673	0.901218	1	3342	tags=29%, list=24%, signal=37%
	HALLMARK_MITOTIC_SPINDLE	196	-0.198251	-0.993717	0.523365	0.860554	0.998	2967	tags=26%, list=21%, signal=32%
	HALLMARK_MYC_TARGETS_V2	57	-0.252563	-1.02659	0.383285	0.835701	0.998	3826	tags=37%, list=27%, signal=50%
	HALLMARK_GLYCOLYSIS	181	-0.213957	-1.06192	0.316742	0.813912	0.99	2846	tags=27%, list=20%, signal=33%
	HALLMARK_FATTY_ACID_METABOLISM	136	-0.235485	-1.13046	0.176471	0.661213	0.957	3247	tags=30%, list=23%, signal=39%
	HALLMARK_E2F_TARGETS	196	-0.315459	-1.5775	0	0.0254319	0.078	4163	tags=38%, list=29%, signal=53%
	HALLMARK_G2M_CHECKPOINT	198	-0.371984	-1.87636	0	0.00254478	0.005	4949	tags=52%, list=35%, signal=79%
	HALLMARK_OXIDATIVE_PHOSPHORYLATION	197	-0.419859	-2.10541	0	0	0	3996	tags=46%, list=28%, signal=64%
