# Supplementary material for: A Mesenchymal Tumor Cell State Confers Increased Dependency on the BCL-XL Anti-apoptotic Protein in Kidney Cancer
Source: Clin Cancer Res. Author manuscript; Available in PMC 2023 May 1. (PMC9633392; doi:10.1158/1078-0432.CCR-22-0669)
Supplement: 5 [file NIHMS1821904-supplement-5.xlsx]

## Sheet: S_Unt v I_Unt DE
	Differential gene expression between sensitive (A498 & CAKI2) and insensitive (OSRC2 & UMRC2) cells lines at baseline (untreated)
T	differentially expressed genes used to cluster TCGA-KIRC patient samples
F	genes neither differentially expressed nor found in the TCGA-KIRC patient samples data set
	*abs(FC) ≥ 1.5 & FDR < 0.10
inc.	Entrez ID	Gene Symbol	logFC	logCPM	F	PValue	FDR
T	57556	SEMA6A	-6.00915	7.78215	1525.25	5.6318e-34	7.95661e-30
T	9075	CLDN2	-6.296	8.03924	1435.61	1.8787e-33	1.32711e-29
T	7837	PXDN	4.40321	8.68457	1298.43	1.37915e-32	6.49485e-29
T	3897	L1CAM	5.69113	7.57102	1275.19	1.97256e-32	6.9671e-29
T	79083	MLPH	8.54687	6.59996	1122.62	2.44913e-31	6.92027e-28
T	7171	TPM4	4.52566	8.39966	1036.61	1.1774e-30	2.71139e-27
T	4131	MAP1B	4.19649	9.94765	1029.69	1.34341e-30	2.71139e-27
T	6678	SPARC	5.3283	9.2392	1018.02	1.6808e-30	2.96829e-27
T	134147	CMBL	3.75255	7.10977	941.199	7.84007e-30	1.23072e-26
T	1282	COL4A1	4.3497	9.05498	932.545	9.39573e-30	1.32743e-26
T	157506	RDH10	3.54786	9.06683	917.544	1.29079e-29	1.65784e-26
T	7145	TNS1	-3.8812	7.77041	876.048	3.19112e-29	3.75701e-26
T	5802	PTPRS	4.81483	8.24591	903.024	5.34634e-29	5.81024e-26
T	5919	RARRES2	-4.9326	6.60949	846.519	6.23274e-29	6.28972e-26
T	60681	FKBP10	5.03416	7.87545	886.041	7.68281e-29	7.23619e-26
T	284119	CAVIN1	4.23841	10.0896	834.278	8.28035e-29	7.31155e-26
T	6850	SYK	9.47074	5.35191	931.208	9.24253e-29	7.68109e-26
T	2192	FBLN1	4.56323	7.21305	808.713	1.51835e-28	1.19174e-25
T	387914	SHISA2	6.29156	6.12124	783.822	2.7893e-28	2.07407e-25
T	57619	SHROOM3	3.50939	6.68953	774.873	3.48666e-28	2.46298e-25
T	822	CAPG	4.27102	8.28715	767.288	4.22077e-28	2.83957e-25
T	57580	PREX1	5.03988	6.47308	758.89	5.22615e-28	3.35614e-25
T	3625	INHBB	5.66452	5.60785	736.1	9.44032e-28	5.79882e-25
T	5097	PCDH1	4.87307	6.42299	731.352	1.07012e-27	6.29946e-25
T	1289	COL5A1	7.31423	7.15276	716.474	1.59318e-27	9.00339e-25
T	1284	COL4A2	2.9539	9.43023	684.783	3.8195e-27	2.07546e-24
T	10079	ATP9A	3.98161	7.31488	665.18	6.68816e-27	3.49964e-24
T	56666	PANX2	4.87219	5.46776	631.755	1.80386e-26	9.10178e-24
T	56603	CYP26B1	5.03947	5.69576	620.335	2.56066e-26	1.20949e-23
T	55357	TBC1D2	3.63238	7.2343	620.239	2.56827e-26	1.20949e-23
T	1646	AKR1C2	4.17861	8.04439	607.755	3.79344e-26	1.72883e-23
T	4241	MELTF	3.33212	6.48212	604.713	4.17643e-26	1.84389e-23
T	146330	FBXL16	4.91679	5.50821	597.219	5.30348e-26	2.27053e-23
F	1038	CDR1	6.51817	5.73272	614.602	7.80026e-26	3.24124e-23
T	2335	FN1	3.63375	13.0159	661.046	9.7106e-26	3.91975e-23
T	2697	GJA1	6.39361	6.08262	604.464	1.06521e-25	4.18035e-23
T	9249	DHRS3	3.4011	7.55956	568.404	1.36514e-25	5.21262e-23
T	23612	PHLDA3	4.73604	7.21451	585.311	1.94537e-25	7.23266e-23
T	3728	JUP	4.09389	7.16976	552.571	2.33977e-25	8.47597e-23
T	79027	ZNF655	-6.31206	5.50121	575.669	2.65307e-25	9.37065e-23
T	1955	MEGF9	3.22163	5.85469	546.793	2.8584e-25	9.84962e-23
T	1645	AKR1C1	3.61651	9.85032	542.46	3.3258e-25	1.11873e-22
T	157638	LRATD2	2.94712	7.77503	541.453	3.44547e-25	1.13204e-22
T	8612	PLPP2	4.66054	6.78349	586.482	3.71737e-25	1.19361e-22
T	1593	CYP27A1	-6.48964	5.62153	534.47	4.41032e-25	1.38464e-22
T	4651	MYO10	2.44071	9.00632	533.055	4.63827e-25	1.42455e-22
T	79006	METRN	4.13049	7.13527	594.458	7.68286e-25	2.30944e-22
T	55214	P3H2	2.51234	7.91915	514.993	8.92415e-25	2.62667e-22
T	84740	AFAP1-AS1	4.59764	7.29767	513.836	9.3128e-25	2.68513e-22
T	1490	CCN2	4.77246	6.84646	511.852	1.00215e-24	2.83168e-22
T	399665	FAM102A	2.88564	9.21691	541.153	1.12177e-24	3.10752e-22
T	116496	NIBAN1	2.66493	7.22557	507.683	1.17012e-24	3.12439e-22
T	84627	ZNF469	6.96307	4.62166	507.638	1.17209e-24	3.12439e-22
T	11138	TBC1D8	3.03327	6.44864	505.345	1.27699e-24	3.34098e-22
T	83543	AIF1L	-3.88668	5.73482	500.509	1.53194e-24	3.93513e-22
T	976	ADGRE5	4.06491	7.23802	492.194	2.10291e-24	5.30534e-22
T	9805	SCRN1	-3.47092	5.97154	479.539	3.43865e-24	8.52303e-22
T	3797	KIF3C	2.58106	7.09937	473.027	4.44969e-24	1.08388e-21
T	4240	MFGE8	3.01218	6.92153	467.03	5.65831e-24	1.33497e-21
T	114804	RNF157	3.75684	5.40209	466.844	5.70086e-24	1.33497e-21
T	26470	SEZ6L2	4.00995	6.55872	466.571	5.76394e-24	1.33497e-21
T	8038	ADAM12	2.82536	6.29608	459.312	7.74116e-24	1.76399e-21
T	3955	LFNG	-2.79044	6.78457	457.583	8.30996e-24	1.86354e-21
T	9540	TP53I3	2.79327	6.32436	433.304	2.3097e-23	5.05252e-21
T	896	CCND3	2.4517	7.249	433.155	2.32456e-23	5.05252e-21
T	23657	SLC7A11	2.65001	8.18803	466.723	2.61184e-23	5.59092e-21
T	367	AR	-3.14437	6.68256	426.64	3.08597e-23	6.50726e-21
T	9076	CLDN1	2.3227	7.79938	422.863	3.6436e-23	7.57011e-21
T	285590	SH3PXD2B	2.46517	7.07826	421.336	3.8981e-23	7.9815e-21
T	2583	B4GALNT1	4.09147	5.66547	417.437	4.63633e-23	9.35745e-21
T	19	ABCA1	2.52334	7.87008	414.775	5.22369e-23	1.03944e-20
T	768	CA9	-6.5558	5.35325	429.92	5.84528e-23	1.14697e-20
T	81606	LBH	4.68369	4.78522	410.819	6.24492e-23	1.20861e-20
T	51313	GASK1B	4.19273	5.38862	407.428	7.28684e-23	1.37735e-20
T	266977	ADGRF1	9.83532	4.873	488.641	7.31179e-23	1.37735e-20
T	9052	GPRC5A	2.3892	7.39827	405.926	7.80516e-23	1.45094e-20
T	220	ALDH1A3	3.07523	5.65828	405.215	8.06383e-23	1.46771e-20
T	23022	PALLD	2.09996	8.1865	405.109	8.10316e-23	1.46771e-20
T	85352	SHISAL1	4.39182	6.07491	403.284	8.81281e-23	1.57604e-20
T	1903	S1PR3	4.50848	5.79254	401.477	9.58031e-23	1.69188e-20
T	9902	MRC2	2.59758	7.29007	409.017	9.96101e-23	1.7374e-20
T	5552	SRGN	5.91388	5.52288	432.214	1.17435e-22	2.02331e-20
T	56937	PMEPA1	3.67409	8.01943	393.068	1.41926e-22	2.41582e-20
T	8635	RNASET2	-2.51146	6.59393	388.529	1.7602e-22	2.96049e-20
T	255488	RNF144B	5.18868	5.12998	383.996	2.18753e-22	3.63594e-20
T	10984	KCNQ1OT1	-3.06755	8.00589	377.244	3.0369e-22	4.93365e-20
T	144100	PLEKHA7	2.75123	6.16587	377.236	3.03813e-22	4.93365e-20
T	54600	UGT1A9	-4.59773	6.27131	392.006	3.13879e-22	5.03918e-20
T	9536	PTGES	3.81847	4.64958	372.017	3.92945e-22	6.23768e-20
T	1917	EEF1A2	2.699	8.38897	368.484	4.68552e-22	7.33243e-20
T	10882	C1QL1	-3.93807	6.85177	497.16	4.7229e-22	7.33243e-20
T	5455	POU3F3	4.95276	4.71638	367.522	4.91683e-22	7.55053e-20
T	4133	MAP2	3.6433	6.57039	366.132	5.2724e-22	8.00951e-20
T	27132	CPNE7	7.43726	5.41121	526.644	6.22708e-22	9.35916e-20
T	55351	STK32B	-4.06755	5.26722	359.886	7.23737e-22	1.07631e-19
T	7057	THBS1	-2.25422	11.1151	354.138	9.72946e-22	1.43185e-19
T	57834	CYP4F11	2.22669	7.48213	352.694	1.04876e-21	1.51534e-19
T	2274	FHL2	1.94621	8.17783	352.651	1.05113e-21	1.51534e-19
T	57016	AKR1B10	2.15703	10.3267	352.028	1.08577e-21	1.54947e-19
T	57608	JCAD	2.53292	9.25039	345.538	1.52728e-21	2.15774e-19
T	55619	DOCK10	4.76913	5.65816	357.509	1.65606e-21	2.31652e-19
T	23136	EPB41L3	-3.52765	6.33808	357.208	1.68129e-21	2.32875e-19
T	8744	TNFSF9	2.61089	6.32909	343.165	1.73267e-21	2.37661e-19
T	91607	SLFN11	-7.2728	4.76258	370.195	1.8352e-21	2.49305e-19
T	84561	SLC12A8	3.46551	5.45886	341.84	1.85982e-21	2.50243e-19
T	2026	ENO2	-2.91032	7.08077	337.71	2.32271e-21	3.09578e-19
T	3687	ITGAX	4.55545	4.26972	337.406	2.36128e-21	3.11778e-19
T	6840	SVIL	2.06168	8.29258	336.668	2.45764e-21	3.21495e-19
T	284217	LAMA1	2.73155	6.88672	335.687	2.59212e-21	3.35977e-19
T	22873	DZIP1	-3.68104	5.9423	335.267	2.6521e-21	3.40626e-19
T	347902	AMIGO2	3.97752	6.97597	340.975	2.7572e-21	3.50934e-19
T	54578	UGT1A6	-4.54947	5.37365	333.039	2.99529e-21	3.77834e-19
T	25894	PLEKHG4	4.90646	4.74441	332.095	3.15458e-21	3.94406e-19
T	5099	PCDH7	4.95325	5.55177	331.933	3.18282e-21	3.94447e-19
T	286	ANK1	7.76799	4.48407	371.614	3.2179e-21	3.95326e-19
T	3716	JAK1	-2.89016	7.94613	329.995	3.54136e-21	4.31313e-19
T	29785	CYP2S1	7.27239	4.8947	427.408	3.65375e-21	4.41199e-19
T	114569	MAL2	2.74434	5.61052	327.756	4.00916e-21	4.80012e-19
T	154810	AMOTL1	-2.85056	6.87357	322.86	5.27268e-21	6.25987e-19
T	10609	P3H4	3.14525	6.24761	321.207	5.78849e-21	6.81498e-19
T	4035	LRP1	1.98094	8.74176	320.785	5.9284e-21	6.92202e-19
T	23530	NNT	-4.5166	5.52208	330.941	6.60118e-21	7.64438e-19
T	9037	SEMA5A	-2.76308	5.72386	317.287	7.23453e-21	8.30971e-19
T	5256	PHKA2	-2.27267	6.29191	316.887	7.4023e-21	8.4007e-19
T	6662	SOX9	2.63784	6.35302	322.734	7.43267e-21	8.4007e-19
T	4316	MMP7	6.01534	5.53085	565.22	8.34679e-21	9.359e-19
T	4193	MDM2	1.90243	8.2421	312.564	9.49612e-21	1.05639e-18
T	4885	NPTX2	7.98955	4.10584	332.398	1.21315e-20	1.33902e-18
T	7077	TIMP2	2.48108	6.78181	329.213	1.29209e-20	1.41509e-18
T	79802	HHIPL2	5.56414	3.73586	306.73	1.33557e-20	1.4462e-18
T	23321	TRIM2	2.77445	5.70776	325.779	1.34544e-20	1.4462e-18
T	84959	UBASH3B	2.13422	6.99581	306.487	1.35486e-20	1.4462e-18
T	25903	OLFML2B	5.16853	5.34931	306.405	1.36145e-20	1.4462e-18
T	146802	SLC47A2	3.8657	4.59051	316.656	1.44745e-20	1.52609e-18
T	201895	SMIM14	2.7519	5.44306	304.958	1.48304e-20	1.55203e-18
T	2012	EMP1	6.73767	4.07205	325.6	1.739e-20	1.80651e-18
T	10501	SEMA6B	4.31469	4.9334	300.578	1.92571e-20	1.98587e-18
T	79586	CHPF	1.87543	7.30949	299.614	2.04054e-20	2.08904e-18
T	1435	CSF1	1.95918	9.2511	299.389	2.06839e-20	2.10232e-18
T	55893	ZNF395	-1.87844	8.50834	298.391	2.19667e-20	2.202e-18
T	286319	TUSC1	5.70283	4.7186	309.286	2.19764e-20	2.202e-18
T	26220	DGCR5	-2.42238	5.93036	296.635	2.4432e-20	2.43081e-18
T	1265	CNN2	2.34256	7.30306	296.019	2.53646e-20	2.50595e-18
T	375449	MAST4	-3.97767	5.71776	291.836	3.27668e-20	3.21479e-18
T	11187	PKP3	3.38536	5.17481	291.048	3.43969e-20	3.35145e-18
T	3038	HAS3	2.18669	6.49238	289.667	3.74657e-20	3.62545e-18
T	9901	SRGAP3	5.68159	4.05311	284.696	5.11134e-20	4.91245e-18
T	282973	JAKMIP3	4.14936	4.55886	283.038	5.6751e-20	5.41742e-18
T	1514	CTSL	1.94809	7.90532	282.722	5.78997e-20	5.48998e-18
T	1953	MEGF6	3.18799	6.42359	281.65	6.19748e-20	5.8372e-18
T	11020	IFT27	3.33576	4.60552	280.229	6.78432e-20	6.3476e-18
T	4856	CCN3	3.17458	5.43197	279.813	6.96699e-20	6.47563e-18
T	7138	TNNT1	2.7684	5.9255	278.907	7.3833e-20	6.81773e-18
T	64065	PERP	2.29252	7.35539	296.464	7.99182e-20	7.33171e-18
T	22885	ABLIM3	3.48818	6.83003	276.284	8.74105e-20	7.96732e-18
T	6624	FSCN1	1.75995	9.18707	276.076	8.85946e-20	8.02349e-18
T	6695	SPOCK1	2.27275	8.47696	275.907	8.95647e-20	8.05968e-18
F	8352	H3C3	5.29348	8.43178	573.131	9.37721e-20	8.38489e-18
T	58526	MID1IP1	3.20843	4.91067	274.645	9.72057e-20	8.62546e-18
T	81031	SLC2A10	6.78736	3.75085	294.71	9.76836e-20	8.62546e-18
T	10076	PTPRU	2.79035	5.54556	273.444	1.05111e-19	9.22367e-18
T	4811	NID1	-2.88276	6.98955	272.974	1.08379e-19	9.45176e-18
T	133746	JMY	5.68808	4.9649	280.596	1.22014e-19	1.05756e-17
T	7056	THBD	5.90982	4.62152	290.819	1.2278e-19	1.05771e-17
T	8542	APOL1	-1.74975	8.7375	269.215	1.38749e-19	1.18803e-17
T	3690	ITGB3	1.77277	8.23404	268.992	1.40815e-19	1.19846e-17
T	1767	DNAH5	2.99029	4.88958	266.862	1.62204e-19	1.37223e-17
T	27040	LAT	2.32656	5.82783	265.518	1.77431e-19	1.49211e-17
T	253461	ZBTB38	-2.04916	7.15164	265.236	1.80808e-19	1.51151e-17
T	645553	IGFL2-AS1	5.65109	4.16413	282.766	1.98833e-19	1.65242e-17
T	6519	SLC3A1	-3.81695	5.73825	262.965	2.10641e-19	1.74031e-17
T	5522	PPP2R2C	4.23803	6.03871	271.561	2.16154e-19	1.77548e-17
T	266727	MDGA1	2.67738	5.48808	262.441	2.18228e-19	1.78215e-17
T	8437	RASAL1	4.11352	4.62887	294.755	2.34826e-19	1.90314e-17
T	6526	SLC5A3	1.92415	7.71107	265.727	2.35737e-19	1.90314e-17
T	91526	ANKRD44	2.45294	5.11793	260.577	2.47621e-19	1.98772e-17
T	66004	LYNX1	4.21788	4.97208	260.241	2.53355e-19	2.00786e-17
T	6653	SORL1	3.5957	4.90191	260.239	2.5338e-19	2.00786e-17
T	23362	PSD3	1.9638	6.73012	260.181	2.54393e-19	2.00786e-17
T	1890	TYMP	2.6535	5.72262	258.974	2.76221e-19	2.16803e-17
T	6376	CX3CL1	2.36353	6.16647	258.489	2.8554e-19	2.22879e-17
T	4162	MCAM	-5.62024	5.83359	266.128	3.07351e-19	2.38586e-17
T	65988	ZNF747	5.37407	4.41026	263.918	3.55289e-19	2.74291e-17
T	50861	STMN3	3.21446	7.21163	254.178	3.84454e-19	2.95194e-17
T	2548	GAA	2.39239	6.02477	257.301	3.94413e-19	3.00904e-17
T	50649	ARHGEF4	3.90463	4.16855	253.747	3.96151e-19	3.00904e-17
T	256987	SERINC5	2.01527	6.24377	253.485	4.03455e-19	3.04814e-17
T	10602	CDC42EP3	2.97941	5.64433	253.244	4.10281e-19	3.08322e-17
T	84766	CRACR2A	-6.8449	4.19697	279.799	4.46976e-19	3.3412e-17
T	1809	DPYSL3	1.61294	9.52512	251.074	4.77555e-19	3.551e-17
T	8942	KYNU	2.66792	5.64091	254.346	5.42111e-19	4.00992e-17
T	745	MYRF	-1.82391	7.34771	244.714	7.50234e-19	5.52047e-17
T	2820	GPD2	5.10024	6.06676	260.118	8.25499e-19	6.04283e-17
T	1130	LYST	2.00076	6.04357	242.721	8.66071e-19	6.30714e-17
T	10891	PPARGC1A	-3.30635	6.34113	240.882	9.89696e-19	7.17048e-17
T	10653	SPINT2	3.24965	7.93292	240.638	1.00742e-18	7.26165e-17
T	2752	GLUL	-5.35973	5.00622	256.945	1.01644e-18	7.28949e-17
T	6888	TALDO1	1.5744	8.9625	240.444	1.02178e-18	7.29078e-17
T	23089	PEG10	-1.54465	8.89453	240.275	1.03446e-18	7.34415e-17
T	1832	DSP	2.85436	6.36207	239.32	1.10922e-18	7.83553e-17
T	90102	PHLDB2	-1.7335	6.95	238.506	1.1774e-18	8.27576e-17
T	6623	SNCG	6.22059	4.89716	343.908	1.25756e-18	8.79546e-17
T	23475	QPRT	2.1336	8.30792	236.102	1.40574e-18	9.7834e-17
T	89795	NAV3	1.96588	6.80956	235.815	1.43596e-18	9.9447e-17
T	6696	SPP1	2.42376	10.2533	338.912	1.45527e-18	1.00293e-16
T	8644	AKR1C3	2.29016	8.53715	265.2	1.64976e-18	1.12693e-16
T	202	CRYBG1	2.98674	5.7817	233.938	1.65116e-18	1.12693e-16
T	10769	PLK2	1.56916	8.94324	232.844	1.79195e-18	1.21714e-16
T	10140	TOB1	2.22153	5.87092	232.108	1.89373e-18	1.28013e-16
T	64393	ZMAT3	2.22816	5.58911	231.619	1.96465e-18	1.32174e-16
T	81621	KAZALD1	5.65861	3.46592	229.963	2.22623e-18	1.49062e-16
T	56999	ADAMTS9	-1.7565	6.66046	229.683	2.27405e-18	1.51546e-16
T	7477	WNT7B	3.09984	6.8734	228.209	2.54373e-18	1.68722e-16
T	51191	HERC5	9.03352	3.96237	270.051	2.59125e-18	1.70829e-16
T	90249	UNC5A	4.55195	3.68807	227.924	2.59968e-18	1.70829e-16
T	861	RUNX1	2.13158	6.35033	226.829	2.82675e-18	1.8489e-16
T	6535	SLC6A8	-2.48332	7.50557	226.723	3.03127e-18	1.97354e-16
T	55930	MYO5C	-3.41797	4.48907	225.443	3.14429e-18	2.03773e-16
T	83592	AKR1E2	5.29475	3.78899	232.39	3.18087e-18	2.05203e-16
T	64114	TMBIM1	2.0144	6.24082	224.83	3.29639e-18	2.11688e-16
T	1026	CDKN1A	1.72387	8.15052	224.761	3.31408e-18	2.11861e-16
T	26762	HAVCR1	-1.69997	7.57088	224.408	3.40583e-18	2.16746e-16
T	8828	NRP2	2.09975	7.89673	264.912	3.57265e-18	2.26343e-16
T	9644	SH3PXD2A	-2.00153	6.36696	222.812	3.85468e-18	2.4312e-16
T	25778	DSTYK	1.85898	6.03537	222.438	3.96861e-18	2.49193e-16
T	5649	RELN	-2.57187	8.50986	221.974	4.11455e-18	2.57214e-16
T	5069	PAPPA	-2.12824	6.47512	221.215	4.36612e-18	2.71738e-16
T	7351	UCP2	4.26283	5.07342	221.114	4.40096e-18	2.72705e-16
T	8291	DYSF	-5.02977	3.96299	227.788	4.47389e-18	2.76013e-16
T	57146	TMEM159	2.52171	4.9177	220.745	4.53e-18	2.7826e-16
T	25932	CLIC4	-1.78735	6.99137	219.962	4.81748e-18	2.94638e-16
T	6913	TBX15	-4.46293	4.57838	219.523	4.98662e-18	3.03668e-16
T	253982	ASPHD1	3.01549	5.1387	218.679	5.33004e-18	3.23188e-16
T	2232	FDXR	2.03792	6.1765	216.758	6.20799e-18	3.74814e-16
T	8566	PDXK	1.48212	9.72965	216.517	6.32819e-18	3.80445e-16
T	3866	KRT15	5.05482	4.52383	215.376	6.93203e-18	4.14982e-16
T	10135	NAMPT	1.81254	7.75058	214.574	7.39291e-18	4.40705e-16
T	90874	ZNF697	-2.60092	5.58656	214.054	7.70859e-18	4.57592e-16
T	7045	TGFBI	-1.50373	9.67649	213.823	7.85298e-18	4.64169e-16
T	8463	TEAD2	2.81316	5.1748	243.719	7.8851e-18	4.64169e-16
T	10158	PDZK1IP1	1.90649	5.92183	213.709	7.92535e-18	4.64603e-16
T	8853	ASAP2	1.56285	6.91968	213.357	8.15406e-18	4.76035e-16
T	2273	FHL1	2.29633	5.27356	212.9	8.46007e-18	4.91868e-16
T	6262	RYR2	3.44163	5.85068	212.44	8.78117e-18	5.08444e-16
T	59345	GNB4	2.92331	5.12725	211.459	9.50905e-18	5.48342e-16
T	9514	GAL3ST1	-1.59154	7.74676	211.112	9.78181e-18	5.61778e-16
T	51474	LIMA1	2.43755	6.43853	258.899	1.01891e-17	5.82798e-16
T	100216001	MANCR	4.01727	3.97667	210.519	1.02658e-17	5.84822e-16
T	6774	STAT3	1.49731	7.6696	210.349	1.04099e-17	5.90644e-16
T	221935	SDK1	2.60578	5.18258	210.196	1.05408e-17	5.95684e-16
T	64411	ARAP3	3.0613	5.08412	209.166	1.14684e-17	6.45521e-16
T	341640	FREM2	-6.15618	4.59721	222.083	1.17297e-17	6.57609e-16
T	132671	SPATA18	5.11677	4.49222	214.769	1.21369e-17	6.77746e-16
T	22859	ADGRL1	2.15086	5.45109	207.946	1.26787e-17	7.05216e-16
T	8904	CPNE1	-1.61698	7.04902	207.178	1.35098e-17	7.48494e-16
T	970	CD70	1.87456	6.91115	207.108	1.35885e-17	7.49915e-16
T	3909	LAMA3	1.54213	7.04501	207.034	1.36719e-17	7.51585e-16
T	79047	KCTD15	5.1024	6.19789	219.558	1.41805e-17	7.76519e-16
T	7328	UBE2H	1.42978	8.18018	206.315	1.45117e-17	7.9159e-16
T	6586	SLIT3	4.757	6.42862	205.984	1.49153e-17	8.10476e-16
T	56654	NPDC1	2.08383	5.74192	205.401	1.5657e-17	8.44291e-16
T	339834	IHO1	7.32872	3.42303	214.877	1.56572e-17	8.44291e-16
T	6386	SDCBP	2.17471	7.32107	253.614	1.6878e-17	9.06665e-16
T	359845	RFLNB	5.42436	4.68931	217.157	1.70137e-17	9.1049e-16
T	7127	TNFAIP2	1.51457	8.74456	204.345	1.71011e-17	9.11715e-16
T	57537	SORCS2	3.78484	5.66546	231.072	1.85141e-17	9.83337e-16
T	29967	LRP12	1.85002	6.47101	203.31	1.86525e-17	9.86977e-16
T	140706	CCM2L	4.08485	4.04056	201.797	2.11892e-17	1.11702e-15
T	10890	RAB10	1.45845	8.23699	201.745	2.12824e-17	1.11776e-15
T	55586	MIOX	-4.86631	3.98215	201.108	2.24625e-17	1.17446e-15
T	51162	EGFL7	3.27332	5.21898	201.074	2.25282e-17	1.17446e-15
T	2296	FOXC1	1.90824	6.13388	200.4	2.38549e-17	1.23905e-15
T	8912	CACNA1H	3.08479	5.4895	256.367	2.41066e-17	1.24442e-15
T	64856	VWA1	3.66994	3.87378	200.263	2.41344e-17	1.24442e-15
T	50810	HDGFL3	5.38705	4.83148	212.291	2.47416e-17	1.27109e-15
T	50484	RRM2B	1.99791	6.12542	199.792	2.51238e-17	1.28162e-15
T	631	BFSP1	5.3513	3.18567	199.79	2.51281e-17	1.28162e-15
T	146760	RTN4RL1	4.24602	4.42158	205.473	2.55519e-17	1.29855e-15
T	85236	H2BC12	3.68667	5.67657	199.347	2.6096e-17	1.32145e-15
T	64759	TNS3	1.48308	8.72808	198.772	2.7413e-17	1.38318e-15
T	379	ARL4D	3.49833	5.36231	198.522	2.80063e-17	1.40809e-15
T	26153	KIF26A	-4.54776	5.55281	204.181	2.83999e-17	1.42281e-15
T	5226	PGD	1.42937	8.20557	197.886	2.95769e-17	1.47654e-15
T	50804	MYEF2	-3.50707	5.41798	197.758	2.99038e-17	1.48761e-15
T	2678	GGT1	-1.5793	7.42345	197.521	3.05208e-17	1.51297e-15
T	8671	SLC4A4	-1.49056	8.44407	196.821	3.2419e-17	1.60146e-15
T	92521	SPECC1	1.72862	6.72049	196.226	3.41313e-17	1.68016e-15
F	105373989	LOC105373989	4.71157	3.34777	196.162	3.43209e-17	1.68363e-15
T	3216	HOXB6	3.40622	5.00711	195.431	3.65677e-17	1.78764e-15
T	399726	MIR1915HG	2.18218	5.46085	195.32	3.69212e-17	1.7987e-15
T	26086	GPSM1	3.08259	5.4222	195.082	3.76935e-17	1.83001e-15
T	5795	PTPRJ	1.42441	8.27234	194.653	3.91289e-17	1.89319e-15
T	1847	DUSP5	3.50934	7.11934	425.286	4.11829e-17	1.98577e-15
T	9609	RAB36	3.99242	4.43839	193.623	4.28115e-17	2.05728e-15
T	84913	ATOH8	-1.85848	6.78136	193.36	4.38124e-17	2.09824e-15
T	29015	SLC43A3	-3.90716	5.9573	192.875	4.57155e-17	2.18199e-15
T	10449	ACAA2	-2.44195	5.02515	192.59	4.68732e-17	2.22971e-15
T	9586	CREB5	-1.58983	7.44546	192.145	4.87453e-17	2.31099e-15
T	8324	FZD7	1.84497	6.42131	192.008	4.93396e-17	2.33134e-15
T	7022	TFAP2C	7.55837	3.2114	202.897	5.20604e-17	2.4517e-15
T	7157	TP53	1.893	5.51091	190.594	5.59113e-17	2.6243e-15
T	64943	NT5DC2	-1.64271	6.5409	190.496	5.63974e-17	2.63835e-15
T	7364	UGT2B7	-2.70661	5.39447	190.085	5.84954e-17	2.72747e-15
T	5174	PDZK1	-1.88616	6.20804	190.038	5.87421e-17	2.72996e-15
T	81786	TRIM7	3.3695	3.72597	189.635	6.0886e-17	2.82032e-15
T	6594	SMARCA1	-2.3646	5.33568	188.962	6.46504e-17	2.9849e-15
T	84514	GHDC	3.91331	4.54206	188.781	6.57037e-17	3.02365e-15
T	2040	STOM	1.61053	7.22135	188.38	6.81058e-17	3.12402e-15
T	51363	CHST15	1.72507	6.71651	188.228	6.90377e-17	3.15652e-15
T	6347	CCL2	5.10557	4.93371	272.434	6.93291e-17	3.15962e-15
T	440712	RHEX	2.42237	5.5059	202.517	6.95757e-17	3.16066e-15
T	57106	NAT14	2.99452	4.60352	187.825	7.15832e-17	3.24144e-15
T	4756	NEO1	-1.57644	6.42841	187.738	7.21417e-17	3.25629e-15
T	2651	GCNT2	2.04973	5.22428	187.348	7.47193e-17	3.36189e-15
T	57118	CAMK1D	2.64242	5.31362	187.245	7.54104e-17	3.38221e-15
T	2737	GLI3	2.43597	4.95834	186.985	7.72012e-17	3.45158e-15
T	8536	CAMK1	-2.52548	4.77105	186.782	7.86248e-17	3.50413e-15
T	83871	RAB34	-4.01449	5.84024	235.393	8.04797e-17	3.57552e-15
T	92689	FAM114A1	1.58776	6.43351	186.151	8.32387e-17	3.68651e-15
T	730005	SEC14L6	-4.87591	4.71238	196.713	8.63342e-17	3.81165e-15
T	5746	PTH2R	4.97192	3.27996	185.46	8.86106e-17	3.89997e-15
T	84460	ZMAT1	4.92591	3.23274	185.273	9.01262e-17	3.95436e-15
T	26064	RAI14	1.52259	8.3914	184.892	9.33058e-17	4.08119e-15
T	54509	RHOF	4.09863	3.7518	184.857	9.35997e-17	4.08141e-15
T	6622	SNCA	5.08334	3.33007	189.384	9.93734e-17	4.31984e-15
T	1545	CYP1B1	2.24896	8.0062	184.056	1.00687e-16	4.3635e-15
T	9911	TMCC2	3.19354	4.14647	183.74	1.03643e-16	4.4779e-15
T	84256	FLYWCH1	1.59077	7.75092	185.697	1.09472e-16	4.71532e-15
T	4810	NHS	-1.83022	6.42999	182.806	1.12899e-16	4.84815e-15
T	490	ATP2B1	-1.70017	6.23813	182.605	1.14998e-16	4.92331e-15
T	54978	SLC35F6	1.45418	7.91963	182.545	1.15632e-16	4.9355e-15
T	23641	LDOC1	4.22924	4.25259	186.424	1.28915e-16	5.48589e-15
T	50512	PODXL2	2.71294	4.61963	180.215	1.43409e-16	6.08434e-15
T	55785	FGD6	1.6403	6.07662	180.139	1.44435e-16	6.10952e-15
T	84875	PARP10	1.59436	6.68988	179.944	1.47076e-16	6.20266e-15
T	54985	HCFC1R1	1.59756	6.38066	179.53	1.52856e-16	6.42722e-15
T	23310	NCAPD3	-1.72229	6.38165	179.059	1.59722e-16	6.69601e-15
T	10848	PPP1R13L	2.27999	5.9343	178.798	1.63666e-16	6.84103e-15
T	4938	OAS1	2.87932	4.39317	177.971	1.76837e-16	7.36979e-15
T	7111	TMOD1	5.49317	3.40609	182.713	1.79528e-16	7.45992e-15
T	30846	EHD2	1.61508	8.31489	177.315	1.88094e-16	7.79292e-15
T	54733	SLC35F2	-1.97197	5.55143	176.675	1.99775e-16	8.25271e-15
T	10509	SEMA4B	1.5845	8.7696	176.274	2.07491e-16	8.54644e-15
T	1789	DNMT3B	1.61169	7.02842	176.048	2.11983e-16	8.70609e-15
T	2247	FGF2	1.60412	7.10228	175.399	2.25446e-16	9.23216e-15
T	489	ATP2A3	8.31761	3.03573	196.928	2.32403e-16	9.48958e-15
T	1836	SLC26A2	1.65036	6.46719	174.651	2.4207e-16	9.85579e-15
T	2736	GLI2	4.92076	4.60305	184.251	2.49491e-16	1.01288e-14
T	64798	DEPTOR	4.8604	3.06444	174.245	2.51634e-16	1.01865e-14
T	10272	FSTL3	1.74516	7.18243	173.998	2.57628e-16	1.03993e-14
T	23743	BHMT2	-1.53309	6.97952	173.804	2.62448e-16	1.05637e-14
T	162466	PHOSPHO1	4.21998	3.667	173.702	2.6503e-16	1.06373e-14
T	1728	NQO1	1.35988	9.7888	173.08	2.81325e-16	1.12594e-14
F	105377594		-8.57097	4.21313	188.243	2.86168e-16	1.14209e-14
T	23466	CBX6	1.34537	9.03743	172.817	2.88526e-16	1.14825e-14
T	79705	LRRK1	2.57361	6.16389	172.743	2.9059e-16	1.15322e-14
T	60401	EDA2R	2.56209	5.03656	172.291	3.03496e-16	1.20106e-14
T	64222	TOR3A	-1.89404	5.55296	172.105	3.08982e-16	1.21936e-14
T	5831	PYCR1	1.42711	7.13709	172.017	3.11615e-16	1.22632e-14
T	9856	KIAA0319	4.63618	4.47847	174.223	3.14844e-16	1.23559e-14
T	64324	NSD1	1.36664	7.45367	170.873	3.48106e-16	1.36234e-14
T	1643	DDB2	2.18674	5.39968	170.774	3.51459e-16	1.37166e-14
T	57506	MAVS	-1.43208	8.25382	170.401	3.64426e-16	1.41835e-14
T	6091	ROBO1	3.57457	3.38465	170.303	3.67921e-16	1.42802e-14
T	442213	PTCHD4	5.05691	4.62554	194.567	3.84411e-16	1.48474e-14
F	7012	TERC	1.7564	7.44117	178.577	3.84637e-16	1.48474e-14
T	5066	PAM	-1.35143	7.88528	169.749	3.88309e-16	1.49483e-14
T	132864	CPEB2	1.68295	6.40383	169.485	3.98436e-16	1.52965e-14
T	27122	DKK3	2.81042	4.58547	168.848	4.24043e-16	1.62354e-14
T	8638	OASL	5.02305	4.87306	173.248	4.28771e-16	1.63721e-14
T	7301	TYRO3	-1.52125	6.85672	167.576	4.80531e-16	1.8299e-14
T	217	ALDH2	-2.68207	5.59889	167.216	4.97866e-16	1.89082e-14
T	30845	EHD3	3.10268	4.30774	171.388	5.11109e-16	1.93591e-14
T	84937	ZNRF1	1.78753	5.84611	166.796	5.18966e-16	1.96042e-14
T	6792	CDKL5	-3.11772	4.99182	166.569	5.30792e-16	1.99974e-14
T	22795	NID2	5.29125	3.27509	165.601	5.84329e-16	2.19558e-14
T	6389	SDHA	-1.33171	7.83603	165.017	6.19323e-16	2.3209e-14
T	408	ARRB1	2.14478	4.98573	164.727	6.3754e-16	2.38285e-14
T	113026	PLCD3	1.53934	6.90384	164.157	6.74963e-16	2.51606e-14
T	151195	CCNYL1	1.80784	5.10835	163.685	7.07689e-16	2.63111e-14
T	3732	CD82	2.9805	7.18635	163.476	7.22741e-16	2.68002e-14
T	85415	RHPN2	1.47802	6.37649	163.228	7.40945e-16	2.73653e-14
F	3653	IPW	-5.86243	3.64151	172.143	7.41854e-16	2.73653e-14
T	5272	SERPINB9	-5.41669	3.95308	166.272	8.354e-16	3.06876e-14
T	3685	ITGAV	1.44248	8.70277	164.135	8.36263e-16	3.06876e-14
T	65249	ZSWIM4	1.93904	5.5223	161.59	8.74378e-16	3.20031e-14
T	10020	GNE	1.86035	5.16756	161.529	8.79858e-16	3.21205e-14
T	871	SERPINH1	-1.45532	8.78409	161.033	9.25338e-16	3.36937e-14
T	9368	SLC9A3R1	-1.58483	8.34567	160.837	9.43984e-16	3.42843e-14
T	2120	ETV6	1.45129	6.64424	160.788	9.48654e-16	3.43656e-14
T	114904	C1QTNF6	2.04432	4.9953	160.429	9.84049e-16	3.55566e-14
T	344887	NMRAL2P	2.85521	5.14173	160.326	9.9445e-16	3.58408e-14
T	89796	NAV1	1.95857	7.42644	160.26	1.00126e-15	3.59943e-14
T	10317	B3GALT5	2.34483	4.59462	160.219	1.00537e-15	3.60503e-14
T	119	ADD2	-1.72233	7.22801	159.603	1.07084e-15	3.83009e-14
F	8342	H2BC14	7.10643	4.22141	204.996	1.10201e-15	3.93161e-14
T	27075	TSPAN13	3.29571	5.35797	159.279	1.10708e-15	3.93977e-14
T	2119	ETV5	1.65007	6.14996	159.148	1.12198e-15	3.98275e-14
T	162073	ITPRIPL2	1.33537	7.30428	159.044	1.13407e-15	4.01559e-14
F	100130418	CECR7	6.775	2.87409	167.41	1.15558e-15	4.08151e-14
T	389432	SAMD5	2.42023	5.9999	157.937	1.27111e-15	4.47838e-14
T	1191	CLU	1.56706	7.79465	157.674	1.30617e-15	4.59046e-14
T	5912	RAP2B	1.39193	6.91018	157.315	1.35571e-15	4.75271e-14
T	84532	ACSS1	4.80367	4.08143	165.464	1.39065e-15	4.86314e-14
T	3790	KCNS3	2.34061	4.72024	156.729	1.44073e-15	5.02584e-14
T	9582	APOBEC3B	6.26742	3.55183	164.943	1.46175e-15	5.08661e-14
T	4791	NFKB2	1.33126	7.68562	156.509	1.47415e-15	5.11713e-14
T	51177	PLEKHO1	-3.78386	3.79003	156.033	1.5492e-15	5.36448e-14
T	4155	MBP	3.00548	4.82767	156	1.55447e-15	5.36956e-14
T	23072	HECW1	2.14253	5.29404	155.915	1.56843e-15	5.40458e-14
T	90338	ZNF160	-4.67956	5.24708	165.138	1.57895e-15	5.4276e-14
T	9518	GDF15	2.19539	8.83623	259.627	1.61391e-15	5.5343e-14
T	23780	APOL2	-1.34333	7.47383	155.081	1.71142e-15	5.85445e-14
T	9486	CHST10	5.56232	3.62717	163.128	1.741e-15	5.94126e-14
T	9056	SLC7A7	-2.98633	4.99614	154.841	1.75514e-15	5.9751e-14
T	54101	RIPK4	1.56475	6.99783	154.387	1.84082e-15	6.25171e-14
T	155368	METTL27	2.51465	4.46897	154.064	1.90471e-15	6.45317e-14
T	166614	DCLK2	1.90992	5.05413	153.975	1.92255e-15	6.49805e-14
T	8355	H3C8	-5.20385	5.9444	330.657	1.97076e-15	6.64507e-14
T	148206	ZNF714	-3.9614	4.3944	153.426	2.03736e-15	6.85328e-14
T	3570	IL6R	-2.26044	5.2169	153.396	2.04395e-15	6.85718e-14
T	115207	KCTD12	1.88015	7.09308	166.028	2.04822e-15	6.85718e-14
T	1295	COL8A1	3.57483	5.89764	153.287	2.06752e-15	6.90543e-14
T	6907	TBL1X	-1.47887	7.22873	153.028	2.12503e-15	7.08075e-14
T	27112	FAM155B	5.72604	3.74616	156.509	2.20933e-15	7.34434e-14
T	359948	IRF2BP2	1.37171	7.36435	152.401	2.27145e-15	7.53311e-14
T	85450	ITPRIP	1.8217	5.71668	152.134	2.33685e-15	7.7176e-14
T	64795	RMND5A	1.58008	6.2584	152.129	2.338e-15	7.7176e-14
T	51454	GULP1	1.78446	5.6226	151.876	2.40209e-15	7.91066e-14
T	8573	CASK	-1.44125	6.77928	151.805	2.42021e-15	7.95181e-14
T	10962	MLLT11	1.60104	5.93745	151.117	2.60483e-15	8.53853e-14
T	1362	CPD	1.33621	7.69247	150.972	2.6457e-15	8.65242e-14
T	2810	SFN	1.99957	7.76236	225.325	2.65898e-15	8.67577e-14
T	84293	PRXL2A	2.96793	3.84318	150.761	2.70633e-15	8.80992e-14
T	5064	PALM	2.72815	4.25951	150.488	2.78665e-15	9.05052e-14
T	26037	SIPA1L1	-1.72599	5.58907	150.453	2.7972e-15	9.06395e-14
T	395	ARHGAP6	-2.46102	4.72564	149.895	2.97039e-15	9.60314e-14
T	79156	PLEKHF1	2.67899	4.93485	149.184	3.20748e-15	1.03459e-13
T	59341	TRPV4	-7.34497	3.32565	152.575	3.31499e-15	1.06684e-13
T	5600	MAPK11	2.62476	5.97708	145.624	4.73109e-15	1.51911e-13
T	6817	SULT1A1	1.64762	5.98109	144.927	5.10974e-15	1.63697e-13
T	8837	CFLAR	1.24555	7.34522	143.614	5.91193e-15	1.88968e-13
T	3217	HOXB7	4.53454	4.58868	150.051	6.44045e-15	2.05397e-13
T	3337	DNAJB1	1.22105	7.96538	142.813	6.46553e-15	2.05732e-13
T	10098	TSPAN5	4.25112	4.56305	165.69	6.74341e-15	2.14092e-13
T	9145	SYNGR1	5.13294	3.05738	141.921	7.14619e-15	2.26371e-13
T	1184	CLCN5	-2.39963	5.15961	141.448	7.53783e-15	2.38243e-13
T	55769	ZNF83	-2.66894	4.41841	141.403	7.57581e-15	2.38908e-13
T	6505	SLC1A1	2.01534	4.63323	141.225	7.72996e-15	2.43227e-13
T	4919	ROR1	2.01548	5.29979	141.152	7.7932e-15	2.44672e-13
T	57460	PPM1H	1.48799	5.73058	141.076	7.86085e-15	2.46248e-13
T	7091	TLE4	2.18224	5.40943	140.76	8.14677e-15	2.54641e-13
T	101926926	RDH10-AS1	2.60747	4.18905	140.246	8.63603e-15	2.68827e-13
T	2261	FGFR3	-2.8223	5.77444	140.984	8.63871e-15	2.68827e-13
T	3773	KCNJ16	1.8734	5.75939	140.127	8.75387e-15	2.71813e-13
T	85441	HELZ2	1.53345	7.3649	147.991	8.9306e-15	2.76692e-13
T	79784	MYH14	7.23923	3.82859	153.432	8.96593e-15	2.77179e-13
T	9734	HDAC9	2.17524	4.65449	139.886	8.99699e-15	2.77532e-13
T	4053	LTBP2	2.99065	4.3582	147.379	9.8541e-15	3.03309e-13
T	322	APBB1	4.35142	2.93777	139.039	9.90876e-15	3.04328e-13
T	8357	H3C10	4.14734	7.25054	265.867	9.93624e-15	3.0451e-13
T	5332	PLCB4	-1.36281	7.97029	140.426	1.02037e-14	3.12031e-13
T	90557	CCDC74A	3.32417	3.3923	138.76	1.02307e-14	3.12179e-13
T	65980	BRD9	-1.33902	7.17856	138.658	1.03505e-14	3.15155e-13
T	147645	VSIG10L	2.06616	4.71184	138.552	1.04768e-14	3.18314e-13
T	3433	IFIT2	3.24677	4.5697	138.516	1.05204e-14	3.18954e-13
T	79414	LRFN3	3.25975	3.73544	138.487	1.05559e-14	3.19346e-13
T	5584	PRKCI	1.39509	6.02723	138.35	1.07224e-14	3.23157e-13
T	6236	RRAD	2.73267	6.53382	155.091	1.07277e-14	3.23157e-13
T	7846	TUBA1A	1.58843	6.294	140.018	1.11458e-14	3.35039e-13
T	5365	PLXNB3	2.34763	4.74781	137.566	1.17352e-14	3.52005e-13
T	285195	SLC9A9	4.972	3.54015	140.593	1.20348e-14	3.60228e-13
T	85439	STON2	1.84924	5.52775	136.496	1.32793e-14	3.9664e-13
T	8844	KSR1	-1.72984	6.91556	136.32	1.35539e-14	4.03986e-13
T	23467	NPTXR	1.43735	6.37057	136.28	1.36173e-14	4.05021e-13
T	158471	PRUNE2	5.03652	4.25469	142.859	1.37579e-14	4.08343e-13
T	9469	CHST3	1.19452	7.8862	135.719	1.45355e-14	4.30518e-13
T	351	APP	1.13751	10.4468	135.447	1.50036e-14	4.43453e-13
T	2294	FOXF1	6.28988	3.23206	145.597	1.52944e-14	4.51105e-13
T	1468	SLC25A10	-1.41116	6.7999	135.112	1.56029e-14	4.59245e-13
T	9915	ARNT2	3.29995	5.74085	134.782	1.62168e-14	4.76322e-13
T	1948	EFNB2	2.14512	4.50558	134.519	1.67238e-14	4.90195e-13
T	4507	MTAP	1.78571	6.33554	134.258	1.72436e-14	5.04385e-13
T	4125	MAN2B1	1.49235	6.0582	134.051	1.76691e-14	5.14812e-13
T	65108	MARCKSL1	-2.13419	5.39043	134.049	1.7673e-14	5.14812e-13
T	22941	SHANK2	-1.55868	6.28958	133.963	1.78527e-14	5.18976e-13
T	55074	OXR1	-2.31127	5.36779	133.918	1.79481e-14	5.19997e-13
T	81618	ITM2C	1.44485	5.72748	133.907	1.79706e-14	5.19997e-13
T	2776	GNAQ	1.34195	6.27603	133.894	1.79982e-14	5.19997e-13
T	9411	ARHGAP29	1.28257	7.8538	133.803	1.81912e-14	5.24501e-13
T	6525	SMTN	-2.16014	7.32739	200.322	1.92403e-14	5.53619e-13
T	3554	IL1R1	-2.50374	5.43886	133.195	1.95457e-14	5.61264e-13
T	190	NR0B1	4.54162	6.47489	136.054	2.0064e-14	5.74978e-13
T	140606	SELENOM	2.09697	5.54972	132.789	2.05062e-14	5.8646e-13
T	5786	PTPRA	-1.50236	5.6391	132.517	2.11787e-14	6.04471e-13
T	79605	PGBD5	-1.59389	5.64518	132.485	2.12589e-14	6.05537e-13
T	9246	UBE2L6	3.18752	4.54207	132.317	2.16873e-14	6.16496e-13
T	29780	PARVB	2.86967	4.81742	132.297	2.17406e-14	6.16769e-13
T	2768	GNA12	1.21883	7.47714	132.095	2.22689e-14	6.30491e-13
T	643401	PURPL	5.03271	3.71448	138.385	2.24003e-14	6.32321e-13
T	83742	MARVELD1	1.42605	6.45862	132.037	2.24231e-14	6.32321e-13
T	8123	PWAR5	-5.00474	3.9385	138.351	2.24863e-14	6.32842e-13
T	55137	FIGN	1.44238	5.94596	131.977	2.25839e-14	6.34326e-13
T	8970	H2BC11	5.12815	5.86965	195.514	2.2688e-14	6.35984e-13
T	4488	MSX2	5.49263	3.36156	138.139	2.30178e-14	6.43953e-13
T	7784	ZP3	3.68391	3.50079	131.79	2.30916e-14	6.4474e-13
T	26031	OSBPL3	1.39043	6.78057	131.552	2.37572e-14	6.62016e-13
T	11247	NXPH4	-3.45888	4.35923	131.442	2.40699e-14	6.69409e-13
T	11190	CEP250	-1.3373	7.88963	132.827	2.4414e-14	6.77645e-13
T	55856	ACOT13	1.87886	4.75682	130.917	2.56308e-14	7.10023e-13
T	22936	ELL2	-2.1528	6.21879	130.816	2.59438e-14	7.17287e-13
T	58480	RHOU	-2.66964	5.42453	130.7	2.6305e-14	7.25854e-13
T	1820	ARID3A	2.69328	3.59668	130.285	2.76509e-14	7.61504e-13
T	5798	PTPRN	6.87281	3.58952	133.236	2.7744e-14	7.62582e-13
T	112574	SNX18	3.66377	4.90803	130.228	2.78397e-14	7.63616e-13
T	55366	LGR4	1.57488	5.37225	130.203	2.79228e-14	7.63616e-13
T	2775	GNAO1	7.08191	2.68665	136.393	2.79438e-14	7.63616e-13
T	2121	EVC	-1.23229	8.23867	129.965	2.87365e-14	7.83764e-13
T	7465	WEE1	1.49779	6.28681	130.417	2.93632e-14	7.99312e-13
T	91663	MYADM	1.64797	8.60617	167.786	2.97964e-14	8.09428e-13
T	388558	ZNF808	-4.64349	3.93124	135.803	2.98494e-14	8.09428e-13
T	10014	HDAC5	1.72411	4.92636	129.594	3.00482e-14	8.13259e-13
T	50614	GALNT9	2.0973	6.13734	129.55	3.02088e-14	8.16042e-13
T	150946	GAREM2	3.56655	3.17244	129.464	3.05252e-14	8.23017e-13
T	55841	WWC3	-1.21308	7.54057	129.354	3.09322e-14	8.324e-13
T	9509	ADAMTS2	4.40655	4.16219	132.091	3.16971e-14	8.51362e-13
T	340061	STING1	3.28007	4.29272	128.952	3.24759e-14	8.70625e-13
T	688	KLF5	1.67905	5.14498	128.789	3.31253e-14	8.86352e-13
T	3987	LIMS1	1.30022	7.01879	128.665	3.36281e-14	8.96487e-13
T	7763	ZFAND5	1.24999	7.45241	128.664	3.3631e-14	8.96487e-13
T	5371	PML	1.38486	7.75854	129.837	3.47805e-14	9.25383e-13
T	5327	PLAT	2.44082	5.07365	154.894	3.48983e-14	9.26772e-13
T	5236	PGM1	-1.39459	6.46664	127.99	3.65027e-14	9.6756e-13
T	2730	GCLM	1.20481	7.74414	127.523	3.86425e-14	1.02236e-12
T	64220	STRA6	3.58942	4.1261	130.285	3.91793e-14	1.03463e-12
T	22800	RRAS2	1.31551	6.40083	127.326	3.95875e-14	1.04345e-12
T	5358	PLS3	1.3194	7.45354	127.275	3.9834e-14	1.048e-12
T	3778	KCNMA1	1.78494	7.28471	126.919	4.16128e-14	1.09124e-12
T	781	CACNA2D1	-1.84048	5.7084	126.915	4.16321e-14	1.09124e-12
T	9459	ARHGEF6	1.79504	4.76511	126.738	4.25432e-14	1.11306e-12
T	140576	S100A16	-1.37082	6.96142	125.681	4.84639e-14	1.26562e-12
T	23603	CORO1C	-1.1229	8.59613	125.639	4.87143e-14	1.26981e-12
T	94120	SYTL3	-1.46152	6.06207	125.588	4.90215e-14	1.27546e-12
T	26504	CNNM4	2.11043	6.49108	185.296	5.10094e-14	1.32475e-12
T	3073	HEXA	-1.48498	5.96311	125.195	5.14635e-14	1.33409e-12
T	25861	WHRN	1.71482	5.30949	125.084	5.21793e-14	1.35016e-12
T	164832	LONRF2	2.12166	4.68262	125.023	5.25732e-14	1.35787e-12
T	1604	CD55	5.88799	3.20097	130.767	5.29061e-14	1.36397e-12
T	54972	TMEM132A	-1.3341	7.8233	124.876	5.35413e-14	1.37783e-12
T	27013	CNPPD1	-1.49904	5.73015	124.482	5.62336e-14	1.44449e-12
T	10287	RGS19	1.68237	5.1019	124.247	5.79028e-14	1.48467e-12
T	100506305	LINC00958	-4.8741	4.08205	136.043	5.87216e-14	1.50293e-12
T	401647	GOLGA7B	3.24265	5.01478	123.88	6.06141e-14	1.54856e-12
T	57713	SFMBT2	-2.14337	5.20739	123.73	6.17606e-14	1.57501e-12
T	53833	IL20RB	-2.22725	5.62371	123.713	6.18934e-14	1.57555e-12
T	85465	SELENOI	1.22976	6.82316	123.215	6.58806e-14	1.67403e-12
T	7456	WIPF1	-2.61274	4.45335	123.136	6.65315e-14	1.68684e-12
T	115	ADCY9	1.27419	7.08372	123.125	6.66235e-14	1.68684e-12
T	112464	CAVIN3	1.59874	6.1027	122.756	6.97856e-14	1.76374e-12
T	55246	CCDC25	4.81656	3.29537	128.175	7.15131e-14	1.80295e-12
T	128710	SLX4IP	-1.78175	5.22973	122.553	7.1592e-14	1.80295e-12
T	57326	PBXIP1	1.941	4.81962	122.421	7.28006e-14	1.83012e-12
T	4051	CYP4F3	3.9648	4.99565	122.212	7.4739e-14	1.87389e-12
T	64115	VSIR	4.17274	3.69727	138.984	7.48069e-14	1.87389e-12
T	401474	SAMD12	6.38257	3.10441	124.793	7.5702e-14	1.89295e-12
T	2673	GFPT1	1.10691	7.96855	121.932	7.74305e-14	1.93275e-12
T	216	ALDH1A1	1.46239	9.96589	136.967	7.97027e-14	1.98596e-12
T	79627	OGFRL1	-1.19459	7.53764	121.605	8.07032e-14	2.00735e-12
T	169044	COL22A1	6.70861	3.429	130.118	8.20491e-14	2.03724e-12
T	80255	SLC35F5	1.26363	6.70263	121.292	8.39757e-14	2.08142e-12
T	9319	TRIP13	-1.50428	6.26935	121.216	8.47903e-14	2.09779e-12
T	203286	ANKS6	1.2357	7.1149	121.203	8.49333e-14	2.09779e-12
T	79937	CNTNAP3	3.66501	2.97001	121.014	8.69916e-14	2.14488e-12
T	11221	DUSP10	2.1123	4.6386	120.86	8.87147e-14	2.18356e-12
T	2947	GSTM3	4.33028	2.91175	120.834	8.90097e-14	2.18701e-12
T	5314	PKHD1	2.90848	3.68916	120.726	9.02371e-14	2.21331e-12
T	116832	RPL39L	5.15114	3.92556	126.141	9.08955e-14	2.2256e-12
T	9516	LITAF	1.13696	7.34193	120.59	9.18164e-14	2.24426e-12
T	353189	SLCO4C1	-4.30955	6.00224	123.03	9.39645e-14	2.2928e-12
T	2118	ETV4	3.70445	4.47769	174.23	9.50022e-14	2.31412e-12
T	6712	SPTBN2	-2.5368	5.03359	126.42	9.7256e-14	2.36495e-12
T	576	ADGRB2	2.84692	4.10357	122.527	9.99822e-14	2.42706e-12
T	4012	LNPEP	-1.36503	6.28018	119.689	1.03031e-13	2.49679e-12
T	9771	RAPGEF5	4.95882	2.95399	124.959	1.04621e-13	2.53098e-12
T	8777	MPDZ	3.38762	5.59473	121.922	1.07773e-13	2.60276e-12
T	64288	ZSCAN31	2.21295	4.41078	119.231	1.09274e-13	2.6345e-12
T	8821	INPP4B	2.7157	3.29976	119.189	1.09871e-13	2.6444e-12
T	27106	ARRDC2	1.447	5.65446	119.132	1.10676e-13	2.65923e-12
T	79812	MMRN2	2.86022	3.77817	118.603	1.18483e-13	2.84198e-12
T	2995	GYPC	-4.341	4.12237	123.52	1.24344e-13	2.97752e-12
T	80017	DGLUCY	-2.12416	4.99637	118.024	1.277e-13	3.05269e-12
T	51702	PADI3	2.72619	4.26102	117.903	1.29718e-13	3.09571e-12
T	80020	FOXRED2	1.55747	5.48692	117.595	1.35014e-13	3.21667e-12
T	4774	NFIA	-1.42121	6.63582	117.341	1.39555e-13	3.31925e-12
T	6714	SRC	1.08585	8.46151	117.247	1.4127e-13	3.35439e-12
T	645	BLVRB	1.36343	6.2487	116.989	1.46105e-13	3.46337e-12
T	79633	FAT4	1.85459	4.90515	116.927	1.47274e-13	3.48524e-12
T	1999	ELF3	1.6646	7.45989	144.573	1.51788e-13	3.58605e-12
T	3242	HPD	5.96711	2.61935	121.855	1.52145e-13	3.58849e-12
T	283455	KSR2	5.81887	2.53622	119.099	1.53473e-13	3.61377e-12
T	414194	CCNYL2	5.08055	2.6205	116.387	1.5806e-13	3.7156e-12
T	6584	SLC22A5	-1.49369	5.64707	116.321	1.59425e-13	3.74145e-12
T	53947	A4GALT	1.71562	5.60914	115.559	1.762e-13	4.12828e-12
T	8525	DGKZ	-1.42591	6.02037	115.365	1.80763e-13	4.22818e-12
T	10758	TRAF3IP2	1.76289	4.92917	115.01	1.89441e-13	4.42377e-12
T	1040	CDS1	1.96334	4.55534	114.998	1.89751e-13	4.42377e-12
T	27067	STAU2	1.41429	6.85067	114.86	1.93248e-13	4.49788e-12
T	651746	ANKRD33B	1.15817	7.8686	114.837	1.93823e-13	4.50384e-12
T	140766	ADAMTS14	5.67093	2.42409	117.113	1.97561e-13	4.58316e-12
T	3693	ITGB5	1.11855	7.9758	114.651	1.98667e-13	4.60126e-12
T	80146	UXS1	1.24121	7.24409	114.137	2.12687e-13	4.91792e-12
T	401022	HAGLR	3.78483	4.06486	114.656	2.14016e-13	4.94054e-12
T	123096	SLC25A29	1.68506	5.01109	114.071	2.1455e-13	4.9448e-12
T	79962	DNAJC22	-1.22905	6.41574	113.884	2.19953e-13	5.06107e-12
T	79695	GALNT12	1.95772	5.03689	113.77	2.23321e-13	5.1302e-12
T	3306	HSPA2	2.10294	4.52211	113.742	2.24165e-13	5.14124e-12
T	4037	LRP3	2.97056	5.88746	113.619	2.27849e-13	5.21725e-12
T	8502	PKP4	-1.07237	7.63695	113.602	2.28375e-13	5.22085e-12
T	137075	CLDN23	3.26173	3.6633	113.253	2.39255e-13	5.46073e-12
T	29070	CCDC113	3.7142	3.06048	113.175	2.41762e-13	5.50906e-12
T	9267	CYTH1	1.25478	6.18973	112.829	2.53236e-13	5.76122e-12
T	29952	DPP7	2.2203	6.21556	113.389	2.55061e-13	5.7934e-12
T	163	AP2B1	1.05041	8.24927	112.535	2.63427e-13	5.97384e-12
T	10536	P3H3	4.20806	4.40661	191.549	2.64352e-13	5.9852e-12
T	5205	ATP8B1	1.86363	4.94509	112.328	2.70867e-13	6.1229e-12
F	101928841	LOC101928841	-2.21955	5.23877	112.191	2.75898e-13	6.22665e-12
T	5742	PTGS1	-2.60655	3.95627	111.994	2.83314e-13	6.38384e-12
T	55353	LAPTM4B	1.09517	8.24762	111.823	2.89923e-13	6.52234e-12
T	157285	PRAG1	1.59038	5.93768	118.019	2.96205e-13	6.65308e-12
T	22924	MAPRE3	1.80914	4.98801	111.604	2.98636e-13	6.69704e-12
T	79187	FSD1	6.47612	2.54577	116.222	3.05975e-13	6.85074e-12
T	80714	PBX4	5.65605	2.76133	115.909	3.18333e-13	7.11615e-12
T	83931	STK40	-1.34508	6.14582	111.034	3.22579e-13	7.19967e-12
T	90550	MCU	1.22907	6.72033	110.903	3.28346e-13	7.31683e-12
T	59339	PLEKHA2	-1.12136	7.83583	110.875	3.29587e-13	7.33292e-12
T	23704	KCNE4	-5.6494	5.68382	115.612	3.30516e-13	7.34203e-12
T	55890	GPRC5C	1.28148	7.25586	113.674	3.40808e-13	7.55877e-12
T	2923	PDIA3	-1.06388	7.76362	110.605	3.41911e-13	7.57135e-12
T	4038	LRP4	1.34429	7.04204	110.501	3.46795e-13	7.66749e-12
T	5074	PAWR	1.05063	8.06618	110.289	3.56956e-13	7.87981e-12
T	2744	GLS	1.04273	9.82111	110.123	3.65139e-13	8.04786e-12
T	10333	TLR6	2.56075	4.10589	109.95	3.73862e-13	8.2273e-12
T	79776	ZFHX4	-2.11256	5.92296	109.876	3.77682e-13	8.29844e-12
T	79745	CLIP4	1.64567	5.51628	109.857	3.78623e-13	8.30619e-12
T	6536	SLC6A9	4.04182	3.74366	109.835	3.79769e-13	8.31842e-12
T	9545	RAB3D	1.82773	5.17897	109.769	3.83248e-13	8.38162e-12
T	10149	ADGRG2	2.38888	5.09326	115.768	3.91874e-13	8.55703e-12
T	4832	NME3	1.44835	5.42975	109.244	4.11778e-13	8.97779e-12
F	375295	LINC01116	4.5339	3.95863	111.404	4.15864e-13	9.0529e-12
T	10611	PDLIM5	1.11244	7.61844	109.101	4.1996e-13	9.12798e-12
T	5916	RARG	1.80568	4.97491	109.063	4.22181e-13	9.16218e-12
T	221692	PHACTR1	-1.91578	4.85593	109.048	4.23059e-13	9.16714e-12
T	25943	C20orf194	-1.42846	5.60727	109.024	4.24412e-13	9.18237e-12
T	6948	TCN2	1.9178	4.4003	108.887	4.32536e-13	9.34383e-12
T	124976	SPNS2	-2.23217	6.01218	108.649	4.46946e-13	9.64039e-12
T	254427	PROSER2	1.90963	5.5741	131.274	4.49495e-13	9.68058e-12
T	3202	HOXA5	2.37124	4.01811	108.508	4.55728e-13	9.79989e-12
T	85315	PAQR8	-1.64866	5.34489	108.4	4.62511e-13	9.93063e-12
T	114884	OSBPL10	1.17355	6.60759	108.365	4.64756e-13	9.96369e-12
T	11119	BTN3A1	1.70077	4.50398	108.293	4.69443e-13	1.00489e-11
T	9154	SLC28A1	-5.37385	4.04386	108.243	4.72669e-13	1.01027e-11
T	54898	ELOVL2	6.19248	2.86988	114.042	4.75751e-13	1.01532e-11
T	84958	SYTL1	5.2203	2.63996	108.144	4.79184e-13	1.0211e-11
T	2047	EPHB1	3.13598	3.4617	108.044	4.85856e-13	1.03376e-11
T	27350	APOBEC3C	1.70012	5.12397	108.032	4.86653e-13	1.0339e-11
T	162394	SLFN5	1.92523	5.08074	107.978	4.90311e-13	1.04011e-11
T	5585	PKN1	1.06222	7.82484	107.925	4.93914e-13	1.04618e-11
T	9314	KLF4	2.12795	5.68256	118.486	4.97167e-13	1.05149e-11
T	22902	RUFY3	-1.27002	6.82265	107.718	5.08308e-13	1.07345e-11
T	8462	KLF11	1.41298	5.26647	107.605	5.16363e-13	1.08883e-11
T	54552	GNL3L	-1.05174	7.52243	107.521	5.22415e-13	1.09995e-11
T	7576	ZNF28	-3.77635	3.69496	109.177	5.60293e-13	1.17795e-11
T	10184	LHFPL2	1.18554	6.18981	107.004	5.61391e-13	1.1785e-11
T	5210	PFKFB4	-1.51952	5.66519	106.938	5.66567e-13	1.1876e-11
T	9871	SEC24D	1.30843	6.14016	106.919	5.68034e-13	1.18892e-11
T	56975	FAM20C	1.60181	5.67994	106.851	5.73428e-13	1.19843e-11
T	4968	OGG1	-1.78619	5.01569	106.801	5.77515e-13	1.20519e-11
T	1612	DAPK1	1.21775	7.30665	106.775	5.79619e-13	1.2078e-11
T	5962	RDX	-1.18884	7.818	106.427	6.08479e-13	1.26607e-11
T	79132	DHX58	2.80654	3.62282	105.974	6.48329e-13	1.347e-11
T	991	CDC20	-1.14636	7.46199	105.871	6.57798e-13	1.36466e-11
T	57449	PLEKHG5	2.49059	4.15371	105.774	6.66816e-13	1.38135e-11
T	3201	HOXA4	2.08027	4.17625	105.704	6.73432e-13	1.39301e-11
T	7422	VEGFA	-1.08442	8.44784	105.656	6.77949e-13	1.4003e-11
T	330	BIRC3	1.60733	7.658	135.512	6.91912e-13	1.42706e-11
T	26230	TIAM2	2.50992	4.04573	105.217	7.2126e-13	1.48468e-11
T	6926	TBX3	5.63724	4.22864	109.573	7.21955e-13	1.48468e-11
T	5160	PDHA1	-1.22463	6.4029	105.153	7.2775e-13	1.49443e-11
T	81570	CLPB	-1.45091	5.38689	104.91	7.53169e-13	1.54368e-11
T	23301	EHBP1	1.23309	6.0157	104.903	7.53921e-13	1.54368e-11
T	145864	HAPLN3	3.78816	3.45555	111.042	7.78832e-13	1.59238e-11
T	1119	CHKA	-1.58338	5.22486	104.545	7.93147e-13	1.6193e-11
T	10567	RABAC1	1.49638	5.51193	104.527	7.95203e-13	1.62116e-11
T	10893	MMP24	-1.31046	6.39605	104.495	7.98714e-13	1.62597e-11
T	7086	TKT	1.03794	9.6368	104.362	8.13997e-13	1.6547e-11
T	5792	PTPRF	-1.0378	8.82888	103.911	8.67844e-13	1.76162e-11
T	4124	MAN2A1	-1.38032	6.52291	103.887	8.70903e-13	1.7653e-11
T	2131	EXT1	1.30862	6.3068	103.617	9.04973e-13	1.83173e-11
T	10797	MTHFD2	1.35237	6.91375	103.931	9.49889e-13	1.91989e-11
T	1951	CELSR3	3.68205	3.74137	109.793	9.59001e-13	1.93554e-11
T	10644	IGF2BP2	-1.20471	6.46436	102.947	9.96021e-13	2.00739e-11
T	57595	PDZD4	4.40583	3.9185	102.93	9.98479e-13	2.00947e-11
T	59342	SCPEP1	3.83271	3.69664	102.815	1.01505e-12	2.03992e-11
T	1512	CTSH	1.68307	5.14182	102.784	1.01955e-12	2.04605e-11
T	64866	CDCP1	1.62979	7.8658	112.44	1.02769e-12	2.05946e-11
T	1465	CSRP1	-1.47914	6.4009	102.606	1.04605e-12	2.09328e-11
T	9242	MSC	1.51377	6.1551	102.558	1.05323e-12	2.10466e-11
T	374	AREG	4.00787	3.83517	110.137	1.107e-12	2.209e-11
T	55291	PPP6R3	-1.03053	7.2457	101.821	1.17122e-12	2.33384e-11
T	6495	SIX1	5.77255	2.63869	105.789	1.19748e-12	2.38282e-11
T	3712	IVD	-1.18109	6.19902	101.58	1.21283e-12	2.40996e-11
T	4703	NEB	-1.93931	5.29774	102.537	1.21806e-12	2.41697e-11
T	2537	IFI6	2.77759	3.93111	101.497	1.22737e-12	2.43201e-11
T	57513	CASKIN2	2.12335	5.05288	101.276	1.26733e-12	2.50768e-11
T	10221	TRIB1	1.61544	4.98754	101.189	1.28344e-12	2.53601e-11
T	4093	SMAD9	-1.91144	4.85345	101.141	1.29244e-12	2.54844e-11
T	130271	PLEKHH2	3.31342	3.04157	101.136	1.29334e-12	2.54844e-11
T	64208	POPDC3	5.40865	2.84405	105.196	1.29797e-12	2.554e-11
T	56144	PCDHA4	5.72994	2.44133	105.002	1.3326e-12	2.61849e-11
T	26027	ACOT11	-2.62453	5.33994	100.864	1.3455e-12	2.64016e-11
T	80003	PCNX2	1.32556	5.88643	100.645	1.38912e-12	2.72199e-11
T	79958	DENND1C	-3.07623	3.71862	100.63	1.39218e-12	2.72419e-11
T	100	ADA	2.06681	4.53131	100.398	1.44014e-12	2.81415e-11
T	376497	SLC27A1	2.17665	4.09104	100.208	1.48075e-12	2.88951e-11
T	23076	RRP1B	1.16314	7.19664	100.195	1.48345e-12	2.89079e-11
T	126969	SLC44A3	-3.7666	3.47664	100.055	1.51407e-12	2.94638e-11
F	286234	SPATA31E1	7.40572	2.27213	104.047	1.5184e-12	2.95076e-11
T	23550	PSD4	2.45229	4.39369	109.345	1.52507e-12	2.95964e-11
T	23604	DAPK2	3.0419	3.14538	99.8835	1.55264e-12	3.0076e-11
T	283349	RASSF3	1.4016	6.32221	108.515	1.55404e-12	3.0076e-11
T	5753	PTK6	4.16975	3.16134	99.843	1.5619e-12	3.01628e-11
T	4288	MKI67	-1.09991	9.45845	99.839	1.5628e-12	3.01628e-11
T	5361	PLXNA1	-1.03275	7.94273	99.8055	1.57051e-12	3.02703e-11
T	5937	RBMS1	1.11512	6.55463	99.33	1.68409e-12	3.23902e-11
T	440590	ZYG11A	4.78959	2.81591	101.235	1.68508e-12	3.23902e-11
T	55742	PARVA	3.91305	5.32224	103.109	1.72774e-12	3.31652e-11
T	6809	STX3	-1.30439	6.26163	99.144	1.73081e-12	3.31789e-11
T	55601	DDX60	1.68168	4.79554	99.0804	1.74712e-12	3.34461e-11
T	26960	NBEA	-1.47623	5.55442	98.8106	1.81804e-12	3.47567e-11
T	387700	SLC16A12	-2.77865	3.75909	98.7185	1.84295e-12	3.51854e-11
T	11015	KDELR3	1.7587	4.43924	98.6444	1.86323e-12	3.55247e-11
T	51523	CXXC5	-1.13305	6.98641	98.3894	1.93488e-12	3.6841e-11
T	28232	SLCO3A1	1.57005	5.39189	98.3802	1.93751e-12	3.68413e-11
T	5087	PBX1	1.68824	6.67453	104.999	2.00896e-12	3.81487e-11
T	57700	FAM160B1	1.40123	5.25213	98.018	2.04444e-12	3.87703e-11
T	55146	ZDHHC4	4.37699	3.4453	101.833	2.06236e-12	3.90468e-11
T	64207	IRF2BPL	1.22982	6.49757	97.9521	2.06455e-12	3.90468e-11
T	55193	PBRM1	-1.32057	6.10886	97.6858	2.14795e-12	4.05699e-11
T	11322	TMC6	2.32683	3.90983	97.5769	2.18307e-12	4.11781e-11
T	2674	GFRA1	-1.79881	6.93819	102.442	2.20242e-12	4.14877e-11
T	9423	NTN1	2.67464	3.21091	97.3936	2.24354e-12	4.22061e-11
T	10654	PMVK	1.72608	4.87024	97.318	2.26901e-12	4.26285e-11
T	9881	TRANK1	1.54913	5.27802	97.2218	2.30183e-12	4.31876e-11
T	57185	NIPAL3	2.41557	5.28988	97.1577	2.32398e-12	4.35454e-11
T	29103	DNAJC15	-4.26055	3.06463	98.9584	2.33722e-12	4.37353e-11
T	144165	PRICKLE1	1.48004	4.97911	96.9839	2.38517e-12	4.45736e-11
T	6764	DENND2B	1.48058	5.68917	96.9708	2.38986e-12	4.46023e-11
T	10309	CCNO	3.31458	2.89546	96.914	2.41024e-12	4.49232e-11
T	9491	PSMF1	-1.07946	6.72875	96.8516	2.43287e-12	4.52546e-11
T	24137	KIF4A	-1.14612	6.7366	96.8474	2.43442e-12	4.52546e-11
T	253827	MSRB3	1.63259	5.39866	96.6797	2.49636e-12	4.63451e-11
T	6273	S100A2	-2.46545	4.40473	100.048	2.53628e-12	4.70244e-11
T	5569	PKIA	4.49688	4.59369	96.5429	2.54816e-12	4.71826e-11
T	2589	GALNT1	-1.3654	5.76439	96.5009	2.56425e-12	4.74186e-11
T	9991	PTBP3	1.05298	8.29632	96.406	2.60109e-12	4.80368e-11
T	113763	ZBED6CL	-1.65244	5.79191	106.653	2.62331e-12	4.83839e-11
T	57552	NCEH1	1.25557	6.81546	96.3006	2.64261e-12	4.86763e-11
T	1795	DOCK3	2.50945	4.45796	109.869	2.69113e-12	4.94422e-11
T	8321	FZD1	-1.34202	6.39485	96.1795	2.69118e-12	4.94422e-11
T	79071	ELOVL6	1.78458	4.80013	96.0764	2.73331e-12	5.0151e-11
T	57622	LRFN1	3.55079	2.84985	96.0606	2.73983e-12	5.02054e-11
T	24139	EML2	1.94245	5.38919	112.915	2.94415e-12	5.38795e-11
T	6326	SCN2A	6.22235	2.89728	97.3322	2.96249e-12	5.4145e-11
T	3984	LIMK1	1.01733	7.5722	95.5022	2.98079e-12	5.4409e-11
T	5052	PRDX1	0.99747	9.08528	95.4714	2.99473e-12	5.45929e-11
T	9435	CHST2	2.57274	4.74353	95.311	3.06832e-12	5.58624e-11
T	51232	CRIM1	1.01976	8.61831	95.2993	3.07376e-12	5.58894e-11
T	55790	CSGALNACT1	1.79062	5.63704	95.1765	3.13152e-12	5.68664e-11
T	80139	ZNF703	2.45831	5.18706	95.0974	3.16933e-12	5.74792e-11
T	100289678	ZNF783	2.21906	3.62201	94.7753	3.32829e-12	6.02847e-11
T	9258	MFHAS1	1.12334	6.45938	94.6529	3.39083e-12	6.13389e-11
T	283487	PRECSIT	3.19042	3.32755	94.5898	3.42358e-12	6.18521e-11
T	4325	MMP16	5.31631	3.00887	98.199	3.44526e-12	6.21642e-11
T	79660	PPP1R3B	-1.35466	5.60974	94.4127	3.51725e-12	6.33823e-11
T	57761	TRIB3	-1.03647	7.55533	94.311	3.57224e-12	6.42912e-11
F	54657	UGT1A4	-2.30093	4.43447	94.1109	3.68314e-12	6.62028e-11
T	1534	CYB561	1.30298	5.83471	93.9519	3.77379e-12	6.77459e-11
T	81794	ADAMTS10	3.15403	4.154	93.4575	4.07099e-12	7.29884e-11
T	2888	GRB14	-1.76249	4.79973	93.4365	4.08411e-12	7.31309e-11
T	117584	RFFL	1.26124	5.88905	93.3918	4.11228e-12	7.3497e-11
T	4281	MID1	1.26141	5.48008	93.3813	4.11893e-12	7.3497e-11
T	2020	EN2	5.07087	3.16252	96.9546	4.12016e-12	7.3497e-11
T	30811	HUNK	4.48891	4.14028	96.9049	4.14982e-12	7.39328e-11
T	27436	EML4	1.1582	6.82931	93.3103	4.16413e-12	7.40942e-11
T	55630	SLC39A4	2.03838	3.99912	93.0515	4.33336e-12	7.70085e-11
T	10424	PGRMC2	1.16236	5.89754	92.8703	4.45614e-12	7.90909e-11
T	54020	SLC37A1	1.64244	5.19179	92.6554	4.60648e-12	8.16214e-11
T	148398	SAMD11	-1.75555	6.31776	104.038	4.61027e-12	8.16214e-11
T	3213	HOXB3	1.41903	5.37674	92.424	4.77442e-12	8.44217e-11
T	25841	ABTB2	1.17435	6.46344	92.3119	4.85803e-12	8.57928e-11
T	3159	HMGA1	1.50306	9.23472	127.106	4.90298e-12	8.64786e-11
T	83692	CD99L2	-1.23626	6.00069	92.2279	4.92167e-12	8.67e-11
T	23189	KANK1	1.09365	7.39374	92.2051	4.93913e-12	8.68258e-11
T	79834	PEAK1	-1.275	5.94506	92.2025	4.94111e-12	8.68258e-11
T	6480	ST6GAL1	2.77854	4.58551	93.6533	5.11927e-12	8.98448e-11
T	441518	RTL8B	3.23289	3.89959	91.8988	5.17967e-12	9.0792e-11
T	55799	CACNA2D3	2.16676	3.86466	91.839	5.22805e-12	9.15264e-11
T	8728	ADAM19	2.45356	5.61724	91.7269	5.32002e-12	9.30213e-11
T	10423	CDIPT	1.07733	6.84092	91.6049	5.42205e-12	9.46881e-11
T	92359	CRB3	-2.47011	4.00584	91.5908	5.43401e-12	9.47798e-11
T	23387	SIK3	-1.28562	6.13704	91.3041	5.68247e-12	9.89913e-11
T	183	AGT	-4.66874	3.00511	92.8378	5.79114e-12	1.0076e-10
T	10395	DLC1	-1.34285	6.16618	91.1695	5.80329e-12	1.00847e-10
T	51704	GPRC5B	1.01285	6.75065	91.1119	5.85579e-12	1.01635e-10
T	57520	HECW2	2.52693	4.5494	91.0708	5.89356e-12	1.02165e-10
T	116372	LYPD1	2.25952	3.98037	91.0205	5.94005e-12	1.02811e-10
T	63917	GALNT11	-1.33445	6.10627	91.0148	5.9454e-12	1.02811e-10
T	196740	VSTM4	-4.2365	4.05085	90.9666	5.99041e-12	1.03463e-10
T	400499	LOC400499	3.80709	3.24614	90.9584	5.9981e-12	1.03469e-10
T	7388	UQCRH	2.60555	5.7274	146.148	6.07029e-12	1.04587e-10
T	128637	TBC1D20	-1.11313	6.13458	90.8734	6.07849e-12	1.046e-10
T	85014	TMEM141	-1.19316	6.10321	90.7569	6.19046e-12	1.06398e-10
T	200014	CC2D1B	-1.13936	6.80857	90.3152	6.6353e-12	1.13905e-10
T	8935	SKAP2	1.24897	6.07214	90.2745	6.67786e-12	1.14496e-10
T	4642	MYO1D	2.15845	4.8984	90.1672	6.7917e-12	1.16307e-10
T	3489	IGFBP6	1.18853	6.39753	90.1516	6.80844e-12	1.16452e-10
T	3708	ITPR1	-1.53971	5.78609	90.1477	7.20708e-12	1.23122e-10
T	3654	IRAK1	-0.984023	8.73658	89.7576	7.24505e-12	1.23621e-10
T	54935	DUSP23	1.43265	5.18846	89.4367	7.62241e-12	1.29903e-10
T	9905	SGSM2	-1.29123	5.88854	89.408	7.65716e-12	1.30338e-10
T	58510	PRODH2	-4.53057	3.08144	90.1776	7.692e-12	1.30773e-10
T	5364	PLXNB1	-1.22068	7.02072	93.42	7.93585e-12	1.34757e-10
T	123	PLIN2	-0.977758	8.53057	89.1595	7.965e-12	1.34935e-10
T	64651	CSRNP1	-1.67626	4.85914	89.1592	7.96546e-12	1.34935e-10
T	7159	TP53BP2	1.05251	7.49501	89.0193	8.14446e-12	1.37802e-10
T	81619	TSPAN14	1.06279	7.25148	88.9447	8.24163e-12	1.3928e-10
T	51310	SLC22A17	3.56859	3.05255	88.9224	8.27091e-12	1.39607e-10
T	79412	KREMEN2	1.94541	3.99043	88.8843	8.32118e-12	1.40288e-10
T	6272	SORT1	-2.42372	4.25375	88.8317	8.39106e-12	1.41298e-10
T	801	CALM1	1.05959	6.50586	88.7459	8.50645e-12	1.4307e-10
T	91316	GUSBP11	2.9251	4.06888	88.6626	8.62016e-12	1.4481e-10
T	56134	PCDHAC2	4.57125	2.33897	90.2283	8.63801e-12	1.44938e-10
T	10625	IVNS1ABP	1.08956	7.58313	88.7249	8.78208e-12	1.47181e-10
T	8733	GPAA1	1.07111	6.86363	88.3914	9.00141e-12	1.50678e-10
T	389337	ARHGEF37	2.22429	3.62159	88.1692	9.3269e-12	1.55941e-10
T	7402	UTRN	0.981238	8.20669	88.1395	9.37133e-12	1.56499e-10
T	11173	ADAMTS7	2.31556	4.18347	88.0612	9.48954e-12	1.58226e-10
T	1476	CSTB	1.41731	7.06859	108.371	9.49712e-12	1.58226e-10
T	3783	KCNN4	3.05873	3.32591	88.0439	9.51586e-12	1.58351e-10
T	64129	TINAGL1	1.08249	6.9826	87.6779	1.00912e-11	1.67728e-10
T	2582	GALE	-1.08257	6.42492	87.5928	1.023e-11	1.69835e-10
T	10099	TSPAN3	-1.16498	6.49753	87.4566	1.04566e-11	1.73392e-10
T	57616	TSHZ3	4.72115	3.32799	90.6384	1.0489e-11	1.73727e-10
T	131583	FAM43A	2.65997	4.13334	87.342	1.06512e-11	1.76207e-10
T	9429	ABCG2	5.45553	2.92927	90.4382	1.08124e-11	1.78663e-10
T	56252	YLPM1	-1.22535	6.53443	87.1423	1.09997e-11	1.81547e-10
T	2535	FZD2	2.20383	4.30307	87.1278	1.10254e-11	1.81759e-10
T	2180	ACSL1	1.31089	5.40688	87.09	1.1093e-11	1.8266e-10
T	56139	PCDHA10	7.52267	2.90073	93.6197	1.16488e-11	1.91588e-10
T	6344	SCTR	-3.10718	3.93285	90.9091	1.1728e-11	1.92666e-10
T	162494	RHBDL3	-3.55379	3.92332	86.5951	1.20171e-11	1.97187e-10
T	112817	HOGA1	-1.69277	5.30911	86.5019	1.22e-11	1.99956e-10
T	1303	COL12A1	-1.56204	5.52678	86.4936	1.22163e-11	1.99991e-10
T	8425	LTBP4	3.17317	6.54796	233.091	1.26193e-11	2.06349e-10
T	6715	SRD5A1	1.29412	5.44675	86.2405	1.27288e-11	2.07898e-10
F	54579	UGT1A5	-2.32767	4.26746	86.0828	1.30592e-11	2.1305e-10
T	7503	XIST	7.60747	6.48084	102.633	1.33724e-11	2.17907e-10
T	100131551	LINC00887	4.40547	2.77422	87.3485	1.35579e-11	2.20676e-10
T	57478	USP31	0.977254	7.08406	85.7739	1.37331e-11	2.23159e-10
T	94	ACVRL1	4.24548	2.60435	85.8236	1.37421e-11	2.23159e-10
T	81553	CYRIA	4.0039	4.63366	88.8238	1.38369e-11	2.24441e-10
T	3400	ID4	-4.06801	6.41943	88.7099	1.40815e-11	2.28068e-10
T	92659	MAFG-DT	2.63876	3.23279	85.6154	1.40929e-11	2.28068e-10
T	80022	MYO15B	-1.95843	5.2316	85.5556	1.42312e-11	2.30045e-10
T	93343	MVB12A	2.1184	4.09712	85.4251	1.45381e-11	2.34736e-10
F	3009	H1-5	-7.02593	7.19387	427.77	1.46513e-11	2.36294e-10
T	653857	ACTR3C	-1.4749	5.36894	85.297	1.48458e-11	2.39158e-10
T	151194	METTL21A	1.64791	4.72045	85.1225	1.52764e-11	2.45815e-10
T	3397	ID1	-0.958122	8.56916	84.8521	1.59696e-11	2.56676e-10
T	26577	PCOLCE2	2.04351	3.792	84.8038	1.6097e-11	2.5843e-10
T	23670	CEMIP2	1.00059	7.41621	84.6763	1.64378e-11	2.63602e-10
T	23233	EXOC6B	1.2463	5.51577	84.4765	1.69876e-11	2.7211e-10
T	5141	PDE4A	-2.30297	3.95826	84.3866	1.72413e-11	2.75861e-10
T	100507421	TMEM178B	1.11192	7.57961	88.2183	1.76195e-11	2.81304e-10
T	126433	FBXO27	2.64466	4.09878	84.2545	1.76213e-11	2.81304e-10
T	1962	EHHADH	-1.67218	5.00285	84.2106	1.77495e-11	2.8303e-10
T	9980	DOP1B	1.23697	5.73658	84.1183	1.80222e-11	2.87055e-10
T	90333	ZNF468	-4.14	3.44557	87.0797	1.81267e-11	2.88394e-10
T	170690	ADAMTS16	1.46128	5.17879	83.9757	1.84523e-11	2.93244e-10
T	333	APLP1	1.75649	5.51167	84.6857	1.84791e-11	2.9334e-10
T	23334	SZT2	-1.10345	6.73849	83.8274	1.89108e-11	2.99857e-10
T	3756	KCNH1	4.08073	3.2352	85.1753	1.91842e-11	3.0385e-10
T	114796	PSMG3-AS1	2.33135	3.60042	83.6742	1.93973e-11	3.06672e-10
T	2590	GALNT2	-0.924474	8.04461	83.6715	1.94058e-11	3.06672e-10
T	493869	GPX8	1.34205	5.72382	83.4808	2.00299e-11	3.15974e-10
T	51780	KDM3B	-0.93416	7.33286	83.4781	2.00392e-11	3.15974e-10
T	3726	JUNB	1.05364	7.77924	83.2031	2.09768e-11	3.3039e-10
T	9448	MAP4K4	0.971469	8.19919	83.136	2.12126e-11	3.33733e-10
T	10226	PLIN3	0.940301	7.61444	83.1062	2.13183e-11	3.35022e-10
T	933	CD22	2.7374	3.54065	83.0817	2.14056e-11	3.3602e-10
T	374882	TMEM205	1.39413	5.096	83.0474	2.15284e-11	3.37573e-10
T	55568	GALNT10	-0.97933	7.68352	83.0288	2.15951e-11	3.38243e-10
T	51678	MPP6	-1.1253	7.41206	82.9355	2.19338e-11	3.43168e-10
T	2004	ELK3	1.4426	5.26503	82.8159	2.2376e-11	3.49595e-10
T	770	CA11	4.28106	2.43881	85.7312	2.23941e-11	3.49595e-10
T	10279	PRSS16	5.40772	2.25234	85.5733	2.29586e-11	3.58013e-10
T	152789	JAKMIP1	5.21369	2.28118	85.524	2.31381e-11	3.60413e-10
T	467	ATF3	1.99712	5.14361	82.5758	2.32927e-11	3.62422e-10
T	144535	CFAP54	4.36767	2.2639	82.4663	2.37238e-11	3.68723e-10
T	101927873	LINC01508	1.68944	4.52004	82.4412	2.38237e-11	3.69869e-10
T	775	CACNA1C	4.93935	3.69424	103.932	2.39416e-11	3.71292e-10
T	84433	CARD11	1.26864	6.32086	82.1862	2.48647e-11	3.85185e-10
T	152	ADRA2C	4.1883	2.72898	83.5445	2.49935e-11	3.86756e-10
T	2200	FBN1	1.31633	7.38015	81.9495	2.58739e-11	3.99768e-10
T	7015	TERT	-4.31525	3.76161	94.8652	2.5891e-11	3.99768e-10
F	105373347	LOC105373347	-3.84319	3.19918	83.2228	2.6343e-11	4.06304e-10
T	80243	PREX2	1.0429	6.50451	81.6889	2.70348e-11	4.16519e-10
T	10580	SORBS1	1.77026	4.43917	82.214	2.77698e-11	4.27377e-10
T	148252	DIRAS1	5.63396	2.36508	83.9217	2.9849e-11	4.58875e-10
T	8241	RBM10	-1.01221	6.60312	81.0721	3.00055e-11	4.6078e-10
T	84733	CBX2	1.17954	5.78744	81.0613	3.00605e-11	4.61124e-10
T	301	ANXA1	1.50164	8.4403	117.346	3.1242e-11	4.78727e-10
T	5507	PPP1R3C	-1.7766	4.73719	80.8149	3.13439e-11	4.79769e-10
T	7414	VCL	0.89954	8.92335	80.7359	3.17675e-11	4.85727e-10
T	9127	P2RX6	4.96283	2.48016	82.7526	3.18575e-11	4.86575e-10
T	64968	MRPS6	1.55364	4.93078	80.6918	3.20066e-11	4.88325e-10
T	3855	KRT7	2.53791	4.27734	80.5081	3.30228e-11	5.03286e-10
T	79572	ATP13A3	-0.966629	8.01906	80.4931	3.3107e-11	5.04025e-10
T	54970	TTC12	-1.9131	4.25901	80.4569	3.33117e-11	5.06595e-10
T	10525	HYOU1	-0.944433	8.39062	80.0868	3.54832e-11	5.3904e-10
T	2863	GPR39	3.47225	4.10949	99.8582	3.64609e-11	5.52905e-10
T	389792	IER5L	1.18707	6.32541	79.9257	3.64742e-11	5.52905e-10
T	2621	GAS6	2.73333	3.67914	81.1249	3.72517e-11	5.64085e-10
T	26090	ABHD12	-1.12454	6.4708	79.6324	3.83536e-11	5.8015e-10
T	6001	RGS10	3.56444	3.36066	80.9362	3.84423e-11	5.80869e-10
T	51337	THEM6	1.31892	5.48661	79.5717	3.87549e-11	5.84967e-10
T	79668	PARP8	2.45661	4.08919	79.4473	3.9592e-11	5.96965e-10
T	4233	MET	1.02174	9.18568	81.9201	4.05403e-11	6.10611e-10
T	343702	XKR7	5.53815	2.7197	81.6578	4.30251e-11	6.47347e-10
T	59277	NTN4	1.15613	5.86983	78.836	4.39881e-11	6.61132e-10
T	10755	GIPC1	0.948733	6.90776	78.8179	4.41255e-11	6.62492e-10
T	3339	HSPG2	1.71833	9.87139	135.858	4.41873e-11	6.62716e-10
T	5915	RARB	2.83161	3.47786	78.6833	4.51639e-11	6.76644e-10
T	10112	KIF20A	-1.36087	6.61197	81.0956	4.55149e-11	6.80902e-10
T	493812	HCG11	3.85997	2.68122	78.6348	4.55445e-11	6.80902e-10
T	7169	TPM2	3.10355	4.27193	94.5544	4.66972e-11	6.97147e-10
T	1021	CDK6	-0.843167	8.60632	78.4863	4.67298e-11	6.97147e-10
T	729993	SHISA9	-2.19567	5.95	78.4177	4.7289e-11	7.04746e-10
T	5817	PVR	-0.874107	8.37241	78.3965	4.7463e-11	7.06593e-10
T	286343	LURAP1L	1.98173	4.20595	78.1965	4.91388e-11	7.30772e-10
T	55971	BAIAP2L1	1.16159	6.03891	77.935	5.1424e-11	7.63179e-10
T	51309	ARMCX1	5.6498	2.10888	82.0363	5.1426e-11	7.63179e-10
T	29958	DMGDH	-1.62902	4.57715	77.6185	5.43395e-11	8.0557e-10
T	360	AQP3	-5.77724	2.57537	78.8655	5.44763e-11	8.06751e-10
T	23015	GOLGA8A	-1.50791	4.81189	77.5656	5.48434e-11	8.11337e-10
T	128272	ARHGEF19	2.92154	3.67089	78.7722	5.53465e-11	8.17924e-10
T	56660	KCNK12	3.76919	3.06138	80.8966	5.63245e-11	8.31508e-10
T	221806	VWDE	4.89367	2.96685	80.0015	5.64724e-11	8.32821e-10
T	7546	ZIC2	4.38343	3.72911	78.598	5.70104e-11	8.39877e-10
T	3212	HOXB2	4.16288	3.52361	79.7031	5.93324e-11	8.73175e-10
T	26353	HSPB8	-1.00535	6.6719	76.8625	6.20289e-11	9.11909e-10
T	51768	TM7SF3	0.92958	6.93604	76.7906	6.2818e-11	9.22549e-10
T	3316	HSPB2	-3.71299	4.04751	77.9592	6.35783e-11	9.32746e-10
T	9783	RIMS3	2.86012	3.15465	76.6715	6.41469e-11	9.39366e-10
T	92106	OXNAD1	-1.44378	4.93695	76.665	6.42208e-11	9.39366e-10
T	3703	STT3A	-1.05656	6.64513	76.6642	6.4229e-11	9.39366e-10
T	6666	SOX12	-1.27779	6.47802	84.6163	6.43032e-11	9.39479e-10
T	1777	DNASE2	1.45098	4.99368	76.6319	6.4595e-11	9.42767e-10
T	55762	ZNF701	-2.61324	3.70197	76.5864	6.51152e-11	9.49378e-10
T	1400	CRMP1	-1.24379	5.98208	76.4402	6.68137e-11	9.73138e-10
T	205251	MTLN	1.52288	5.22038	83.3296	6.72634e-11	9.78679e-10
T	8797	TNFRSF10A	1.39979	5.22516	76.3325	6.80945e-11	9.89752e-10
T	1457	CSNK2A1	-0.906234	7.20545	76.3265	6.81665e-11	9.8978e-10
T	1796	DOK1	4.0551	4.20177	77.4293	6.96301e-11	1.00999e-09
T	53343	NUDT9	1.22437	5.15338	76.0789	7.12143e-11	1.03191e-09
T	63951	DMRTA1	4.42013	3.9417	78.5353	7.20767e-11	1.04334e-09
T	7844	RNF103	1.43503	4.67402	75.9593	7.27381e-11	1.05184e-09
T	7128	TNFAIP3	1.20626	6.36158	75.8842	7.37117e-11	1.06482e-09
T	51222	ZNF219	1.26215	5.06544	75.812	7.46604e-11	1.07743e-09
T	11116	CEP43	-1.36217	5.27131	75.7995	7.48255e-11	1.0777e-09
T	93664	CADPS2	2.54932	4.1502	75.799	7.4832e-11	1.0777e-09
T	9466	IL27RA	1.80867	4.41363	75.683	7.63876e-11	1.09899e-09
T	57617	VPS18	-0.968348	6.8262	75.6502	7.68344e-11	1.10429e-09
T	59283	CACNG8	3.6799	3.38765	76.713	7.8787e-11	1.1312e-09
T	1174	AP1S1	0.972823	7.37153	75.4604	7.94683e-11	1.13983e-09
T	10718	NRG3	6.49666	2.80214	79.1786	8.1616e-11	1.16944e-09
T	7803	PTP4A1	0.973337	6.71551	75.2968	8.18164e-11	1.17113e-09
T	9355	LHX2	1.90251	3.69373	75.2453	8.25695e-11	1.17999e-09
T	2059	EPS8	1.01069	7.15222	75.2431	8.26026e-11	1.17999e-09
T	117177	RAB3IP	-1.43689	5.07096	75.1188	8.44519e-11	1.20519e-09
T	7030	TFE3	-1.11803	6.28072	75.0641	8.52807e-11	1.21579e-09
T	1794	DOCK2	1.71749	4.37982	74.9048	8.77408e-11	1.2496e-09
T	23262	PPIP5K2	-1.27054	5.90677	74.8075	8.92797e-11	1.27024e-09
T	873	CBR1	1.0703	6.11731	74.7996	8.94062e-11	1.27076e-09
T	50862	RNF141	1.35866	4.59358	74.7882	8.95889e-11	1.27207e-09
T	9351	SLC9A3R2	2.17301	3.85491	74.7486	9.02251e-11	1.27982e-09
T	388630	TRABD2B	-2.21831	5.53	114.347	9.06986e-11	1.28525e-09
T	6919	TCEA2	2.23653	3.53162	74.6407	9.19847e-11	1.30216e-09
T	80781	COL18A1	0.963709	9.79991	74.6708	9.21895e-11	1.30376e-09
T	65012	SLC26A10	2.64385	3.26492	74.5885	9.28485e-11	1.31176e-09
T	355	FAS	1.35678	5.21679	74.5031	9.42819e-11	1.33068e-09
T	55504	TNFRSF19	-2.38086	4.50832	74.4415	9.53289e-11	1.34412e-09
T	6938	TCF12	-1.19423	6.48498	77.5513	9.54458e-11	1.34442e-09
T	57211	ADGRG6	1.01378	6.20778	74.3486	9.69315e-11	1.36399e-09
T	5794	PTPRH	3.85341	3.56461	75.4905	9.74568e-11	1.37002e-09
T	2295	FOXF2	4.62118	3.43303	76.7926	9.9266e-11	1.39407e-09
T	6288	SAA1	4.87899	2.54555	77.2901	9.9628e-11	1.39776e-09
T	55738	ARFGAP1	0.93013	7.54382	74.0437	1.02393e-10	1.43513e-09
T	8660	IRS2	1.18782	8.37493	76.0675	1.02777e-10	1.43909e-09
T	57576	KIF17	3.38818	2.68553	73.9986	1.03227e-10	1.44295e-09
T	140901	STK35	-0.971884	6.83785	73.997	1.03257e-10	1.44295e-09
T	94030	LRRC4B	4.35776	2.22025	73.9218	1.04666e-10	1.46031e-09
T	7052	TGM2	3.0649	9.59455	189.931	1.04706e-10	1.46031e-09
T	5493	PPL	2.22019	3.67834	73.9061	1.04963e-10	1.46245e-09
T	23149	FCHO1	3.84603	3.56952	99.7975	1.06501e-10	1.48241e-09
T	55765	INAVA	1.31348	5.42634	73.8096	1.06805e-10	1.48518e-09
T	6780	STAU1	-0.843706	7.70081	73.6861	1.09212e-10	1.51716e-09
T	79931	TNIP3	6.462	2.84844	75.9667	1.11354e-10	1.5454e-09
T	57488	ESYT2	0.855259	7.08615	73.5029	1.12889e-10	1.56516e-09
T	144501	KRT80	0.890156	7.91565	73.4938	1.13075e-10	1.56619e-09
T	3692	EIF6	-0.963078	7.50927	73.4207	1.14581e-10	1.5855e-09
T	3718	JAK3	3.56299	2.92521	73.3987	1.15038e-10	1.59015e-09
T	7464	CORO2A	3.84754	2.44845	73.3937	1.15142e-10	1.59015e-09
T	23175	LPIN1	1.10077	5.96519	73.3397	1.16274e-10	1.60422e-09
T	2151	F2RL2	2.20413	3.28457	73.2852	1.17427e-10	1.61855e-09
T	9532	BAG2	1.59173	5.61392	73.2378	1.18442e-10	1.63095e-09
T	64420	SUSD1	1.63744	4.11839	73.1354	1.20662e-10	1.65989e-09
T	4296	MAP3K11	-1.015	6.99568	73.1027	1.21381e-10	1.66817e-09
T	26115	TANC2	0.979481	6.77952	73.0858	1.21753e-10	1.67165e-09
T	9162	DGKI	3.71077	3.64498	72.9901	1.23889e-10	1.69932e-09
T	677779	LINC00488	4.52464	2.51716	75.3054	1.24749e-10	1.70946e-09
T	57453	DSCAML1	2.66027	4.84412	96.2847	1.26748e-10	1.73517e-09
T	5422	POLA1	-1.02897	6.03116	72.8351	1.27431e-10	1.74283e-09
T	4214	MAP3K1	0.961602	6.39699	72.8055	1.28118e-10	1.75054e-09
T	85358	SHANK3	1.34844	5.1457	72.7304	1.29882e-10	1.77189e-09
T	57678	GPAM	-1.6457	4.80192	73.2919	1.29934e-10	1.77189e-09
T	3755	KCNG1	6.10704	2.23728	75.063	1.30074e-10	1.77189e-09
T	25878	MXRA5	5.66366	3.47409	75.0582	1.30183e-10	1.77189e-09
F	347746	PWARSN	-3.1731	3.31138	73.7942	1.31409e-10	1.78686e-09
T	114822	RHPN1	1.75812	4.3244	72.6289	1.32307e-10	1.79734e-09
T	170394	PWWP2B	2.37491	4.02521	72.6164	1.3261e-10	1.79972e-09
T	7130	TNFAIP6	-2.69607	3.66323	74.0458	1.34325e-10	1.82125e-09
T	8349	H2BC21	-1.1377	6.91415	74.6148	1.3603e-10	1.8426e-09
T	9061	PAPSS1	1.19808	5.18881	72.4576	1.36508e-10	1.84731e-09
T	5325	PLAGL1	-1.35412	5.40986	74.1299	1.39493e-10	1.88589e-09
T	170961	ANKRD24	3.32139	2.46061	72.1467	1.44493e-10	1.95163e-09
T	4926	NUMA1	-1.00833	7.61383	74.0446	1.44895e-10	1.95519e-09
T	57795	BRINP2	6.63682	4.34498	73.1166	1.48264e-10	1.99873e-09
T	9524	TECR	1.03985	6.58726	71.9556	1.49643e-10	2.0154e-09
T	23145	SSPOP	4.2085	3.07006	74.1412	1.50316e-10	2.02254e-09
T	80270	HSD3B7	1.15197	6.03681	71.9248	1.50491e-10	2.02296e-09
T	2564	GABRE	-3.29004	3.2953	71.8106	1.53677e-10	2.06383e-09
T	22998	LIMCH1	0.916265	8.54191	71.7947	1.54128e-10	2.06792e-09
T	55690	PACS1	-1.1225	6.52818	73.7082	1.54862e-10	2.0758e-09
T	808	CALM3	-0.854863	8.25238	71.7437	1.55578e-10	2.08342e-09
T	22981	NINL	1.49018	6.02658	71.5247	1.61973e-10	2.16701e-09
T	5920	PLAAT4	3.16234	2.70091	71.4862	1.63127e-10	2.18038e-09
T	4144	MAT2A	0.84037	7.76514	71.3856	1.66181e-10	2.2191e-09
T	10075	HUWE1	-0.838623	9.84394	71.3555	1.67105e-10	2.22933e-09
T	308	ANXA5	0.885071	7.1107	71.2396	1.70717e-10	2.27537e-09
T	54664	TMEM106B	1.14496	5.82857	71.2253	1.71169e-10	2.27924e-09
T	23180	RFTN1	-2.00288	5.18202	71.1506	1.73547e-10	2.30873e-09
T	8913	CACNA1G	3.84842	2.391	71.1363	1.74005e-10	2.31265e-09
T	7779	SLC30A1	1.21001	5.95132	71.0763	1.75946e-10	2.33625e-09
T	4913	NTHL1	1.43001	4.52288	71.0453	1.76957e-10	2.34747e-09
T	55160	ARHGEF10L	1.39671	5.82034	79.2882	1.78389e-10	2.36424e-09
T	440279	UNC13C	-5.74647	2.26486	74.3728	1.82229e-10	2.41287e-09
T	79228	THOC6	1.16235	5.71608	70.8785	1.82507e-10	2.41428e-09
T	54620	FBXL19	0.959455	7.19703	70.866	1.82928e-10	2.41759e-09
T	10381	TUBB3	-1.39741	6.71862	89.5937	1.8311e-10	2.41773e-09
T	101927136	LOC101927136	4.00678	5.06388	73.0412	1.85001e-10	2.44043e-09
T	9168	TMSB10	0.875482	9.11929	70.755	1.86732e-10	2.46095e-09
T	84752	B3GNT9	-1.65644	4.2945	70.678	1.89418e-10	2.49404e-09
T	4967	OGDH	-0.828055	7.67186	70.5706	1.93231e-10	2.54187e-09
T	4599	MX1	2.4178	5.57898	70.5079	1.95497e-10	2.56929e-09
T	5359	PLSCR1	1.68938	4.33502	70.4755	1.96676e-10	2.58237e-09
T	5728	PTEN	1.04519	6.05584	70.4128	1.98985e-10	2.61026e-09
T	11182	SLC2A6	1.16733	5.52491	70.3642	2.0079e-10	2.6315e-09
T	23474	ETHE1	1.62827	4.16145	70.354	2.01174e-10	2.63409e-09
T	2235	FECH	1.19812	5.05154	70.3304	2.02058e-10	2.64322e-09
F	100507002	LOC100507002	1.55675	4.07814	70.2594	2.04746e-10	2.6759e-09
T	7041	TGFB1I1	2.51883	3.29433	70.7403	2.06664e-10	2.69847e-09
T	3875	KRT18	0.970257	6.97958	70.1467	2.09095e-10	2.7277e-09
T	159013	CXorf38	-1.44768	4.64272	70.1125	2.10433e-10	2.74262e-09
T	5335	PLCG1	-0.927413	7.39458	70.0922	2.1123e-10	2.75047e-09
T	3914	LAMB3	1.26694	8.36771	70.0537	2.12752e-10	2.76774e-09
T	7090	TLE3	1.06234	6.55007	70.5707	2.13218e-10	2.77125e-09
T	7358	UGDH	0.913352	9.08503	69.9212	2.18084e-10	2.83188e-09
T	10347	ABCA7	2.68021	4.17434	102.792	2.2031e-10	2.85569e-09
T	57007	ACKR3	3.25174	3.88711	72.7553	2.20322e-10	2.85569e-09
T	57451	TENM2	-3.11121	4.72676	69.8554	2.20783e-10	2.85741e-09
T	8029	CUBN	-3.67797	5.67339	69.8535	2.20859e-10	2.85741e-09
T	23426	GRIP1	2.27209	3.83534	69.7683	2.24406e-10	2.90064e-09
T	3643	INSR	-1.5053	5.57736	69.7593	2.24785e-10	2.90289e-09
T	8804	CREG1	0.978537	6.06043	69.7416	2.25532e-10	2.90956e-09
T	10072	DPP3	-1.0527	6.54856	69.7373	2.25713e-10	2.90956e-09
T	283140	LINC02762	5.47461	1.75167	71.8033	2.30273e-10	2.96563e-09
T	51278	IER5	1.40268	6.07717	69.5805	2.32442e-10	2.99083e-09
T	2936	GSR	0.819783	8.23742	69.5245	2.34894e-10	3.01964e-09
T	11031	RAB31	1.38189	4.61188	69.3987	2.40507e-10	3.08898e-09
T	84957	RELT	-1.33621	5.29776	69.3521	2.42621e-10	3.11245e-09
T	6927	HNF1A	-1.32063	5.44036	69.3487	2.42775e-10	3.11245e-09
T	2997	GYS1	-0.930461	7.41132	69.2686	2.46456e-10	3.15679e-09
T	8340	H2BC13	2.88247	5.87111	80.9855	2.47305e-10	3.16478e-09
T	5296	PIK3R2	0.919292	7.09221	69.034	2.57583e-10	3.29334e-09
T	152519	NIPAL1	3.4748	3.23048	68.9532	2.61534e-10	3.34083e-09
T	5019	OXCT1	-3.39453	3.53176	70.0311	2.66264e-10	3.39818e-09
T	3437	IFIT3	1.99152	4.81165	68.7863	2.699e-10	3.44147e-09
T	224	ALDH3A2	1.05296	5.94406	68.6162	2.78716e-10	3.55067e-09
T	3656	IRAK2	1.58945	4.98267	68.5395	2.82793e-10	3.59937e-09
T	23074	UHRF1BP1L	-1.20838	5.41307	68.4623	2.86956e-10	3.64907e-09
T	210	ALAD	1.18297	5.09426	68.3941	2.90688e-10	3.6932e-09
T	9578	CDC42BPB	-0.866888	7.94185	68.219	3.00502e-10	3.81307e-09
T	23078	VWA8	-1.15631	5.61028	68.2162	3.00662e-10	3.81307e-09
T	7185	TRAF1	1.6551	5.84363	68.1747	3.03043e-10	3.83981e-09
T	874	CBR3	2.20865	3.47657	68.0606	3.09687e-10	3.92048e-09
T	64764	CREB3L2	0.93966	8.26877	68.0294	3.11527e-10	3.94025e-09
T	23250	ATP11A	-0.882568	7.6122	67.947	3.16448e-10	3.9989e-09
T	11093	ADAMTS13	2.71596	3.268	72.4596	3.23236e-10	4.08103e-09
T	55901	THSD1	1.73012	4.55199	67.8259	3.23831e-10	4.0849e-09
T	3229	HOXC13	7.08088	2.3958	72.2173	3.28381e-10	4.13859e-09
T	54884	RETSAT	0.917413	6.53407	67.6721	3.33467e-10	4.19895e-09
T	9770	RASSF2	0.914242	6.26731	67.6357	3.35793e-10	4.22447e-09
T	29968	PSAT1	1.09337	7.08232	67.5934	3.38516e-10	4.25494e-09
T	1956	EGFR	-0.789179	9.0295	67.5243	3.43014e-10	4.30765e-09
T	25966	C2CD2	0.981795	6.60389	67.4464	3.48156e-10	4.36834e-09
T	158405	KIAA1958	-1.06752	6.47159	67.3161	3.56946e-10	4.47465e-09
T	4864	NPC1	0.939539	6.68033	67.0725	3.7401e-10	4.68441e-09
T	25814	ATXN10	0.881816	7.32678	67.0655	3.74516e-10	4.68659e-09
T	4772	NFATC1	4.52254	3.21095	69.0843	3.75763e-10	4.69804e-09
T	283659	PRTG	2.75574	3.54074	67.037	3.76566e-10	4.70391e-09
T	55526	DHTKD1	1.17797	5.22757	66.9212	3.8504e-10	4.80551e-09
T	5125	PCSK5	0.817822	8.02406	66.9068	3.86106e-10	4.81457e-09
T	124402	UBALD1	1.52433	4.26807	66.8642	3.8928e-10	4.84861e-09
T	7099	TLR4	2.84065	3.1768	69.5294	3.89522e-10	4.84861e-09
T	55450	CAMK2N1	1.3597	5.10369	66.8474	3.90535e-10	4.85693e-09
T	79026	AHNAK	0.819098	11.4543	66.8394	3.91138e-10	4.86016e-09
T	54825	CDHR2	-2.15217	5.53301	66.7316	3.99334e-10	4.95763e-09
T	200316	APOBEC3F	1.87372	3.77682	66.7228	4.00016e-10	4.96174e-09
T	10018	BCL2L11	1.17541	5.36017	66.7033	4.01516e-10	4.97598e-09
T	387496	RASL11A	2.35752	3.75154	72.3184	4.01995e-10	4.97755e-09
T	64718	UNKL	0.991478	7.31842	68.9098	4.04758e-10	5.00738e-09
T	6472	SHMT2	-0.898535	7.85545	66.6003	4.09567e-10	5.06243e-09
T	57717	PCDHB16	3.44427	2.2707	66.514	4.16441e-10	5.1429e-09
T	79829	NAA40	-1.05103	5.54748	66.4903	4.18348e-10	5.16194e-09
T	80031	SEMA6D	-4.47786	2.4912	68.4792	4.1974e-10	5.1746e-09
T	3398	ID2	-1.17997	5.6978	66.4577	4.20985e-10	5.18542e-09
T	55706	NDC1	-1.11281	6.20591	66.4134	4.24608e-10	5.22549e-09
T	27340	UTP20	-0.92504	6.94497	66.393	4.26281e-10	5.24151e-09
T	1831	TSC22D3	2.35089	3.7509	66.3034	4.33727e-10	5.32843e-09
T	80830	APOL6	0.882301	6.58149	66.2525	4.38011e-10	5.37639e-09
T	5270	SERPINE2	0.940937	7.21038	66.2224	4.40567e-10	5.40307e-09
T	284252	KCTD1	1.14949	5.41754	66.1852	4.4375e-10	5.43738e-09
F	613266	LOC613266	-2.70952	4.10591	67.0399	4.52784e-10	5.54327e-09
T	64748	PLPPR2	2.00128	4.07526	65.9373	4.65588e-10	5.69509e-09
T	5129	CDK18	1.75629	5.1609	72.5434	4.67574e-10	5.71443e-09
T	28968	SLC6A16	4.19463	1.94313	66.7403	4.79206e-10	5.85153e-09
T	6453	ITSN1	0.985443	6.69633	65.9837	4.86408e-10	5.93435e-09
T	8650	NUMB	-0.992101	6.08026	65.6657	4.90809e-10	5.98287e-09
T	5783	PTPN13	-1.06947	6.28908	65.5577	5.01234e-10	6.10469e-09
T	57223	PPP4R3B	0.942423	6.3736	65.4512	5.1174e-10	6.22727e-09
T	7295	TXN	0.908769	8.70199	65.4438	5.12473e-10	6.23083e-09
T	55534	MAML3	2.62372	3.47294	72.4345	5.15429e-10	6.26137e-09
T	4121	MAN1A1	-2.13941	6.01441	65.3805	5.18837e-10	6.29736e-09
T	27086	FOXP1	1.1203	5.60337	65.3665	5.2026e-10	6.30921e-09
T	56977	STOX2	1.16065	5.39395	65.3197	5.25028e-10	6.36157e-09
T	27443	CECR2	5.27611	1.95014	67.1742	5.34076e-10	6.46566e-09
T	79098	C1orf116	2.61989	4.56036	65.1927	5.38212e-10	6.51015e-09
T	79801	SHCBP1	-1.27809	6.30102	65.1808	5.46179e-10	6.60087e-09
T	150967	LINC01963	-2.93147	3.42215	65.0933	5.48766e-10	6.62647e-09
T	57060	PCBP4	-1.70452	4.25284	64.9939	5.59553e-10	6.75095e-09
T	56143	PCDHA5	5.73712	1.71143	67.894	5.69883e-10	6.86972e-09
T	3423	IDS	0.954009	6.6733	64.8845	5.71667e-10	6.8817e-09
T	64221	ROBO3	3.35686	3.16819	66.3084	5.71851e-10	6.8817e-09
T	4784	NFIX	1.72222	5.31984	65.3319	5.73495e-10	6.89561e-09
T	5509	PPP1R3D	1.78275	3.69073	64.8081	5.80295e-10	6.97144e-09
T	1365	CLDN3	4.0522	2.57128	64.751	5.86828e-10	7.04393e-09
T	63971	KIF13A	0.962214	6.39283	64.5822	6.0661e-10	7.2752e-09
T	84326	METTL26	1.08181	5.5617	64.5025	6.16191e-10	7.38384e-09
T	10331	B3GNT3	2.84689	2.76615	64.4746	6.1958e-10	7.41815e-09
T	10616	RBCK1	-0.97575	8.49266	68.8552	6.21667e-10	7.43684e-09
T	5768	QSOX1	-0.852141	7.45538	64.4487	6.2274e-10	7.44337e-09
T	30	ACAA1	-1.18935	5.44164	64.348	6.35215e-10	7.58607e-09
T	59307	SIGIRR	2.31355	3.16263	64.2344	6.49594e-10	7.75123e-09
T	55268	ECHDC2	1.53223	4.6212	64.2112	6.52572e-10	7.7802e-09
T	83872	HMCN1	5.32386	2.07913	65.1034	6.55144e-10	7.80428e-09
T	951	CD37	2.5746	2.59261	64.1386	6.61988e-10	7.87916e-09
T	2908	NR3C1	-0.940049	7.55406	64.3969	6.66446e-10	7.92555e-09
T	6513	SLC2A1	-0.846245	9.34107	64.0155	6.78278e-10	8.05947e-09
T	146059	CDAN1	-1.04504	5.84889	63.9864	6.82186e-10	8.09909e-09
T	55920	RCC2	0.799426	8.35252	63.9107	6.92472e-10	8.20858e-09
T	57088	PLSCR4	4.38911	1.95987	64.8153	6.9257e-10	8.20858e-09
T	80820	EEPD1	1.09156	5.19748	63.8446	7.01595e-10	8.30858e-09
T	8826	IQGAP1	0.817982	8.99513	63.7526	7.14498e-10	8.45156e-09
T	7093	TLL2	5.96903	2.72236	64.6514	7.14865e-10	8.45156e-09
T	23095	KIF1B	-0.865023	6.82315	63.7364	7.16797e-10	8.46731e-09
T	5190	PEX6	-2.06377	5.05284	63.9214	7.18867e-10	8.48467e-09
T	134553	C5orf24	-0.981113	6.26627	63.7083	7.20793e-10	8.5003e-09
T	10971	YWHAQ	0.924037	7.79746	64.1518	7.2164e-10	8.50319e-09
T	23708	GSPT2	-4.03792	2.96823	65.5613	7.22351e-10	8.50448e-09
T	9424	KCNK6	6.04915	2.09502	65.5039	7.3021e-10	8.58985e-09
T	4330	MN1	2.59272	5.08968	74.5972	7.32583e-10	8.6106e-09
T	148641	SLC35F3	1.65343	4.59688	63.5299	7.46757e-10	8.7699e-09
T	114897	C1QTNF1	-2.38523	4.37696	63.4665	7.56231e-10	8.87377e-09
T	10120	ACTR1B	1.07218	5.48207	63.4224	7.62886e-10	8.94444e-09
T	23140	ZZEF1	-0.902163	7.13891	63.4131	7.64291e-10	8.95348e-09
T	4249	MGAT5	0.809245	7.47368	63.3233	7.78062e-10	9.10726e-09
T	140733	MACROD2	-3.12505	4.56821	63.3087	7.80324e-10	9.12617e-09
T	10096	ACTR3	0.902502	7.70469	63.7374	7.82783e-10	9.14736e-09
T	2677	GGCX	0.912175	6.26806	63.25	7.89499e-10	9.21821e-09
T	22834	ZNF652	0.835859	6.80862	63.2432	7.90571e-10	9.22311e-09
T	101927233	SEMA6A-AS1	-5.53472	2.26871	65.0564	7.94734e-10	9.26403e-09
T	571	BACH1	1.15794	5.80071	63.638	7.98236e-10	9.29718e-09
T	84206	MEX3B	3.32999	3.34328	64.0403	8.04837e-10	9.36634e-09
T	8745	ADAM23	4.13239	3.72925	64.9453	8.11673e-10	9.43811e-09
T	23187	PHLDB1	-0.943332	7.62268	64.7814	8.17841e-10	9.50203e-09
T	284352	PPP1R37	-0.880737	7.23004	63.0384	8.23499e-10	9.5599e-09
T	6773	STAT2	1.06064	5.79212	62.9863	8.32108e-10	9.65191e-09
F	140701	ABHD16B	1.41667	4.50157	62.977	8.33651e-10	9.66187e-09
T	54577	UGT1A7	-3.61842	4.12784	64.7861	8.3659e-10	9.68799e-09
T	957	ENTPD5	-1.42035	5.66779	62.8368	8.57336e-10	9.9201e-09
T	81706	PPP1R14C	1.5551	4.17083	62.8105	8.61854e-10	9.96421e-09
T	94241	TP53INP1	2.17325	3.65441	69.8471	8.72313e-10	1.00715e-08
T	51170	HSD17B11	2.32457	4.38146	73.5974	8.72558e-10	1.00715e-08
T	9123	SLC16A3	-0.80149	9.63553	62.7436	8.73464e-10	1.00737e-08
T	29984	RHOD	7.11934	2.68652	65.5559	8.75236e-10	1.00859e-08
T	6324	SCN1B	-2.68709	3.53612	62.6824	8.84243e-10	1.01814e-08
T	9732	DOCK4	0.927735	6.06488	62.653	8.89452e-10	1.0233e-08
T	641364	SLC7A11-AS1	2.25209	3.44825	62.6375	8.92215e-10	1.02565e-08
T	400745	SH2D5	1.18819	5.06315	62.6289	8.93763e-10	1.02659e-08
T	3276	PRMT1	-0.839537	7.54994	62.5547	9.07147e-10	1.04112e-08
T	6909	TBX2	-2.33001	3.45557	62.5391	9.09986e-10	1.04353e-08
T	23235	SIK2	-1.02515	5.87545	62.5077	9.15736e-10	1.04927e-08
T	2771	GNAI2	0.967	6.99339	62.3605	9.43206e-10	1.07987e-08
T	23283	CSTF2T	1.22203	4.91408	62.3484	9.45487e-10	1.08161e-08
T	23094	SIPA1L3	0.912125	9.4029	64.2707	9.47505e-10	1.08304e-08
T	124222	PAQR4	1.06454	6.0233	62.2084	9.72471e-10	1.11068e-08
T	23509	POFUT1	-0.842073	7.40973	62.1278	9.88373e-10	1.12793e-08
T	287	ANK2	1.69441	5.24639	62.0507	1.00385e-09	1.14467e-08
T	9882	TBC1D4	1.09603	5.32105	62.046	1.00479e-09	1.14481e-08
T	78992	YIPF2	1.17059	5.46384	62.0368	1.00666e-09	1.14602e-08
T	222865	TMEM130	6.12131	4.01451	66.0736	1.02719e-09	1.16845e-08
T	53373	TPCN1	1.0042	6.85585	64.2953	1.02998e-09	1.17068e-08
T	6612	SUMO3	1.04813	5.91677	61.8684	1.04145e-09	1.18276e-08
T	90592	ZNF700	-3.79271	3.35788	63.5719	1.0553e-09	1.19707e-08
F	125111	GJD3	1.86277	3.56433	61.8008	1.05574e-09	1.19707e-08
T	155061	ZNF746	0.917133	6.69889	61.7447	1.06779e-09	1.20934e-08
T	85459	CEP295	-1.23806	5.57876	61.7425	1.06827e-09	1.20934e-08
T	401720	FIGNL2	4.03212	2.49473	62.5714	1.07336e-09	1.21413e-08
T	162972	ZNF550	-3.20548	3.80968	65.341	1.10474e-09	1.24862e-08
T	1004	CDH6	-1.1517	7.46323	76.1051	1.13967e-09	1.28707e-08
T	54841	BIVM	-1.57311	4.18775	61.385	1.14844e-09	1.29593e-08
T	23065	EMC1	-0.876383	6.65601	61.3377	1.15952e-09	1.30656e-08
T	8218	CLTCL1	-1.66848	5.05862	61.4049	1.1597e-09	1.30656e-08
T	1307	COL16A1	2.7566	3.44227	61.309	1.1663e-09	1.31295e-08
T	8760	CDS2	-0.840384	6.53176	61.1567	1.20293e-09	1.3531e-08
T	376940	ZC3H6	1.83133	3.67037	61.0562	1.22777e-09	1.37995e-08
T	23492	CBX7	1.63298	4.18699	61.0411	1.23157e-09	1.38311e-08
T	5292	PIM1	1.56471	4.57355	60.9733	1.24868e-09	1.40122e-08
T	2625	GATA3	3.39851	2.56426	60.9639	1.25106e-09	1.40278e-08
T	5595	MAPK3	1.04554	5.38942	60.9499	1.25464e-09	1.40567e-08
T	3880	KRT19	2.01763	7.57612	60.9337	1.25877e-09	1.40919e-08
T	2015	ADGRE1	5.13139	1.89751	63.5809	1.26738e-09	1.4177e-08
T	25923	ATL3	0.887133	6.90305	60.842	1.28253e-09	1.43351e-08
T	393	ARHGAP4	3.30121	2.55566	60.7469	1.30766e-09	1.46044e-08
T	200407	CREG2	4.56859	2.05099	62.3952	1.32527e-09	1.47894e-08
T	55008	HERC6	2.15352	3.66048	60.6454	1.33506e-09	1.48869e-08
T	80325	ABTB1	1.83884	3.33817	60.6321	1.33868e-09	1.49054e-08
T	3420	IDH3B	-0.991432	5.69652	60.6316	1.33882e-09	1.49054e-08
T	221416	C6orf223	-2.22542	3.17647	60.5919	1.34972e-09	1.50148e-08
T	51008	ASCC1	1.02757	5.15152	60.5629	1.35775e-09	1.50923e-08
T	5163	PDK1	-1.11224	6.19961	60.5079	1.37312e-09	1.52511e-08
T	65983	GRAMD2B	1.21016	4.41882	60.4046	1.40245e-09	1.55647e-08
T	7580	ZNF32	3.25267	2.67666	60.3979	1.4044e-09	1.55741e-08
T	22874	PLEKHA6	-0.902792	7.60473	60.3768	1.41048e-09	1.56292e-08
T	57559	STAMBPL1	1.5883	4.38952	60.3178	1.42763e-09	1.58068e-08
T	57181	SLC39A10	1.05331	5.92701	60.2925	1.43506e-09	1.58767e-08
T	90293	KLHL13	1.39774	4.23076	60.2801	1.43872e-09	1.59047e-08
T	51148	CERCAM	1.08282	5.71758	60.2427	1.4498e-09	1.60147e-08
T	7036	TFR2	4.61524	2.67151	61.0373	1.45648e-09	1.60759e-08
T	221	ALDH3B1	0.989256	5.87807	60.1089	1.49017e-09	1.6435e-08
T	843	CASP10	1.49631	4.40541	60.0647	1.50378e-09	1.6572e-08
T	388886	LRRC75B	-1.65055	4.11401	60.0505	1.50818e-09	1.66076e-08
T	64077	LHPP	2.71545	2.88613	59.7814	1.59405e-09	1.75395e-08
T	8202	NCOA3	0.926823	6.78498	59.674	1.62976e-09	1.79185e-08
F	8331	H2AC14	5.64565	2.47627	61.308	1.63965e-09	1.80133e-08
T	5604	MAP2K1	-1.02588	5.93406	59.3995	1.72488e-09	1.89208e-08
T	171586	ABHD3	1.41529	4.60667	59.3994	1.72494e-09	1.89208e-08
T	6616	SNAP25	4.52239	2.16032	61.0167	1.73658e-09	1.90337e-08
T	150372	NFAM1	5.7499	2.46845	61.8112	1.77712e-09	1.94629e-08
T	38	ACAT1	-1.23523	5.9963	65.6739	1.78115e-09	1.94919e-08
T	7165	TPD52L2	0.796942	8.01799	59.2345	1.78487e-09	1.95175e-08
T	57572	DOCK6	1.04902	5.5288	59.1211	1.82733e-09	1.99664e-08
T	80228	ORAI2	0.78211	7.57289	59.0707	1.84655e-09	2.01608e-08
T	55571	CNOT11	0.929705	6.25979	58.9968	1.87513e-09	2.0457e-08
T	444	ASPH	0.853261	10.4806	58.9268	1.90258e-09	2.07405e-08
T	131544	CRYBG3	-1.12952	5.22564	58.9042	1.91156e-09	2.08223e-08
T	79983	POF1B	-5.94774	1.89682	61.4186	1.9171e-09	2.08666e-08
T	80210	ARMC9	1.05315	5.56672	58.8725	1.92421e-09	2.09279e-08
T	84141	EVA1A	0.989526	6.33807	58.8552	1.93115e-09	2.09871e-08
T	3084	NRG1	0.806872	7.68098	58.7698	1.9658e-09	2.13472e-08
T	10507	SEMA4D	-1.0454	5.63716	58.7568	1.97111e-09	2.13885e-08
T	29800	ZDHHC1	2.98032	3.04144	58.6615	2.01067e-09	2.1801e-08
T	817	CAMK2D	1.13923	5.2496	58.4521	2.10048e-09	2.27574e-08
T	3315	HSPB1	0.808199	9.30549	58.3161	2.16107e-09	2.33959e-08
T	23023	TMCC1	-0.979377	6.43788	58.2791	2.17787e-09	2.35597e-08
T	79631	EFL1	-1.41901	4.50258	58.2496	2.19136e-09	2.36874e-08
T	54798	DCHS2	3.82	2.37747	58.9804	2.20962e-09	2.38666e-08
T	9967	THRAP3	-0.75503	8.27834	58.1922	2.21788e-09	2.39375e-08
T	8329	H2AC13	2.42765	5.18232	61.1341	2.22255e-09	2.39635e-08
T	57410	SCYL1	-0.875491	6.51384	58.1797	2.22368e-09	2.39635e-08
T	9024	BRSK2	2.54695	3.02091	58.1394	2.24254e-09	2.41483e-08
T	261729	STEAP2	2.06359	3.58086	58.1255	2.24911e-09	2.42006e-08
T	79729	SH3D21	-1.38989	5.28469	60.1742	2.28313e-09	2.4548e-08
T	3383	ICAM1	-1.51021	7.02712	58.0248	2.29713e-09	2.46693e-08
T	53904	MYO3A	-3.85615	3.6726	59.6087	2.2979e-09	2.46693e-08
T	5935	RBM3	-0.974606	6.11023	58.011	2.30381e-09	2.47139e-08
T	23770	FKBP8	0.852082	7.95512	57.953	2.33201e-09	2.49974e-08
T	10290	SPEG	1.31411	5.75909	59.3957	2.33725e-09	2.50347e-08
T	7049	TGFBR3	2.9804	2.30315	57.8116	2.40235e-09	2.57125e-08
T	11234	HPS5	1.07259	5.22962	57.7874	2.41462e-09	2.58242e-08
T	26052	DNM3	2.36232	2.8175	57.7661	2.42549e-09	2.59208e-08
T	89932	PAPLN	-1.15458	6.04431	62.292	2.48687e-09	2.65566e-08
T	79364	ZXDC	-0.947384	6.0194	57.6368	2.49242e-09	2.65927e-08
T	64757	MTARC1	-2.67081	3.08235	57.6338	2.49401e-09	2.65927e-08
T	9542	NRG2	2.88908	3.1005	57.555	2.53579e-09	2.70178e-08
T	6382	SDC1	0.747579	8.51348	57.5286	2.54995e-09	2.71483e-08
T	56829	ZC3HAV1	0.804991	7.78169	57.5216	2.55369e-09	2.71675e-08
T	79968	WDR76	-2.551	4.84453	87.0936	2.56151e-09	2.72302e-08
T	28996	HIPK2	0.775532	10.5555	57.4908	2.57039e-09	2.73041e-08
T	5874	RAB27B	4.00711	3.64139	59.0471	2.57243e-09	2.73052e-08
T	9245	GCNT3	-1.19512	5.49979	57.4645	2.58467e-09	2.74146e-08
T	2052	EPHX1	1.59373	7.49452	94.0001	2.60294e-09	2.75876e-08
T	57732	ZFYVE28	1.79421	3.69071	57.3917	2.62471e-09	2.77975e-08
T	64332	NFKBIZ	-0.862108	7.51643	57.3768	2.63301e-09	2.78646e-08
T	29763	PACSIN3	1.44552	5.14497	57.2395	2.71054e-09	2.86636e-08
T	10148	EBI3	3.36197	3.56034	57.2303	2.71584e-09	2.86981e-08
T	894	CCND2	-7.21592	5.46307	58.7515	2.73058e-09	2.88323e-08
T	23576	DDAH1	-1.00691	5.48298	57.1313	2.77338e-09	2.92624e-08
T	285527	FRYL	-0.854955	7.01492	57.1048	2.78899e-09	2.94051e-08
T	3434	IFIT1	2.14259	4.29006	62.7413	2.79544e-09	2.94511e-08
T	7074	TIAM1	4.85878	1.90175	57.7831	2.82793e-09	2.97712e-08
T	3631	INPP4A	0.901739	6.18635	56.9975	2.85315e-09	3.00041e-08
T	79789	CLMN	2.22344	3.22128	56.9956	2.8543e-09	3.00041e-08
T	10194	TSHZ1	1.74318	3.89508	56.9478	2.88341e-09	3.02876e-08
T	136	ADORA2B	2.19437	4.58698	56.903	3.02678e-09	3.177e-08
T	692099	FAM86DP	3.9258	3.03555	58.1866	3.06199e-09	3.21157e-08
T	283417	DPY19L2	-3.07348	2.98703	57.3484	3.09534e-09	3.24414e-08
T	168544	ZNF467	2.79385	3.33865	56.5844	3.11511e-09	3.26243e-08
T	23325	WASHC4	-0.929374	6.52839	56.5747	3.12151e-09	3.26671e-08
T	7424	VEGFC	2.73842	4.06541	59.2023	3.12806e-09	3.27115e-08
T	10319	LAMC3	4.84774	3.36033	58.0276	3.16269e-09	3.30492e-08
T	9645	MICAL2	0.947818	7.93416	56.5067	3.16709e-09	3.30707e-08
T	55143	CDCA8	-1.06439	5.96606	56.4973	3.17349e-09	3.3113e-08
T	51567	TDP2	1.03703	5.22346	56.4011	3.23926e-09	3.37677e-08
T	4041	LRP5	-0.85265	7.05255	56.3986	3.24101e-09	3.37677e-08
T	25946	ZNF385A	1.64312	4.02582	56.3648	3.26446e-09	3.39869e-08
T	144348	ZNF664	-0.901817	6.52378	56.3513	3.27393e-09	3.40604e-08
T	112936	VPS26B	-1.17286	5.00935	56.3405	3.28149e-09	3.41139e-08
T	7385	UQCRC2	-1.0578	5.87659	56.26	3.3384e-09	3.46801e-08
T	10846	PDE10A	-2.7721	4.77274	59.6634	3.3419e-09	3.46909e-08
T	57683	ZDBF2	2.60241	4.9484	58.3484	3.35844e-09	3.48323e-08
T	8411	EEA1	-1.07762	5.94178	56.2292	3.36045e-09	3.48323e-08
T	23231	SEL1L3	0.760095	7.75345	56.1497	3.41814e-09	3.54044e-08
T	90233	ZNF551	-1.72996	4.01156	55.9401	3.57514e-09	3.70033e-08
T	3684	ITGAM	2.34251	2.93718	55.9163	3.5935e-09	3.71661e-08
T	85464	SSH2	0.793428	7.22392	55.8323	3.65886e-09	3.78145e-08
T	5331	PLCB3	-0.915684	6.57009	55.8262	3.66366e-09	3.78364e-08
T	369	ARAF	-1.08276	5.35026	55.7295	3.7406e-09	3.86028e-08
T	6201	RPS7	0.824445	8.36734	55.7182	3.74971e-09	3.86685e-08
T	79095	C9orf16	1.28637	4.90278	55.6952	3.76829e-09	3.88318e-08
T	113655	MFSD3	1.32317	5.19214	56.5939	3.81446e-09	3.92789e-08
T	399909	PCNX3	-0.978005	7.77432	62.1386	3.85596e-09	3.96774e-08
T	23313	KIAA0930	0.763719	8.00471	55.5845	3.85911e-09	3.96808e-08
T	91543	RSAD2	6.83562	3.21614	58.0452	3.88829e-09	3.99518e-08
T	3399	ID3	-0.848428	7.07332	55.5411	3.89536e-09	3.99954e-08
T	148203	ZNF738	-2.99416	3.56564	56.2102	3.9292e-09	4.03135e-08
T	2017	CTTN	-0.734849	8.99621	55.4645	3.96021e-09	4.06023e-08
T	9131	AIFM1	-0.907992	6.3308	55.4528	3.97022e-09	4.06753e-08
T	8567	MADD	-0.893606	6.28563	55.4319	3.98817e-09	4.08296e-08
T	57482	CRACD	3.83866	4.51601	56.1288	3.99729e-09	4.08933e-08
T	201254	CENPX	-0.846012	6.64864	55.4147	4.00301e-09	4.09222e-08
F	388963	C2orf81	2.56746	2.82207	55.404	4.01226e-09	4.09872e-08
T	7020	TFAP2A	1.10561	4.71281	55.3849	4.02883e-09	4.11267e-08
T	2260	FGFR1	-0.759055	8.45037	55.3552	4.05467e-09	4.13605e-08
T	56548	CHST7	2.22095	3.80187	55.3517	4.05781e-09	4.13627e-08
T	148022	TICAM1	1.06727	5.46136	55.2314	4.16457e-09	4.24203e-08
T	23368	PPP1R13B	-1.38354	4.56898	55.2198	4.17509e-09	4.24969e-08
T	51084	CRYL1	-1.74384	3.83582	55.0909	4.29308e-09	4.36665e-08
T	647024	C6orf132	2.74294	4.38516	55.0432	4.33765e-09	4.4088e-08
T	610	HCN2	4.0875	3.66343	55.0315	4.42414e-09	4.49348e-08
T	966	CD59	0.821274	7.17571	54.9391	4.43668e-09	4.50297e-08
T	55968	NSFL1C	-0.90205	6.42814	54.8565	4.51687e-09	4.58108e-08
T	164312	LRRN4	0.927628	7.76004	54.837	4.53599e-09	4.59716e-08
T	23007	PLCH1	2.22915	3.80831	60.0271	4.55098e-09	4.60905e-08
T	64834	ELOVL1	-0.924955	6.23392	54.8151	4.55761e-09	4.6099e-08
T	8994	LIMD1	-0.811081	6.65741	54.8144	4.55835e-09	4.6099e-08
T	310	ANXA7	0.815946	6.73194	54.8045	4.56813e-09	4.61649e-08
T	54908	SPDL1	1.05603	6.38944	61.8266	4.59229e-09	4.63281e-08
T	132158	GLYCTK	-1.66202	4.94007	54.7791	4.59346e-09	4.63281e-08
T	307	ANXA4	-0.792615	8.27583	54.7784	4.59412e-09	4.63281e-08
T	22920	KIFAP3	1.85129	4.36182	70.6446	4.60644e-09	4.64024e-08
T	63898	SH2D4A	0.928151	5.76829	54.7645	4.60805e-09	4.64024e-08
T	9793	CKAP5	-0.726402	7.79469	54.6816	4.69181e-09	4.72122e-08
T	23201	FAM168A	-0.825334	6.27575	54.6558	4.71819e-09	4.74438e-08
T	5608	MAP2K6	2.41797	3.24049	54.5968	4.7791e-09	4.80221e-08
T	11004	KIF2C	-0.882724	6.45146	54.5467	4.83151e-09	4.85142e-08
T	9092	SART1	-0.842302	6.75132	54.543	4.83544e-09	4.85192e-08
T	440689	H2BC18	-1.44425	5.96421	67.539	4.84447e-09	4.85753e-08
T	153090	DAB2IP	-0.998724	6.76191	54.5263	4.85308e-09	4.86272e-08
T	54790	TET2	1.08043	5.17525	54.5053	4.87529e-09	4.88151e-08
T	55733	HHAT	2.4113	3.32692	54.4578	4.92598e-09	4.92877e-08
T	79754	ASB13	1.30405	4.26654	54.4207	4.96604e-09	4.96534e-08
T	2877	GPX2	1.92292	3.47475	54.3807	5.00956e-09	5.00286e-08
T	9883	POM121	-0.867154	6.57633	54.3797	5.01065e-09	5.00286e-08
T	140809	SRXN1	0.735618	7.56731	54.3132	5.08392e-09	5.07243e-08
T	10528	NOP56	-0.757089	7.55037	54.2586	5.14488e-09	5.12963e-08
T	54894	RNF43	3.33499	2.47558	54.2381	5.16793e-09	5.14897e-08
T	10736	SIX2	6.60575	1.76674	57.1541	5.28306e-09	5.25998e-08
T	5033	P4HA1	-0.870438	6.74821	54.1309	5.29046e-09	5.26363e-08
T	221178	SPATA13	-1.01545	5.71433	54.1127	5.31157e-09	5.28092e-08
T	5861	RAB1A	0.851053	6.90116	54.0491	5.38609e-09	5.35125e-08
T	8969	H2AC11	4.82631	7.17045	169.965	5.4254e-09	5.38651e-08
T	63874	ABHD4	1.09859	5.89357	56.8998	5.50358e-09	5.46029e-08
F	677825	SNORA44	-1.70569	5.64813	79.2129	5.50774e-09	5.46058e-08
T	23225	NUP210	-2.91536	6.98632	54.5885	5.54766e-09	5.49631e-08
T	51075	TMX2	-1.03484	5.38113	53.8575	5.61706e-09	5.56116e-08
T	6574	SLC20A1	0.919573	6.83988	54.1797	5.63409e-09	5.57411e-08
T	55684	RABL6	-0.77421	7.89929	53.8248	5.6575e-09	5.59337e-08
T	56925	LXN	1.49514	3.97108	53.8089	5.67726e-09	5.60898e-08
T	2152	F3	-3.68726	7.2429	73.9754	5.683e-09	5.61072e-08
T	57162	PELI1	1.35335	4.4426	53.6723	5.85012e-09	5.77168e-08
T	80184	CEP290	-1.26528	5.2331	53.6085	5.93286e-09	5.84923e-08
T	9797	TATDN2	-0.838657	6.48727	53.5175	6.05279e-09	5.96331e-08
T	84515	MCM8	-0.936132	5.94242	53.513	6.05883e-09	5.9651e-08
T	7993	UBXN8	1.56228	4.05666	53.4618	6.12749e-09	6.0285e-08
T	51450	PRRX2	6.82893	2.44714	56.3772	6.17136e-09	6.06743e-08
T	11332	ACOT7	0.901057	5.98467	53.4138	6.19273e-09	6.0842e-08
T	1595	CYP51A1	1.3707	4.60452	53.367	6.25696e-09	6.14304e-08
T	57533	TBC1D14	0.835777	6.89758	53.3435	6.28946e-09	6.17066e-08
T	56910	STARD7	0.755191	7.49471	53.2	6.4919e-09	6.36485e-08
T	152559	PAQR3	1.26854	4.49951	53.1525	6.56038e-09	6.42754e-08
T	134957	STXBP5	1.47255	5.44764	69.9044	6.65486e-09	6.51559e-08
T	613	BCR	0.792675	7.46152	53.0577	6.69946e-09	6.5547e-08
T	9754	STARD8	-1.28878	5.19966	53.036	6.73165e-09	6.58164e-08
T	134	ADORA1	0.853897	6.60516	53.0164	6.76092e-09	6.60569e-08
T	84940	CORO6	2.59415	3.42365	53.337	6.77056e-09	6.61053e-08
T	223082	ZNRF2	1.39594	4.31743	52.996	6.79151e-09	6.62641e-08
T	100506311	HOTAIRM1	2.64588	2.83586	52.974	6.82471e-09	6.65421e-08
T	23381	SMG5	-0.711896	8.13565	52.962	6.84297e-09	6.66742e-08
T	23516	SLC39A14	-0.776438	7.65524	52.954	6.85513e-09	6.67466e-08
T	8992	ATP6V0E1	0.87055	6.72524	52.9192	6.90816e-09	6.72166e-08
T	128414	NKAIN4	5.55538	1.62568	54.2536	6.93134e-09	6.73957e-08
T	2906	GRIN2D	6.10618	4.45772	53.5054	7.00872e-09	6.80723e-08
T	10252	SPRY1	4.212	3.28111	54.2	7.01056e-09	6.80723e-08
T	205	AK4	-0.909561	6.51339	52.8295	7.04696e-09	6.83788e-08
T	80055	PGAP1	1.40062	4.30545	52.7479	7.17569e-09	6.95801e-08
T	168455	CCDC71L	1.21848	4.91369	52.7442	7.18161e-09	6.95897e-08
T	2803	GOLGA4	-1.07745	7.32697	63.6847	7.20103e-09	6.973e-08
T	535	ATP6V0A1	0.871951	6.35463	52.6917	7.26585e-09	7.03096e-08
T	6755	SSTR5	4.50556	2.70087	53.3274	7.28517e-09	7.04483e-08
T	11261	CHP1	0.791652	6.80227	52.6735	7.29534e-09	7.04984e-08
T	25829	TMEM184B	0.788571	7.11853	52.616	7.38907e-09	7.13553e-08
T	3619	INCENP	-0.95337	6.99538	54.9126	7.46654e-09	7.20542e-08
T	26020	LRP10	0.732031	7.66168	52.5433	7.5096e-09	7.24202e-08
T	9752	PCDHA9	4.75868	1.87524	53.8689	7.52215e-09	7.24918e-08
T	9963	SLC23A1	-2.36979	3.40192	52.5204	7.54795e-09	7.26908e-08
T	6713	SQLE	1.00658	5.685	52.5145	7.55788e-09	7.27369e-08
T	3092	HIP1	0.727602	7.79009	52.3867	7.77614e-09	7.47864e-08
T	28978	TMEM14A	1.40548	3.96993	52.3663	7.81165e-09	7.49952e-08
T	486	FXYD2	-3.34049	3.27208	53.0061	7.81355e-09	7.49952e-08
T	494470	RNF165	4.32865	2.64407	53.6906	7.81377e-09	7.49952e-08
T	5355	PLP2	-1.10385	5.65482	53.6086	7.91292e-09	7.58953e-08
T	92922	CCDC102A	1.15908	4.76662	52.3017	7.92511e-09	7.59606e-08
T	665	BNIP3L	-0.897964	6.48679	52.2848	7.95492e-09	7.61946e-08
T	338707	B4GALNT4	1.25902	4.77356	52.2641	7.99187e-09	7.64967e-08
T	6590	SLPI	7.29164	2.80936	59.9834	8.0638e-09	7.7133e-08
T	677	ZFP36L1	0.794096	8.50161	52.1822	8.13939e-09	7.78033e-08
T	54659	UGT1A3	-3.27864	4.10258	63.5504	8.28939e-09	7.91836e-08
T	5426	POLE	-0.856212	7.64157	53.1981	8.4875e-09	8.10213e-08
T	100505967	LINC00645	5.2129	2.43305	61.7651	8.50518e-09	8.11249e-08
T	9555	MACROH2A1	-0.824166	6.84134	51.9832	8.50984e-09	8.11249e-08
T	84061	MAGT1	-0.914654	6.1614	51.9445	8.58388e-09	8.17326e-08
T	11078	TRIOBP	0.749719	7.96548	51.9439	8.58516e-09	8.17326e-08
T	261734	NPHP4	-1.10366	4.90996	51.8619	8.74428e-09	8.31914e-08
T	7163	TPD52	0.995892	5.55877	51.8395	8.7883e-09	8.3547e-08
T	1509	CTSD	0.738119	10.5646	51.8369	8.79349e-09	8.3547e-08
T	55225	RAVER2	-1.5552	4.5209	51.7888	8.88904e-09	8.43981e-08
T	9846	GAB2	-1.41791	4.15447	51.7483	8.97013e-09	8.51108e-08
T	85440	DOCK7	-0.925075	6.01481	51.6782	9.11245e-09	8.64031e-08
T	5921	RASA1	-0.911698	6.12301	51.6378	9.19554e-09	8.71325e-08
T	2150	F2RL1	-1.73752	4.52471	61.7776	9.27864e-09	8.7861e-08
T	57568	SIPA1L2	0.771409	7.35757	51.5646	9.34816e-09	8.846e-08
T	84419	C15orf48	4.27694	3.04393	52.8398	9.37857e-09	8.86884e-08
T	6872	TAF1	-0.857822	6.51487	51.5414	9.39721e-09	8.88053e-08
T	1606	DGKA	5.9136	2.29052	52.071	9.59358e-09	9.05407e-08
T	3419	IDH3A	-1.15455	5.45019	51.8312	9.59368e-09	9.05407e-08
T	100506385	LINC01426	5.01668	1.85117	52.6759	9.71619e-09	9.16357e-08
T	3491	CCN1	-1.332	7.51724	74.1847	9.73714e-09	9.1772e-08
T	9201	DCLK1	1.27218	5.04142	56.0534	9.76271e-09	9.19517e-08
T	221833	SP8	5.39157	1.65572	52.6454	9.78035e-09	9.20565e-08
T	4013	VWA5A	4.79338	1.71091	51.9715	9.80645e-09	9.22407e-08
T	4615	MYD88	1.86358	4.19259	51.3051	9.91099e-09	9.3162e-08
T	586	BCAT1	-1.72549	6.30064	51.2639	1.00036e-08	9.39702e-08
T	64848	YTHDC2	-1.03973	5.55868	51.2012	1.01464e-08	9.52483e-08
T	11014	KDELR2	0.760556	7.89293	51.1957	1.01589e-08	9.53017e-08
F	8968	H3C7	-3.20402	7.45529	106.799	1.03755e-08	9.72695e-08
T	2806	GOT2	-0.746325	6.93332	51.087	1.04117e-08	9.75444e-08
T	968	CD68	1.02713	5.93646	52.5378	1.04437e-08	9.77791e-08
T	169981	SPIN3	-1.53406	3.98603	51.064	1.04661e-08	9.79237e-08
T	396	ARHGDIA	-0.757006	7.55028	51.0552	1.04868e-08	9.80522e-08
T	55809	TRERF1	1.33781	4.28504	51.0195	1.0572e-08	9.87841e-08
T	643988	FNDC10	6.40648	2.82534	58.9405	1.063e-08	9.92602e-08
T	22854	NTNG1	4.6505	3.03375	51.5677	1.07234e-08	1.00066e-07
T	958	CD40	3.33239	4.57659	52.2104	1.07465e-08	1.00215e-07
T	84376	HOOK3	-0.824358	6.38027	50.9058	1.08476e-08	1.01092e-07
T	163071	ZNF114	2.49826	4.3158	51.4831	1.09267e-08	1.01762e-07
T	9592	IER2	1.39296	6.00661	64.9405	1.1121e-08	1.03503e-07
T	80206	FHOD3	1.00042	5.77089	50.7861	1.11463e-08	1.0367e-07
T	158219	TTC39B	2.22025	3.12017	50.7121	1.13351e-08	1.05356e-07
T	3934	LCN2	2.69175	3.75805	50.8057	1.14402e-08	1.06264e-07
T	192111	PGAM5	-0.797375	6.64112	50.6627	1.14632e-08	1.06407e-07
T	2050	EPHB4	0.815741	7.21591	50.6564	1.14795e-08	1.06489e-07
T	84193	SETD3	-0.911634	5.93869	50.6486	1.14999e-08	1.0655e-07
T	79762	C1orf115	2.59286	3.33683	50.6481	1.15012e-08	1.0655e-07
T	126917	IFFO2	0.811703	6.39593	50.6414	1.15187e-08	1.06642e-07
T	10626	TRIM16	0.726334	7.36734	50.569	1.171e-08	1.08342e-07
T	7164	TPD52L1	1.06483	6.03312	50.5516	1.17563e-08	1.087e-07
T	79827	CLMP	2.38965	5.24789	50.548	1.1766e-08	1.08719e-07
T	5723	PSPH	0.872053	6.54831	50.524	1.18303e-08	1.09241e-07
T	2907	GRINA	0.880565	7.4217	52.2501	1.19531e-08	1.10303e-07
T	22993	HMGXB3	-0.763759	7.19538	50.4674	1.19839e-08	1.10514e-07
T	81856	ZNF611	-1.36013	4.10179	50.4412	1.20557e-08	1.11104e-07
T	8239	USP9X	-0.731101	7.74611	50.4293	1.20883e-08	1.11332e-07
T	284129	SLC26A11	1.83645	4.49547	54.6709	1.21446e-08	1.11777e-07
T	57190	SELENON	-0.895492	6.62615	50.3929	1.21891e-08	1.12114e-07
T	182	JAG1	0.741044	8.98799	50.3719	1.22474e-08	1.12578e-07
T	57001	SDHAF3	5.17749	1.83812	51.6014	1.22712e-08	1.12722e-07
T	22955	SCMH1	-0.964398	5.6651	50.2498	1.25935e-08	1.15608e-07
T	23580	CDC42EP4	0.802422	7.21365	50.2253	1.26643e-08	1.16183e-07
T	8738	CRADD	-4.30117	2.38487	51.4303	1.27393e-08	1.16794e-07
T	26015	RPAP1	-0.865104	6.57081	50.1885	1.27711e-08	1.1701e-07
T	85460	ZNF518B	3.85116	3.97723	51.3846	1.28676e-08	1.17818e-07
T	2014	EMP3	1.2427	5.27109	51.6766	1.31368e-08	1.20205e-07
T	58491	ZNF71	-3.47751	4.04018	51.2734	1.31852e-08	1.2057e-07
T	5480	PPIC	-1.0363	5.06514	50.0079	1.33098e-08	1.2163e-07
T	102724550	LINC02015	2.74017	3.47894	52.0913	1.33629e-08	1.22037e-07
T	153769	SH3RF2	0.915261	5.95619	49.8792	1.3708e-08	1.25051e-07
T	51696	HECA	1.24477	4.22547	49.8784	1.37106e-08	1.25051e-07
T	92797	HELB	1.92327	3.07651	49.8264	1.38752e-08	1.2647e-07
T	8941	CDK5R2	4.63334	1.93579	50.3319	1.41334e-08	1.2874e-07
T	5825	ABCD3	-1.1081	5.3907	49.6938	1.43041e-08	1.30211e-07
T	6915	TBXA2R	4.62868	2.25923	50.8736	1.43968e-08	1.30889e-07
T	29978	UBQLN2	-0.853285	6.05531	49.6656	1.43971e-08	1.30889e-07
T	6461	SHB	-0.777923	7.62982	49.634	1.4502e-08	1.31759e-07
T	7296	TXNRD1	0.749612	10.862	49.6228	1.45396e-08	1.32015e-07
T	4059	BCAM	1.58183	5.6319	74.0118	1.46931e-08	1.33323e-07
T	5820	PVT1	1.04233	5.45657	49.5284	1.48588e-08	1.3474e-07
T	22974	TPX2	-0.753408	7.87957	49.5033	1.49448e-08	1.35433e-07
T	23406	COTL1	0.725629	8.44571	49.4938	1.49775e-08	1.35643e-07
T	54704	PDP1	1.19015	5.28363	49.4892	1.49933e-08	1.35698e-07
T	114827	FHAD1	2.90932	2.70078	49.4689	1.50638e-08	1.36249e-07
T	57082	KNL1	-1.15306	5.41006	49.747	1.51041e-08	1.36527e-07
F	101669762	BLACAT1	4.96092	1.9738	50.6335	1.51806e-08	1.3713e-07
T	6749	SSRP1	-0.715775	7.74119	49.4249	1.52173e-08	1.37286e-07
T	4301	AFDN	-0.741591	7.14388	49.4238	1.52211e-08	1.37286e-07
T	55559	HAUS7	-0.958467	5.47032	49.4221	1.5227e-08	1.37286e-07
T	9425	CDYL	0.919979	5.45525	49.385	1.53577e-08	1.38376e-07
T	2303	FOXC2	6.32724	1.76336	51.9259	1.54365e-08	1.38926e-07
T	1356	CP	1.20157	5.45013	49.6491	1.54452e-08	1.38926e-07
T	57509	MTUS1	-1.20651	5.41249	49.3596	1.54482e-08	1.38926e-07
T	65110	UPF3A	-1.18016	4.76016	49.3308	1.5551e-08	1.39761e-07
F	90768	TENM3-AS1	2.87626	3.6786	49.8689	1.56897e-08	1.40918e-07
T	1268	CNR1	4.27136	2.55151	50.4597	1.57759e-08	1.41602e-07
T	114783	LMTK3	3.10612	2.9669	49.2051	1.60089e-08	1.43602e-07
T	1647	GADD45A	1.10507	5.36252	49.166	1.61545e-08	1.44816e-07
T	6647	SOD1	1.01183	7.30165	56.7742	1.62553e-08	1.45628e-07
T	9236	CCPG1	1.21749	4.364	49.0786	1.64844e-08	1.47586e-07
T	399979	SNX19	-0.778651	6.95877	49.0695	1.6519e-08	1.47803e-07
T	79581	SLC52A2	0.845933	6.72615	49.0568	1.65677e-08	1.48144e-07
T	102724927	LINC02861	3.59501	2.03302	49.6103	1.66364e-08	1.48664e-07
T	5738	PTGFRN	-0.781404	7.46752	49.0182	1.67162e-08	1.49283e-07
T	1471	CST3	0.748575	7.65665	48.9817	1.68581e-08	1.50456e-07
T	6949	TCOF1	-0.721803	8.70199	48.9595	1.6945e-08	1.51135e-07
T	83478	ARHGAP24	2.18839	3.63181	48.9233	1.70879e-08	1.52314e-07
T	10529	NEBL	1.84319	5.54225	48.8908	1.72171e-08	1.53369e-07
T	6546	SLC8A1	2.6673	4.67862	49.4439	1.72769e-08	1.53805e-07
T	4217	MAP3K5	1.49972	3.75985	48.844	1.7405e-08	1.54848e-07
T	9334	B4GALT5	-0.718055	7.5745	48.8386	1.74269e-08	1.54945e-07
T	8459	TPST2	-1.20154	5.58268	48.8163	1.75175e-08	1.55653e-07
T	2195	FAT1	0.702285	10.1127	48.8081	1.75507e-08	1.55849e-07
T	2896	GRN	0.988521	8.32269	59.7212	1.7681e-08	1.56907e-07
F	7212	TRX-CAT2-1	-4.7247	2.39812	49.3379	1.76986e-08	1.56965e-07
T	51307	FAM53C	-0.889331	6.0764	48.7222	1.79046e-08	1.58692e-07
T	94234	FOXQ1	4.38833	5.26152	77.5205	1.79589e-08	1.59074e-07
T	23039	XPO7	0.867945	6.82643	48.6971	1.80092e-08	1.5942e-07
T	3706	ITPKA	-1.66679	3.97092	48.6842	1.80633e-08	1.59799e-07
T	9200	HACD1	1.65298	3.93716	48.6563	1.81809e-08	1.60738e-07
T	57567	ZNF319	0.939381	5.4557	48.5879	1.84723e-08	1.63213e-07
T	51510	CHMP5	0.94661	6.27706	48.5459	1.86537e-08	1.64712e-07
T	11118	BTN3A2	0.971514	5.18455	48.5131	1.8797e-08	1.65874e-07
T	3759	KCNJ2	4.21919	2.74457	49.658	1.88566e-08	1.66296e-07
T	51123	ZNF706	1.04665	5.29051	48.4571	1.90436e-08	1.6784e-07
T	163732	CITED4	5.81586	3.3591	49.0086	1.90788e-08	1.68046e-07
T	84807	NFKBID	1.49778	4.87895	48.4436	1.91039e-08	1.68162e-07
T	8605	PLA2G4C	1.77368	3.80516	48.4312	1.91588e-08	1.6854e-07
T	56142	PCDHA6	6.5382	1.49048	50.2041	1.9247e-08	1.69211e-07
T	501	ALDH7A1	-0.960192	5.70725	48.3777	1.93995e-08	1.70445e-07
T	23332	CLASP1	0.699502	7.71601	48.351	1.95208e-08	1.71405e-07
T	26253	CLEC4E	6.96128	2.31438	51.524	1.95455e-08	1.71514e-07
T	115752	DIS3L	-1.0176	5.35285	48.2985	1.97617e-08	1.73304e-07
T	26986	PABPC1	0.6697	9.3698	48.2706	1.98906e-08	1.74326e-07
T	91	ACVR1B	0.91388	5.40989	48.2592	1.99437e-08	1.74684e-07
T	130507	UBR3	-0.855122	6.15693	48.244	2.00145e-08	1.75195e-07
T	50617	ATP6V0A4	-3.10467	2.69206	48.7947	2.00353e-08	1.75268e-07
T	9144	SYNGR2	0.75914	6.57391	48.2295	2.00824e-08	1.75572e-07
T	101929147	WARS2-AS1	-1.46743	4.07844	48.1629	2.03977e-08	1.78218e-07
T	2002	ELK1	-0.897312	5.69773	48.1448	2.04843e-08	1.78864e-07
T	7991	TUSC3	1.1375	5.74591	48.1242	2.05831e-08	1.79616e-07
T	57157	PHTF2	-1.21789	4.92014	48.1124	2.06401e-08	1.80002e-07
T	23318	TUT4	-0.998425	5.61429	48.0922	2.07381e-08	1.80716e-07
T	4324	MMP15	1.24041	4.56704	48.0895	2.07512e-08	1.80716e-07
T	3249	HPN	-4.85077	4.73818	48.6396	2.07603e-08	1.80716e-07
T	389	RHOC	-0.954327	7.57634	54.713	2.07909e-08	1.80871e-07
T	1657	DMXL1	-0.891071	6.04509	47.9877	2.12515e-08	1.84764e-07
T	9823	ARMCX2	3.54855	4.08541	49.0944	2.13973e-08	1.85917e-07
T	8985	PLOD3	0.71622	7.94064	47.9434	2.14737e-08	1.86466e-07
T	9942	XYLB	-1.49086	4.95661	48.9908	2.16601e-08	1.8797e-07
T	55337	SHFL	1.44716	3.97724	47.8823	2.17836e-08	1.88877e-07
T	55113	XKR8	1.92241	3.51396	47.8807	2.17915e-08	1.88877e-07
F	100996465	LCA10	5.2914	1.71843	49.6351	2.1809e-08	1.88913e-07
T	2491	CENPI	-1.31107	4.75947	47.8679	2.18572e-08	1.89215e-07
T	5955	RCN2	-1.13086	5.03551	47.8371	2.2016e-08	1.90473e-07
T	259307	IL4I1	2.42721	4.52654	51.8351	2.21695e-08	1.91684e-07
F	25787		-1.4215	4.31176	47.7422	2.25118e-08	1.94524e-07
T	3748	KCNC3	2.67995	3.38933	47.6572	2.29666e-08	1.98333e-07
T	254439	C11orf86	-3.62313	3.08671	47.6071	2.32391e-08	2.00475e-07
T	1839	HBEGF	-2.05708	3.55291	47.6063	2.32431e-08	2.00475e-07
T	5971	RELB	0.939265	5.96957	47.5889	2.33386e-08	2.01176e-07
T	127294	MYOM3	0.889747	5.59916	47.583	2.33708e-08	2.01331e-07
T	28976	ACAD9	-0.866715	5.91963	47.5786	2.33952e-08	2.01418e-07
T	8986	RPS6KA4	-0.832347	6.62966	47.5506	2.35503e-08	2.02604e-07
T	9538	EI24	-0.803013	6.51382	47.5485	2.35616e-08	2.02604e-07
T	10825	NEU3	-1.66927	3.91323	47.5222	2.3708e-08	2.03738e-07
T	1039	CDR2	0.864902	6.20587	47.489	2.38943e-08	2.05215e-07
T	90121	TSR2	-1.33128	4.70531	48.9697	2.39463e-08	2.05537e-07
T	1729	DIAPH1	-0.71907	8.14159	47.4602	2.4057e-08	2.06303e-07
T	256949	KANK3	2.4711	2.53316	47.4588	2.40648e-08	2.06303e-07
T	9812	DELE1	-0.935756	5.67119	47.4255	2.42549e-08	2.07807e-07
T	54982	CLN6	-0.91402	6.17842	47.3777	2.45299e-08	2.10035e-07
T	29035	C16orf72	0.690238	7.43988	47.2965	2.50048e-08	2.13972e-07
T	153222	CREBRF	1.32339	4.43524	47.2291	2.54062e-08	2.17267e-07
T	7486	WRN	1.06767	5.01078	47.2267	2.54206e-08	2.17267e-07
T	340526	RTL5	3.68397	2.53689	47.146	2.59108e-08	2.21322e-07
T	5605	MAP2K2	0.725826	6.84933	47.1313	2.60007e-08	2.21956e-07
T	8677	STX10	0.9523	5.54357	47.1157	2.60973e-08	2.22647e-07
T	83641	FAM107B	0.783978	6.98834	47.1071	2.61505e-08	2.22966e-07
T	40	ASIC2	4.65928	2.43943	48.1789	2.6322e-08	2.24293e-07
T	102682016	LINC01159	5.31996	1.69378	47.6085	2.63395e-08	2.24306e-07
T	222183	SRRM3	2.94985	4.22112	46.9971	2.68411e-08	2.28358e-07
T	55295	KLHL26	1.50532	3.65983	46.996	2.68475e-08	2.28358e-07
T	1186	CLCN7	0.808879	7.22556	46.9282	2.72828e-08	2.3192e-07
T	9340	GLP2R	4.23192	2.54215	47.9826	2.75253e-08	2.33841e-07
T	6002	RGS12	-0.940022	5.58064	46.8205	2.79895e-08	2.37641e-07
T	706	TSPO	0.955231	7.42479	54.6275	2.84307e-08	2.41243e-07
T	1294	COL7A1	1.21506	9.32813	68.5223	2.85974e-08	2.42512e-07
T	283431	GAS2L3	-0.922737	5.91538	46.6941	2.88436e-08	2.44388e-07
T	79628	SH3TC2	2.72582	2.77998	46.6927	2.88533e-08	2.44388e-07
T	121551	BTBD11	0.764316	7.12507	46.6097	2.9429e-08	2.49115e-07
T	221749	PXDC1	0.980265	5.0994	46.5957	2.95272e-08	2.49797e-07
T	6697	SPR	0.832151	5.94655	46.5873	2.9586e-08	2.50144e-07
T	3949	LDLR	0.938332	6.5681	46.6203	2.96504e-08	2.50539e-07
T	65251	ZNF649	-6.56302	2.19732	48.8768	2.97398e-08	2.51144e-07
T	22821	RASA3	1.0693	5.39088	46.5445	2.98897e-08	2.52207e-07
T	9949	AMMECR1	0.869773	6.01987	46.5428	2.99014e-08	2.52207e-07
T	83715	ESPN	2.72245	3.15057	46.5305	2.99892e-08	2.52797e-07
T	22990	PCNX1	-0.807489	6.47989	46.4888	3.02891e-08	2.55172e-07
T	52	ACP1	0.923381	5.34626	46.4703	3.04232e-08	2.5615e-07
T	9481	SLC25A27	5.35788	1.6101	48.1068	3.06346e-08	2.57776e-07
T	91523	PCED1B	2.55067	5.02915	46.9486	3.07202e-08	2.58342e-07
T	55625	ZDHHC7	0.739876	6.70798	46.3212	3.15256e-08	2.64898e-07
T	10388	SYCP2	4.53522	2.22467	47.388	3.15372e-08	2.64898e-07
T	197335	WDR90	1.37893	5.49036	56.7685	3.15842e-08	2.65135e-07
T	1410	CRYAB	-2.35852	7.02772	107.484	3.16434e-08	2.65474e-07
T	55904	KMT2E	-0.750615	6.50353	46.2556	3.20242e-08	2.68509e-07
T	284443	ZNF493	-3.64707	3.20884	46.7203	3.24089e-08	2.71574e-07
T	352909	DNAAF3	4.7202	1.63927	46.6931	3.26164e-08	2.7315e-07
T	64432	MRPS25	-1.02427	5.35769	46.1715	3.2675e-08	2.73479e-07
T	84942	WDR73	-0.880901	5.71021	46.1669	3.27111e-08	2.73619e-07
T	4311	MME	-3.39916	3.63277	46.1156	3.31156e-08	2.76838e-07
T	10724	OGA	-0.731711	6.84872	46.0846	3.33626e-08	2.78607e-07
T	60370	AVPI1	1.63616	3.61145	46.0841	3.33665e-08	2.78607e-07
T	400720	ZNF772	-2.02122	3.75664	46.0786	3.34101e-08	2.78806e-07
T	203	AK1	1.24539	5.09354	46.0758	3.34331e-08	2.78832e-07
T	56180	MOSPD1	2.10144	4.61887	54.6199	3.35084e-08	2.79296e-07
T	64328	XPO4	-0.854042	6.22433	46.0271	3.38249e-08	2.81752e-07
T	3309	HSPA5	-0.686361	9.46752	46.0249	3.38429e-08	2.81752e-07
T	3200	HOXA3	1.26177	5.87523	57.7197	3.39196e-08	2.82224e-07
T	22858	CILK1	1.38982	3.86998	45.9788	3.42196e-08	2.84552e-07
T	6541	SLC7A1	-0.767848	7.86572	45.9608	3.4368e-08	2.85618e-07
T	4741	NEFM	1.80107	4.5145	45.9541	3.44232e-08	2.85909e-07
T	388561	ZNF761	-1.44417	3.78923	45.896	3.49068e-08	2.89504e-07
T	6916	TBXAS1	0.957536	5.09359	45.8956	3.491e-08	2.89504e-07
T	3226	HOXC10	3.35238	3.50999	46.4032	3.49175e-08	2.89504e-07
T	27113	BBC3	1.1619	5.12686	45.8804	3.50377e-08	2.9033e-07
T	84910	TMEM87B	0.892284	5.47064	45.8633	3.51817e-08	2.91168e-07
T	114991	ZNF618	0.84724	6.43362	45.8622	3.51914e-08	2.91168e-07
T	5144	PDE4D	1.36088	5.99185	58.5479	3.52006e-08	2.91168e-07
T	56941	HMCES	-1.04309	5.16996	45.6542	3.69968e-08	3.05846e-07
T	84254	CAMKK1	-0.967848	5.46297	45.6321	3.71943e-08	3.07299e-07
T	2069	EREG	4.38062	4.33288	46.1009	3.75005e-08	3.09647e-07
T	23456	ABCB10	-0.995444	5.19888	45.587	3.76007e-08	3.10294e-07
T	8204	NRIP1	1.28652	7.68496	72.6628	3.77318e-08	3.11194e-07
T	84280	BTBD10	0.908307	5.87076	45.5581	3.78634e-08	3.12097e-07
T	6923	ELOB	0.742221	7.8294	45.5492	3.79456e-08	3.12592e-07
T	10560	SLC19A2	-1.47478	4.0996	45.5389	3.80392e-08	3.1318e-07
T	27115	PDE7B	-3.97239	2.56911	45.5343	3.80823e-08	3.13199e-07
T	25980	AAR2	-0.821513	5.86931	45.5339	3.80858e-08	3.13199e-07
T	8455	ATRN	-0.777512	6.48989	45.483	3.85564e-08	3.16885e-07
T	64116	SLC39A8	-1.11147	5.1587	45.4388	3.89698e-08	3.20096e-07
T	284047	CCDC144B	4.48625	2.54954	46.4572	3.90988e-08	3.20969e-07
T	7220	TRPC1	-1.27742	4.25828	45.4186	3.91609e-08	3.21292e-07
T	339766	MROH2A	-2.29545	2.93304	45.3691	3.96319e-08	3.24968e-07
T	5708	PSMD2	-0.668064	8.92075	45.3353	3.99572e-08	3.27445e-07
T	10280	SIGMAR1	1.15659	5.46658	45.2589	4.0702e-08	3.33355e-07
T	3672	ITGA1	2.41664	3.30612	45.2174	4.11133e-08	3.36529e-07
T	120892	LRRK2	-1.42244	4.47867	45.1975	4.13115e-08	3.37955e-07
T	11034	DSTN	0.835407	7.21384	47.6302	4.15059e-08	3.39349e-07
T	347862	GATD1	-0.796786	6.48005	45.1497	4.17931e-08	3.41499e-07
T	29062	WDR91	-1.20122	6.55712	51.8561	4.21389e-08	3.44127e-07
T	221002	RASGEF1A	3.76058	3.51839	45.1113	4.21843e-08	3.44298e-07
T	2098	ESD	-1.0916	4.55774	45.0685	4.26242e-08	3.47688e-07
T	168850	ZNF800	-0.719784	7.04302	45.0063	4.32721e-08	3.52769e-07
T	8495	PPFIBP2	1.8166	3.21225	44.9971	4.33689e-08	3.53354e-07
T	6790	AURKA	-0.803641	6.55782	44.9457	4.39135e-08	3.57585e-07
T	140885	SIRPA	-1.1058	8.17592	60.8328	4.40784e-08	3.58574e-07
T	92092	ZC3HAV1L	-0.835936	6.35111	44.9285	4.40976e-08	3.58574e-07
T	4705	NDUFA10	-0.981517	5.55494	44.9273	4.41111e-08	3.58574e-07
T	1368	CPM	1.80069	3.61143	44.9248	4.41374e-08	3.58581e-07
T	57464	STRIP2	-1.4357	4.78941	44.908	4.43186e-08	3.59846e-07
T	634	CEACAM1	4.46502	1.57818	44.9047	4.43541e-08	3.59928e-07
T	7059	THBS3	1.12136	4.45968	44.8025	4.54702e-08	3.68773e-07
T	9945	GFPT2	1.8638	4.33442	44.7985	4.55143e-08	3.68919e-07
T	29894	CPSF1	0.789858	6.79818	44.7782	4.57399e-08	3.70535e-07
T	23091	ZC3H13	-0.773928	6.54487	44.7543	4.60069e-08	3.72485e-07
T	57707	MEAK7	0.777348	6.12217	44.6925	4.67042e-08	3.77914e-07
T	80724	ACAD10	-0.974338	5.08503	44.6855	4.67839e-08	3.78341e-07
T	463	ZFHX3	0.7251	7.88417	44.6625	4.70467e-08	3.80249e-07
F	100499466	LINC00674	-0.943375	5.60973	44.6401	4.73053e-08	3.82121e-07
T	260425	MAGI3	-1.01284	5.0535	44.6148	4.75981e-08	3.84266e-07
T	55715	DOK4	-0.932377	6.29511	44.6041	4.77216e-08	3.85043e-07
T	1266	CNN3	-0.722231	7.59035	44.4774	4.92214e-08	3.96918e-07
T	51575	ESF1	-0.906905	5.76205	44.4102	5.0037e-08	4.03264e-07
T	51646	YPEL5	1.08768	4.72297	44.4025	5.01304e-08	4.03787e-07
T	55161	TMEM33	0.724216	6.75306	44.3963	5.02072e-08	4.04175e-07
T	253782	CERS6	1.256	5.31325	44.297	5.14418e-08	4.13878e-07
T	730102	CRYZL2P	1.67465	3.48461	44.2784	5.1677e-08	4.15533e-07
T	57555	NLGN2	2.42399	4.82525	66.9099	5.17387e-08	4.15793e-07
T	114780	PKD1L2	3.4494	1.97603	44.2307	5.22842e-08	4.19938e-07
T	54103	GSAP	1.84056	3.31067	44.2089	5.25648e-08	4.21952e-07
T	11346	SYNPO	-0.991269	8.54003	49.8259	5.39225e-08	4.32605e-07
T	84267	C9orf64	2.75187	2.99012	44.0991	5.39988e-08	4.32971e-07
T	57593	EBF4	2.53745	3.5316	44.3178	5.42379e-08	4.34641e-07
T	481	ATP1B1	-0.682202	7.80719	44.0783	5.42762e-08	4.34702e-07
T	7873	MANF	-0.825749	6.08082	44.0728	5.43493e-08	4.35041e-07
T	5315	PKM	-0.706507	11.9539	44.0484	5.46758e-08	4.37406e-07
T	162966	ZNF600	-3.73691	2.83898	45.0229	5.47136e-08	4.37461e-07
T	57535	ELAPOR1	3.38289	2.88608	44.0146	5.51316e-08	4.40554e-07
T	9603	NFE2L3	0.896075	5.63548	43.9952	5.53946e-08	4.42405e-07
T	79650	USB1	0.765185	6.70908	43.8876	5.68798e-08	4.5401e-07
T	9110	MTMR4	-0.813784	6.03413	43.7905	5.82569e-08	4.64739e-07
T	1182	CLCN3	0.825447	6.19616	43.7822	5.83761e-08	4.65428e-07
T	54467	ANKIB1	-0.743953	7.00531	43.7534	5.87926e-08	4.68484e-07
T	246243	RNASEH1	0.900507	5.34611	43.7217	5.92536e-08	4.71891e-07
T	8353	H3C6	2.32077	4.32948	62.0569	5.94227e-08	4.72971e-07
T	4598	MVK	-2.0321	3.38501	43.684	5.98064e-08	4.75758e-07
T	8458	TTF2	-0.842896	6.03513	43.6809	5.98519e-08	4.75851e-07
T	84451	MAP3K21	-0.762513	6.38853	43.6484	6.0335e-08	4.79422e-07
T	1047	CLGN	4.36841	2.68579	44.5815	6.07463e-08	4.82419e-07
T	54549	SDK2	4.16108	2.55143	43.6067	6.09588e-08	4.83834e-07
T	6566	SLC16A1	-0.753858	7.30119	43.5954	6.1129e-08	4.84914e-07
T	7087	ICAM5	2.91665	2.53792	43.4769	6.29459e-08	4.99046e-07
T	9317	PTER	-1.14817	5.0353	43.4279	6.37137e-08	5.0485e-07
T	148932	MOB3C	1.25692	4.26901	43.3809	6.44594e-08	5.10472e-07
T	23531	MMD	1.30087	4.43989	43.3604	6.47877e-08	5.12785e-07
T	55784	MCTP2	3.41816	3.75558	44.3016	6.49313e-08	5.13633e-07
T	10613	ERLIN1	-0.875267	5.701	43.2821	6.60568e-08	5.22244e-07
F	401233	HTATSF1P2	1.48958	4.69155	43.2702	6.62516e-08	5.23491e-07
T	10544	PROCR	2.29357	5.60595	43.2589	6.64374e-08	5.24666e-07
T	64342	HS1BP3	1.04773	5.57728	46.6764	6.6784e-08	5.27109e-07
T	200205	IBA57	-1.1113	4.83849	43.1934	6.75272e-08	5.32677e-07
T	25855	BRMS1	-0.77671	6.20582	43.1728	6.78736e-08	5.35111e-07
T	7832	BTG2	1.2008	5.38377	47.8158	6.86596e-08	5.40734e-07
T	23505	TMEM131	0.773109	6.63073	43.1262	6.86635e-08	5.40734e-07
T	5151	PDE8A	-0.986504	5.53039	43.1185	6.87936e-08	5.41295e-07
T	6583	SLC22A4	-2.0747	3.36756	43.1175	6.88113e-08	5.41295e-07
T	1000	CDH2	0.65795	7.82157	43.0531	6.99217e-08	5.49724e-07
T	9815	GIT2	-0.881081	5.86364	43.0223	7.04601e-08	5.53649e-07
T	23555	TSPAN15	1.1448	5.05328	43.005	7.0763e-08	5.5572e-07
T	339804	C2orf74	1.51789	3.80587	43.1739	7.17767e-08	5.63367e-07
T	151176	ERFE	1.37561	4.35997	42.9449	7.18287e-08	5.63463e-07
T	92737	DNER	2.76392	3.71434	43.3891	7.19713e-08	5.64268e-07
T	349565	NMNAT3	4.72174	1.79388	43.861	7.2146e-08	5.65324e-07
T	1952	CELSR2	0.792383	6.76046	42.9112	7.24357e-08	5.67279e-07
T	2035	EPB41	-0.811929	6.29306	42.8348	7.38269e-08	5.77854e-07
T	23511	NUP188	-0.720788	7.28814	42.8315	7.38878e-08	5.7801e-07
T	353500	BMP8A	-2.74981	2.57133	42.8239	7.40278e-08	5.78785e-07
T	2194	FASN	-1.02248	9.06106	56.4004	7.73723e-08	6.046e-07
T	1466	CSRP2	-1.21769	4.75509	42.6291	7.7717e-08	6.06957e-07
T	79443	FYCO1	0.837428	5.83086	42.6228	7.78406e-08	6.07587e-07
T	9508	ADAMTS3	-1.50822	4.56279	45.743	7.84646e-08	6.12119e-07
T	5654	HTRA1	-1.11712	4.7951	42.5858	7.85625e-08	6.12544e-07
T	3454	IFNAR1	0.829475	5.75108	42.539	7.94882e-08	6.1942e-07
T	54658	UGT1A1	-3.70732	3.12568	43.5139	7.96838e-08	6.20602e-07
T	3600	IL15	1.8431	2.85315	42.4949	8.03695e-08	6.25598e-07
T	9751	SNPH	1.25979	4.29023	42.4793	8.06846e-08	6.27705e-07
T	6498	SKIL	0.928495	7.16855	49.8016	8.155e-08	6.34088e-07
T	55661	DDX27	-0.673123	7.26207	42.4205	8.18829e-08	6.36327e-07
T	5797	PTPRM	-0.762926	6.20792	42.4043	8.22145e-08	6.38552e-07
T	5891	MOK	1.17407	4.44128	42.3769	8.27822e-08	6.42608e-07
T	2115	ETV1	3.57433	3.19533	43.2101	8.43864e-08	6.54701e-07
T	3149	HMGB3	-0.975373	5.63196	42.2828	8.476e-08	6.57239e-07
T	6839	SUV39H1	-1.05975	4.88821	42.2584	8.52803e-08	6.60665e-07
T	161436	EML5	1.71478	3.59096	42.2577	8.52954e-08	6.60665e-07
T	352954	CASTOR3	1.27681	4.0275	42.2523	8.54104e-08	6.61193e-07
T	10371	SEMA3A	2.89622	2.81311	42.2339	8.58063e-08	6.63895e-07
T	440	ASNS	1.18733	5.34527	42.4457	8.7054e-08	6.7318e-07
T	79658	ARHGAP10	1.06424	4.67826	42.1708	8.71775e-08	6.7339e-07
T	10489	LRRC41	0.743019	6.2735	42.1697	8.72021e-08	6.7339e-07
T	196446	MYRFL	-5.13535	2.02526	42.6066	8.72242e-08	6.7339e-07
T	7504	XK	6.36834	1.33347	44.0698	8.79506e-08	6.78339e-07
T	56992	KIF15	-1.29434	4.61064	42.9147	8.79613e-08	6.78339e-07
F	286223	C9orf47	3.61751	2.48232	43.0204	8.83508e-08	6.80971e-07
T	375757	SWI5	1.15027	4.44811	42.1035	8.86674e-08	6.83039e-07
T	29942	PURG	5.94344	2.44197	42.7672	8.87869e-08	6.83587e-07
T	4116	MAGOH	-1.13641	4.44958	42.0558	8.97371e-08	6.90526e-07
T	8243	SMC1A	-0.660843	8.27143	41.962	9.18822e-08	7.06456e-07
T	6628	SNRPB	-0.705309	7.76467	41.9609	9.19073e-08	7.06456e-07
F	85235	H2AC12	3.78403	5.62601	79.5027	9.25066e-08	7.10676e-07
T	23060	ZNF609	-0.690697	7.32002	41.9142	9.2997e-08	7.14055e-07
T	51734	MSRB1	0.823303	6.05429	41.912	9.30483e-08	7.14061e-07
T	101927905	LINC02449	3.46372	1.74516	42.3084	9.39002e-08	7.20208e-07
T	54477	PLEKHA5	-0.885807	6.41511	41.8469	9.45895e-08	7.24777e-07
T	23608	MKRN1	0.753106	6.15837	41.8465	9.45986e-08	7.24777e-07
T	4300	MLLT3	0.93783	5.40376	41.8437	9.46661e-08	7.24901e-07
T	5601	MAPK9	-0.906886	5.6668	41.7983	9.57573e-08	7.3286e-07
T	64754	SMYD3	-1.15432	4.7043	41.7892	9.59782e-08	7.34152e-07
F	105376779		6.19944	1.18974	43.6797	9.63212e-08	7.36377e-07
T	57198	ATP8B2	0.779119	5.99912	41.7611	9.6662e-08	7.38583e-07
T	60682	SMAP1	-1.17809	4.46575	41.7	9.81659e-08	7.49669e-07
T	7468	NSD2	-0.635234	8.40883	41.693	9.8339e-08	7.50585e-07
T	55607	PPP1R9A	-0.763542	6.69765	41.6398	9.96719e-08	7.60348e-07
T	3675	ITGA3	0.833765	10.6834	45.4362	1.0082e-07	7.68688e-07
T	131566	DCBLD2	0.684814	9.43113	41.5497	1.01973e-07	7.76827e-07
T	51605	TRMT6	-0.946476	4.99459	41.5488	1.01997e-07	7.76827e-07
T	83604	TMEM47	3.36262	3.69069	41.9703	1.02124e-07	7.77376e-07
T	54518	APBB1IP	0.800367	5.74769	41.5219	1.02694e-07	7.81291e-07
T	51065	RPS27L	1.2597	4.97638	44.2816	1.02852e-07	7.82076e-07
T	1958	EGR1	-3.51745	4.02224	43.571	1.03657e-07	7.87774e-07
T	7976	FZD3	-1.69281	3.34843	41.3966	1.06009e-07	8.05045e-07
T	84058	WDR54	1.27486	3.868	41.3953	1.06044e-07	8.05045e-07
T	146050	ZSCAN29	-0.827263	5.64181	41.3517	1.07225e-07	8.13575e-07
T	57136	APMAP	-0.708864	6.75455	41.3406	1.07529e-07	8.15445e-07
T	56899	ANKS1B	-1.11738	4.54746	41.3335	1.07721e-07	8.16462e-07
T	154091	SLC2A12	2.66658	2.06449	41.3311	1.07787e-07	8.16521e-07
F	105374753		1.92481	3.38515	41.5166	1.08488e-07	8.21396e-07
T	26509	MYOF	0.68107	8.9733	41.2283	1.10643e-07	8.37262e-07
T	9955	HS3ST3A1	2.67893	2.94642	41.2197	1.10885e-07	8.38639e-07
T	266747	RGL4	3.46043	3.39745	42.0828	1.11039e-07	8.38937e-07
T	80777	CYB5B	0.707159	6.72745	41.2141	1.11043e-07	8.38937e-07
T	26012	NSMF	0.730294	6.97331	41.2062	1.11266e-07	8.40174e-07
T	10669	CGREF1	6.20643	1.25985	43.0299	1.12182e-07	8.4664e-07
T	135228	CD109	0.715885	7.21884	41.1341	1.13327e-07	8.54822e-07
T	9993	DGCR2	-0.654871	7.26925	41.1091	1.14051e-07	8.59824e-07
T	23552	CDK20	2.77834	2.73629	41.5022	1.14781e-07	8.64868e-07
T	9343	EFTUD2	-0.643584	8.23796	41.0187	1.16709e-07	8.78927e-07
T	6314	ATXN7	-0.83772	5.73511	40.9912	1.17532e-07	8.84649e-07
T	55572	FOXRED1	-1.08119	5.08815	40.9831	1.17773e-07	8.85997e-07
T	25796	PGLS	0.928935	6.02326	42.3347	1.17884e-07	8.86356e-07
T	2774	GNAL	2.10739	2.74972	40.9676	1.18241e-07	8.88571e-07
T	23363	OBSL1	0.738675	6.60127	40.9468	1.18871e-07	8.92626e-07
T	65999	LRRC61	-0.782957	5.98077	40.9456	1.18907e-07	8.92626e-07
T	84219	WDR24	0.820305	5.5742	40.9188	1.19725e-07	8.98288e-07
T	4747	NEFL	-0.7065	9.68198	40.9052	1.20139e-07	9.00909e-07
T	57715	SEMA4G	-1.60698	3.61505	40.9032	1.20202e-07	9.00909e-07
T	126321	MFSD12	0.782965	6.36861	40.8714	1.21181e-07	9.07768e-07
T	4668	NAGA	0.997629	5.06666	40.8447	1.22013e-07	9.13238e-07
T	64284	RAB17	-5.34336	2.39188	41.6986	1.22041e-07	9.13238e-07
T	9569	GTF2IRD1	0.727322	6.65083	40.8314	1.22429e-07	9.15656e-07
T	9537	TP53I11	3.74878	4.05958	41.6393	1.23838e-07	9.25704e-07
T	3956	LGALS1	0.793385	9.62529	44.296	1.23942e-07	9.25994e-07
T	202915	TMEM184A	-1.11485	6.0431	47.8682	1.25345e-07	9.35981e-07
T	26235	FBXL4	1.03871	4.40249	40.6936	1.26823e-07	9.46513e-07
T	159	ADSS2	0.888182	5.68739	40.6729	1.27496e-07	9.51033e-07
T	50	ACO2	-0.717004	6.70833	40.6368	1.28682e-07	9.59375e-07
T	7003	TEAD1	0.666328	7.64292	40.626	1.29038e-07	9.6152e-07
T	160335	TMTC2	1.23793	4.1877	40.584	1.30437e-07	9.71435e-07
T	30850	CDR2L	0.714184	7.28555	40.5793	1.30592e-07	9.72078e-07
T	1938	EEF2	0.639447	11.0994	40.5231	1.32489e-07	9.85681e-07
T	58476	TP53INP2	-1.41259	3.67085	40.4472	1.35099e-07	1.00456e-06
T	2872	MKNK2	0.712028	7.45955	40.4436	1.35223e-07	1.00496e-06
T	9817	KEAP1	0.715896	6.59444	40.4325	1.3561e-07	1.00731e-06
T	90850	ZNF598	0.678552	7.46019	40.4207	1.3602e-07	1.00982e-06
T	93663	ARHGAP18	1.42555	3.7112	40.4168	1.36158e-07	1.01032e-06
T	2805	GOT1	-0.901805	5.65128	40.4117	1.36336e-07	1.0111e-06
T	1687	GSDME	-0.822836	5.67156	40.3505	1.38499e-07	1.02661e-06
T	10749	KIF1C	-0.639725	8.16903	40.2647	1.41589e-07	1.04844e-06
T	60680	CELF5	5.36267	1.49375	41.0972	1.41619e-07	1.04844e-06
T	11167	FSTL1	-1.26452	6.74768	40.2626	1.41667e-07	1.04844e-06
T	10046	MAMLD1	-1.39346	4.62646	40.2496	1.42142e-07	1.0514e-06
T	201164	PLD6	1.29793	4.27127	40.1905	1.44323e-07	1.06698e-06
T	55033	FKBP14	1.10482	4.57895	40.165	1.45276e-07	1.07298e-06
T	55247	NEIL3	0.955085	5.89677	40.3651	1.45301e-07	1.07298e-06
T	58472	SQOR	1.24274	5.96981	51.6961	1.45363e-07	1.07298e-06
T	6611	SMS	-0.795612	7.41033	42.3871	1.45542e-07	1.07374e-06
T	9060	PAPSS2	0.712883	6.58545	40.1342	1.46436e-07	1.07978e-06
T	6787	NEK4	-0.911666	5.07961	40.1017	1.47667e-07	1.08829e-06
T	323	APBB2	0.872579	5.7057	40.0987	1.47781e-07	1.08855e-06
T	9181	ARHGEF2	0.711855	7.37113	40.0964	1.47869e-07	1.08864e-06
T	53346	TM6SF1	4.06615	2.29725	40.8984	1.48796e-07	1.09489e-06
T	10370	CITED2	0.814289	5.96155	40.0089	1.51247e-07	1.11235e-06
T	1371	CPOX	-0.903492	5.23706	40.0056	1.5138e-07	1.11274e-06
T	805	CALM2	0.680526	7.44116	39.9957	1.51768e-07	1.11502e-06
T	3313	HSPA9	-0.629937	8.93033	39.9789	1.52425e-07	1.11926e-06
T	55722	CEP72	-0.978631	5.14609	39.969	1.52818e-07	1.12156e-06
T	541471	MIR4435-2HG	1.73788	3.252	39.9501	1.53564e-07	1.12646e-06
T	55317	AP5S1	-1.03411	4.73675	39.9411	1.53922e-07	1.12849e-06
T	84874	ZNF514	1.06446	4.46532	39.8688	1.56831e-07	1.14922e-06
T	54880	BCOR	-0.840959	6.48292	41.2489	1.57285e-07	1.15195e-06
T	411	ARSB	-0.824879	5.66039	39.7708	1.60861e-07	1.17728e-06
T	6122	RPL3	0.643286	9.38708	39.7697	1.6091e-07	1.17728e-06
T	4216	MAP3K4	-0.845872	5.7653	39.7309	1.62535e-07	1.18856e-06
T	5997	RGS2	-2.10812	3.35741	39.7251	1.62779e-07	1.18972e-06
T	1946	EFNA5	0.706261	6.69608	39.7218	1.6292e-07	1.19014e-06
T	9663	LPIN2	0.729839	6.40694	39.6972	1.6396e-07	1.19712e-06
T	7851	MALL	3.54921	2.47762	40.4731	1.65473e-07	1.20754e-06
T	8514	KCNAB2	1.18383	5.29002	39.5861	1.68762e-07	1.23069e-06
T	285989	ZNF789	-1.11486	4.57715	39.5848	1.68819e-07	1.23069e-06
T	56138	PCDHA11	6.2549	1.54453	40.8304	1.69146e-07	1.23244e-06
T	1889	ECE1	0.652032	8.82128	39.5748	1.69257e-07	1.23261e-06
T	2887	GRB10	0.678393	7.42917	39.5664	1.69627e-07	1.23467e-06
T	57480	PLEKHG1	2.34094	3.23716	42.2729	1.71756e-07	1.24952e-06
T	10352	WARS2	-1.70405	3.42862	39.4514	1.74774e-07	1.27028e-06
T	22996	TTC39A	-1.04653	5.84091	39.4511	1.74789e-07	1.27028e-06
T	149175	MANEAL	-2.2073	4.01345	39.4125	1.76557e-07	1.28247e-06
T	84255	SLC37A3	0.881193	5.03152	39.4	1.7713e-07	1.28597e-06
T	80331	DNAJC5	0.63301	7.58971	39.3926	1.77473e-07	1.28779e-06
T	2149	F2R	-1.11877	4.75589	39.3576	1.79096e-07	1.29891e-06
T	6334	SCN8A	1.46768	3.46176	39.3451	1.7968e-07	1.30247e-06
T	1975	EIF4B	0.601019	8.42557	39.3072	1.81464e-07	1.31473e-06
T	4343	MOV10	-0.701259	7.14283	39.2559	1.83913e-07	1.33179e-06
T	151354	LRATD1	5.43816	2.63377	39.56	1.87799e-07	1.35923e-06
T	8446	DUSP11	1.24744	4.00729	39.1159	1.90759e-07	1.3796e-06
T	652968	CASTOR1	1.97042	3.58734	39.1149	1.90808e-07	1.3796e-06
T	84333	PCGF5	-0.845519	5.57888	39.1084	1.91135e-07	1.38126e-06
T	554	AVPR2	4.32194	1.39626	39.4773	1.91832e-07	1.38559e-06
T	152503	SH3D19	0.831099	5.3694	39.083	1.9241e-07	1.38905e-06
T	734	OSGIN2	0.943392	6.04375	41.3691	1.94104e-07	1.40056e-06
F	100652772	NNT-AS1	-3.32932	3.48762	39.8167	1.95174e-07	1.40756e-06
T	6223	RPS19	0.644799	8.72839	39.0196	1.95626e-07	1.4101e-06
T	4983	OPHN1	1.5223	3.78261	38.9828	1.97522e-07	1.42304e-06
T	8541	PPFIA3	1.02875	4.7642	38.8846	2.02668e-07	1.45937e-06
T	10785	WDR4	0.779194	6.43373	38.8701	2.0344e-07	1.46418e-06
T	5165	PDK3	-0.781346	5.80092	38.8485	2.04595e-07	1.47175e-06
T	200558	APLF	2.97913	2.87269	38.842	2.04943e-07	1.4733e-06
T	9369	NRXN3	-4.75183	2.87668	42.0791	2.05019e-07	1.4733e-06
T	6242	RTKN	0.795075	5.99123	38.8234	2.05949e-07	1.47923e-06
T	5326	PLAGL2	-0.869274	5.94055	38.9751	2.07958e-07	1.4929e-06
T	7013	TERF1	0.828894	6.12459	38.7646	2.09149e-07	1.50069e-06
T	8497	PPFIA4	-1.04152	5.75812	38.7601	2.09401e-07	1.50174e-06
T	3615	IMPDH2	-0.665325	7.01397	38.7438	2.10296e-07	1.50739e-06
F	284369	SIGLECL1	6.09074	1.05661	40.4009	2.1066e-07	1.50923e-06
T	100859930	HEIH	3.43205	2.82154	39.4826	2.12402e-07	1.52025e-06
T	29964	PRICKLE4	1.60428	3.20228	38.7057	2.12414e-07	1.52025e-06
T	85416	ZIC5	-2.26062	3.50181	38.7025	2.1259e-07	1.52074e-06
T	85442	KNDC1	1.71374	3.3161	38.6771	2.14016e-07	1.53017e-06
T	4350	MPG	0.839353	5.65986	38.6574	2.15126e-07	1.53733e-06
T	653583	PHLDB3	1.33369	4.63499	42.554	2.15469e-07	1.53864e-06
T	5523	PPP2R3A	-0.853805	5.46748	38.6503	2.15527e-07	1.53864e-06
T	5218	CDK14	-1.0043	5.31625	38.6233	2.17066e-07	1.54884e-06
T	170689	ADAMTS15	-1.27836	5.64666	45.9251	2.18402e-07	1.55759e-06
T	22907	DHX30	-0.635989	7.08664	38.5945	2.18717e-07	1.55905e-06
T	6405	SEMA3F	1.04546	5.66697	38.7223	2.22124e-07	1.5822e-06
T	162967	ZNF320	-3.37338	3.79157	39.3052	2.22189e-07	1.5822e-06
T	79993	ELOVL7	-1.07382	4.98938	38.5191	2.23103e-07	1.58731e-06
T	8651	SOCS1	2.34958	3.27005	38.5186	2.23132e-07	1.58731e-06
T	7050	TGIF1	0.666874	6.90993	38.5166	2.23249e-07	1.58735e-06
T	116985	ARAP1	-0.662014	7.45703	38.5144	2.23377e-07	1.58746e-06
T	55719	SLF2	-0.761812	6.26366	38.5046	2.23956e-07	1.59077e-06
T	642273	FAM110C	2.65208	3.13554	38.4728	2.25842e-07	1.60336e-06
T	81876	RAB1B	-0.738745	6.94799	38.4465	2.27411e-07	1.61369e-06
T	22848	AAK1	-0.696909	7.42588	38.428	2.28524e-07	1.62078e-06
T	677772	SCARNA6	1.04341	6.79094	46.7658	2.29558e-07	1.62729e-06
T	5806	PTX3	1.72486	3.53058	38.3861	2.31067e-07	1.63717e-06
T	10615	SPAG5	-0.672859	7.33141	38.3348	2.34219e-07	1.65867e-06
[truncated: 12,133 more rows]
