# Supplementary material for: A Mesenchymal Tumor Cell State Confers Increased Dependency on the BCL-XL Anti-apoptotic Protein in Kidney Cancer
Source: Clin Cancer Res. Author manuscript; Available in PMC 2023 May 1. (PMC9633392; doi:10.1158/1078-0432.CCR-22-0669)
Supplement: 6 [file NIHMS1821904-supplement-6.xlsx]

## Sheet: S_A133 v I_A133
	Gene set enrichment comparing sensitive (A498 & CAKI2) and insensitive (OSRC2 & UMRC2) cell lines following acute treatment with A1331852
	enriched in sensitive lines
	enriched in insensitive lines
	*abs(NES) ≥ 1.5 & FDR < 0.10
	NAME	SIZE	ES	NES	NOM p-val	FDR q-val	FWER p-val	RANK AT MAX	LEADING EDGE
	HALLMARK_INTERFERON_ALPHA_RESPONSE	80	0.57965	2.31454	0	0	0	3490	tags=55%, list=25%, signal=73%
	HALLMARK_TNFA_SIGNALING_VIA_NFKB	181	0.505726	2.2731	0	0	0	3298	tags=48%, list=23%, signal=62%
	HALLMARK_INTERFERON_GAMMA_RESPONSE	153	0.4599	2.0107	0	0.000430108	0.001	3595	tags=47%, list=25%, signal=62%
	HALLMARK_IL6_JAK_STAT3_SIGNALING	58	0.528009	2.01009	0	0.000322581	0.001	2576	tags=43%, list=18%, signal=52%
	HALLMARK_P53_PATHWAY	179	0.441693	1.99918	0	0.000258065	0.001	3222	tags=40%, list=23%, signal=51%
	HALLMARK_APOPTOSIS	135	0.44126	1.90591	0	0.000899264	0.005	2329	tags=31%, list=16%, signal=37%
	HALLMARK_INFLAMMATORY_RESPONSE	128	0.430338	1.85369	0	0.00147202	0.009	3565	tags=45%, list=25%, signal=59%
	HALLMARK_MYOGENESIS	133	0.417352	1.8211	0.00142653	0.00199703	0.014	2351	tags=31%, list=17%, signal=37%
	HALLMARK_ALLOGRAFT_REJECTION	98	0.424455	1.73136	0	0.00406189	0.033	3464	tags=39%, list=25%, signal=51%
	HALLMARK_COMPLEMENT	141	0.397911	1.71771	0	0.00399029	0.036	2608	tags=32%, list=18%, signal=39%
	HALLMARK_UV_RESPONSE_UP	138	0.391616	1.69878	0.00275482	0.00535969	0.052	3162	tags=38%, list=22%, signal=48%
	HALLMARK_ESTROGEN_RESPONSE_EARLY	172	0.374275	1.66527	0	0.00708851	0.074	1649	tags=22%, list=12%, signal=25%
	HALLMARK_ESTROGEN_RESPONSE_LATE	156	0.369824	1.63084	0	0.00955859	0.105	3258	tags=35%, list=23%, signal=45%
	HALLMARK_EPITHELIAL_MESENCHYMAL_TRANSITION	172	0.361207	1.5963	0	0.0122186	0.142	2836	tags=30%, list=20%, signal=37%
	HALLMARK_KRAS_SIGNALING_DN	97	0.365134	1.5139	0.00712251	0.0278867	0.312	3730	tags=46%, list=26%, signal=63%
	HALLMARK_IL2_STAT5_SIGNALING	153	0.329535	1.45314	0.0167364	0.0473484	0.49	3381	tags=31%, list=24%, signal=40%
	HALLMARK_CHOLESTEROL_HOMEOSTASIS	70	0.37329	1.44541	0.0256798	0.0484856	0.525	3375	tags=39%, list=24%, signal=50%
	HALLMARK_KRAS_SIGNALING_UP	141	0.331235	1.4288	0.0112994	0.0536716	0.588	3384	tags=35%, list=24%, signal=45%
	HALLMARK_APICAL_SURFACE	37	0.415833	1.39583	0.0852459	0.0686751	0.699	3569	tags=54%, list=25%, signal=72%
	HALLMARK_APICAL_JUNCTION	157	0.287062	1.26056	0.0817694	0.203596	0.978	3034	tags=30%, list=21%, signal=38%
	HALLMARK_ANGIOGENESIS	27	0.388527	1.2447	0.197694	0.218178	0.987	1644	tags=22%, list=12%, signal=25%
	HALLMARK_HEME_METABOLISM	167	0.275688	1.22078	0.12037	0.246235	0.994	2534	tags=25%, list=18%, signal=30%
	HALLMARK_HEDGEHOG_SIGNALING	32	0.361759	1.20018	0.207012	0.27159	0.999	1906	tags=28%, list=13%, signal=32%
	HALLMARK_XENOBIOTIC_METABOLISM	146	0.262178	1.14374	0.204054	0.366586	1	3561	tags=32%, list=25%, signal=42%
	HALLMARK_GLYCOLYSIS	181	0.243101	1.08787	0.291275	0.48212	1	1679	tags=17%, list=12%, signal=19%
	HALLMARK_SPERMATOGENESIS	64	0.284598	1.08709	0.301349	0.46596	1	2051	tags=23%, list=15%, signal=27%
	HALLMARK_COAGULATION	85	0.266216	1.07578	0.324675	0.475387	1	3128	tags=26%, list=22%, signal=33%
	HALLMARK_TGF_BETA_SIGNALING	52	0.284382	1.05064	0.381762	0.519523	1	3782	tags=31%, list=27%, signal=42%
	HALLMARK_ANDROGEN_RESPONSE	93	0.245427	1.00035	0.461538	0.632657	1	3345	tags=27%, list=24%, signal=35%
	HALLMARK_ADIPOGENESIS	179	0.206442	0.919088	0.643909	0.835239	1	2281	tags=19%, list=16%, signal=22%
	HALLMARK_REACTIVE_OXYGEN_SPECIES_PATHWAY	42	0.259894	0.912244	0.612278	0.827652	1	3690	tags=33%, list=26%, signal=45%
	HALLMARK_HYPOXIA	175	0.203362	0.899234	0.694118	0.834681	1	3609	tags=27%, list=26%, signal=36%
	HALLMARK_UNFOLDED_PROTEIN_RESPONSE	109	0.203649	0.855055	0.775482	0.92068	1	1373	tags=11%, list=10%, signal=12%
	HALLMARK_WNT_BETA_CATENIN_SIGNALING	34	0.249252	0.837994	0.699839	0.93101	1	2256	tags=24%, list=16%, signal=28%
	HALLMARK_MTORC1_SIGNALING	196	0.18542	0.837662	0.854083	0.905024	1	3409	tags=22%, list=24%, signal=29%
	HALLMARK_PI3K_AKT_MTOR_SIGNALING	91	0.200975	0.813453	0.813509	0.9245	1	1611	tags=13%, list=11%, signal=15%
	HALLMARK_NOTCH_SIGNALING	29	0.243425	0.783092	0.788368	0.951283	1	2094	tags=21%, list=15%, signal=24%
	HALLMARK_PEROXISOME	86	0.179112	0.719625	0.926605	0.997414	1	3621	tags=27%, list=26%, signal=36%
	HALLMARK_DNA_REPAIR	142	0.160874	0.700156	0.968661	0.98651	1	4217	tags=31%, list=30%, signal=44%
	HALLMARK_PANCREAS_BETA_CELLS	24	0.217944	0.657353	0.919382	0.981105	1	3367	tags=33%, list=24%, signal=44%
	HALLMARK_BILE_ACID_METABOLISM	75	-0.190008	-0.82605	0.830565	0.858979	1	2223	tags=21%, list=16%, signal=25%
	HALLMARK_FATTY_ACID_METABOLISM	136	-0.207396	-1.00551	0.423488	0.48439	0.999	3701	tags=35%, list=26%, signal=46%
	HALLMARK_UV_RESPONSE_DN	133	-0.223527	-1.081	0.276224	0.350765	0.994	2954	tags=29%, list=21%, signal=36%
	HALLMARK_MYC_TARGETS_V2	57	-0.291346	-1.2105	0.130919	0.166128	0.842	4423	tags=46%, list=31%, signal=66%
	HALLMARK_PROTEIN_SECRETION	90	-0.307258	-1.33908	0.0540541	0.0714393	0.477	4543	tags=48%, list=32%, signal=70%
	HALLMARK_MYC_TARGETS_V1	195	-0.268354	-1.38371	0.00826446	0.0609353	0.37	5425	tags=49%, list=38%, signal=78%
	HALLMARK_MITOTIC_SPINDLE	196	-0.294115	-1.50591	0	0.0318074	0.173	2738	tags=31%, list=19%, signal=37%
	HALLMARK_OXIDATIVE_PHOSPHORYLATION	197	-0.377917	-1.95409	0	0.00068219	0.003	5131	tags=53%, list=36%, signal=82%
	HALLMARK_E2F_TARGETS	196	-0.44336	-2.23832	0	0	0	3488	tags=44%, list=25%, signal=57%
	HALLMARK_G2M_CHECKPOINT	198	-0.468844	-2.36769	0	0	0	4879	tags=60%, list=35%, signal=90%
