# Supplementary material for: A Mesenchymal Tumor Cell State Confers Increased Dependency on the BCL-XL Anti-apoptotic Protein in Kidney Cancer
Source: Clin Cancer Res. Author manuscript; Available in PMC 2023 May 1. (PMC9633392; doi:10.1158/1078-0432.CCR-22-0669)
Supplement: 7 [file NIHMS1821904-supplement-7.xlsx]

## Sheet: Enriched in A498
Gene set enrichment comparing A-1331852 treated A498 to vehicle		common genesets enriched between A498 and CAKI2
NAME	SIZE	ES	NES	NOM p-val	FDR q-val	FWER p-val	RANK AT MAX	LEADING EDGE
REACTOME_INTERFERON_ALPHA_BETA_SIGNALING	43	0.648328	1.76696	0.00184843	1	0.863	2447	tags=49%, list=17%, signal=59%
PID_HNF3B_PATHWAY	27	0.711392	1.75747	0	0.877689	0.891	1639	tags=26%, list=12%, signal=29%
REACTOME_FORMATION_OF_THE_CORNIFIED_ENVELOPE	28	0.706371	1.75324	0.0034904	0.617856	0.904	871	tags=14%, list=6%, signal=15%
REACTOME_KERATINIZATION	28	0.706371	1.75135	0.00170068	0.476409	0.91	871	tags=14%, list=6%, signal=15%
REACTOME_NGF_STIMULATED_TRANSCRIPTION	34	0.675967	1.73731	0.00520833	0.452505	0.943	1057	tags=24%, list=7%, signal=25%
REACTOME_NEPHRIN_FAMILY_INTERACTIONS	21	0.718729	1.72812	0.0017762	0.418615	0.954	212	tags=14%, list=2%, signal=14%
KEGG_O_GLYCAN_BIOSYNTHESIS	20	0.72648	1.72369	0.00368324	0.379576	0.959	434	tags=10%, list=3%, signal=10%
PID_NFAT_TFPATHWAY	31	0.665579	1.69639	0.00508475	0.455715	0.987	652	tags=32%, list=5%, signal=34%
REACTOME_RESPONSE_OF_EIF2AK1_HRI_TO_HEME_DEFICIENCY	15	0.778208	1.68366	0.0135397	0.466987	0.993	1659	tags=53%, list=12%, signal=60%
PID_INTEGRIN_A9B1_PATHWAY	18	0.702657	1.65641	0.0168856	0.557613	0.998	2957	tags=56%, list=21%, signal=70%
PID_LYSOPHOSPHOLIPID_PATHWAY	55	0.58335	1.64894	0.00519931	0.545623	1	1718	tags=18%, list=12%, signal=21%
KEGG_CYTOKINE_CYTOKINE_RECEPTOR_INTERACTION	108	0.528906	1.64298	0	0.528785	1	2839	tags=46%, list=20%, signal=57%
PID_REG_GR_PATHWAY	61	0.57622	1.64201	0.00544465	0.493086	1	682	tags=15%, list=5%, signal=15%
KEGG_PPAR_SIGNALING_PATHWAY	42	0.606702	1.64062	0.0125	0.464426	1	881	tags=10%, list=6%, signal=10%
KEGG_INTESTINAL_IMMUNE_NETWORK_FOR_IGA_PRODUCTION	16	0.740294	1.63483	0.0182482	0.458109	1	994	tags=44%, list=7%, signal=47%
REACTOME_CLASS_A_1_RHODOPSIN_LIKE_RECEPTORS	98	0.524515	1.61815	0.00355872	0.50085	1	977	tags=22%, list=7%, signal=24%
KEGG_CELL_ADHESION_MOLECULES_CAMS	70	0.5518	1.6172	0.0117647	0.475462	1	2092	tags=31%, list=15%, signal=37%
KEGG_NOD_LIKE_RECEPTOR_SIGNALING_PATHWAY	47	0.579551	1.61451	0.00854701	0.459964	1	1323	tags=17%, list=9%, signal=19%
REACTOME_NUCLEAR_EVENTS_KINASE_AND_TRANSCRIPTION_FACTOR_ACTIVATION	56	0.566932	1.58479	0.0105079	0.563217	1	1653	tags=21%, list=12%, signal=24%
KEGG_HEMATOPOIETIC_CELL_LINEAGE	31	0.620707	1.57198	0.0232143	0.598018	1	2396	tags=55%, list=17%, signal=66%
REACTOME_O_LINKED_GLYCOSYLATION_OF_MUCINS	37	0.588725	1.56662	0.0241379	0.595229	1	1585	tags=16%, list=11%, signal=18%
PID_AP1_PATHWAY	53	0.55833	1.56415	0.0229277	0.58007	1	2549	tags=30%, list=18%, signal=37%
BIOCARTA_INTEGRIN_PATHWAY	30	0.62135	1.56383	0.0324324	0.556495	1	212	tags=7%, list=2%, signal=7%
REACTOME_CREB1_PHOSPHORYLATION_THROUGH_NMDA_RECEPTOR_MEDIATED_ACTIVATION_OF_RAS_SIGNALING	22	0.644871	1.55471	0.0270758	0.574731	1	1279	tags=18%, list=9%, signal=20%
REACTOME_REGULATION_OF_BETA_CELL_DEVELOPMENT	27	0.618004	1.53625	0.0314685	0.639442	1	786	tags=15%, list=6%, signal=16%
KEGG_LEUKOCYTE_TRANSENDOTHELIAL_MIGRATION	84	0.507374	1.53257	0.00690846	0.632722	1	2092	tags=20%, list=15%, signal=24%
PID_SYNDECAN_2_PATHWAY	30	0.600681	1.53228	0.0310219	0.610566	1	2507	tags=30%, list=18%, signal=36%
BIOCARTA_EPO_PATHWAY	17	0.662083	1.53012	0.0478821	0.598362	1	1794	tags=29%, list=13%, signal=34%
REACTOME_INTERFERON_SIGNALING	148	0.469141	1.52354	0.00830565	0.607972	1	2447	tags=27%, list=17%, signal=32%
REACTOME_ATF4_ACTIVATES_GENES_IN_RESPONSE_TO_ENDOPLASMIC_RETICULUM_STRESS	25	0.623279	1.51537	0.0418182	0.626433	1	2342	tags=32%, list=17%, signal=38%
PID_AMB2_NEUTROPHILS_PATHWAY	27	0.599993	1.51017	0.037594	0.631443	1	2311	tags=41%, list=16%, signal=49%
REACTOME_INTERLEUKIN_4_AND_INTERLEUKIN_13_SIGNALING	69	0.505405	1.50803	0.0135135	0.621577	1	3054	tags=39%, list=22%, signal=50%
KEGG_FATTY_ACID_METABOLISM	31	0.59815	1.50129	0.029877	0.632905	1	127	tags=6%, list=1%, signal=6%
REACTOME_INTEGRIN_SIGNALING	24	0.605557	1.49758	0.0387324	0.631361	1	511	tags=8%, list=4%, signal=9%
REACTOME_INTERLEUKIN_10_SIGNALING	23	0.606928	1.48331	0.0542056	0.678483	1	1914	tags=48%, list=14%, signal=55%
KEGG_COMPLEMENT_AND_COAGULATION_CASCADES	29	0.590135	1.47583	0.0566372	0.695786	1	1104	tags=34%, list=8%, signal=37%
REACTOME_PEPTIDE_LIGAND_BINDING_RECEPTORS	59	0.517128	1.47256	0.035524	0.691789	1	977	tags=24%, list=7%, signal=25%
REACTOME_COSTIMULATION_BY_THE_CD28_FAMILY	42	0.532665	1.46548	0.0415913	0.706654	1	2438	tags=24%, list=17%, signal=29%
REACTOME_INTERACTION_BETWEEN_L1_AND_ANKYRINS	19	0.622008	1.45392	0.0740072	0.744719	1	1890	tags=32%, list=13%, signal=36%
REACTOME_PERK_REGULATES_GENE_EXPRESSION	30	0.571647	1.44771	0.059034	0.758455	1	2342	tags=27%, list=17%, signal=32%
PID_FRA_PATHWAY	28	0.584553	1.44728	0.0549451	0.74241	1	2549	tags=36%, list=18%, signal=43%
REACTOME_G_ALPHA_Q_SIGNALLING_EVENTS	110	0.45744	1.44663	0.020654	0.727889	1	1792	tags=22%, list=13%, signal=25%
KEGG_GLYCOSAMINOGLYCAN_BIOSYNTHESIS_HEPARAN_SULFATE	21	0.617371	1.44624	0.0580986	0.712705	1	326	tags=14%, list=2%, signal=15%
REACTOME_UPTAKE_AND_ACTIONS_OF_BACTERIAL_TOXINS	27	0.57389	1.44493	0.0677656	0.702331	1	2139	tags=30%, list=15%, signal=35%
REACTOME_CELL_SURFACE_INTERACTIONS_AT_THE_VASCULAR_WALL	84	0.475556	1.44413	0.0260163	0.689885	1	2459	tags=27%, list=17%, signal=33%
KEGG_GLYCOSPHINGOLIPID_BIOSYNTHESIS_LACTO_AND_NEOLACTO_SERIES	21	0.605443	1.44203	0.0722022	0.6843	1	63	tags=10%, list=0%, signal=10%
KEGG_JAK_STAT_SIGNALING_PATHWAY	82	0.483341	1.44121	0.0188034	0.673526	1	3090	tags=37%, list=22%, signal=47%
REACTOME_GASTRIN_CREB_SIGNALLING_PATHWAY_VIA_PKC_AND_MAPK	15	0.644532	1.43379	0.0760668	0.692615	1	792	tags=13%, list=6%, signal=14%
PID_NETRIN_PATHWAY	30	0.563919	1.43169	0.0673953	0.687882	1	727	tags=10%, list=5%, signal=11%
PID_ANGIOPOIETIN_RECEPTOR_PATHWAY	39	0.525304	1.42821	0.0630473	0.689805	1	1722	tags=15%, list=12%, signal=17%
REACTOME_GPCR_LIGAND_BINDING	148	0.438215	1.41714	0.0160772	0.727769	1	977	tags=20%, list=7%, signal=21%
REACTOME_LONG_TERM_POTENTIATION	16	0.632371	1.41634	0.0807018	0.717582	1	234	tags=13%, list=2%, signal=13%
REACTOME_NEGATIVE_REGULATION_OF_NMDA_RECEPTOR_MEDIATED_NEURONAL_TRANSMISSION	16	0.630972	1.41372	0.08	0.715682	1	1208	tags=25%, list=9%, signal=27%
REACTOME_NOTCH4_INTRACELLULAR_DOMAIN_REGULATES_TRANSCRIPTION	18	0.613814	1.41102	0.0945709	0.714659	1	786	tags=11%, list=6%, signal=12%
REACTOME_TNFR1_INDUCED_NFKAPPAB_SIGNALING_PATHWAY	28	0.566863	1.41075	0.0660714	0.70286	1	4631	tags=61%, list=33%, signal=90%
REACTOME_INTERFERON_GAMMA_SIGNALING	60	0.490377	1.40623	0.0611511	0.709848	1	2851	tags=43%, list=20%, signal=54%
REACTOME_TELOMERE_EXTENSION_BY_TELOMERASE	16	0.625006	1.40402	0.0930233	0.707172	1	1378	tags=19%, list=10%, signal=21%
REACTOME_CTLA4_INHIBITORY_SIGNALING	17	0.607062	1.38799	0.10453	0.768117	1	2438	tags=24%, list=17%, signal=28%
REACTOME_PHASE_0_RAPID_DEPOLARISATION	22	0.567864	1.3878	0.0917603	0.756043	1	1595	tags=36%, list=11%, signal=41%
NABA_SECRETED_FACTORS	126	0.439207	1.38772	0.0315615	0.743895	1	1103	tags=26%, list=8%, signal=28%
KEGG_TYPE_II_DIABETES_MELLITUS	33	0.535473	1.38687	0.0848056	0.735725	1	1360	tags=21%, list=10%, signal=23%
BIOCARTA_TPO_PATHWAY	19	0.60419	1.38269	0.106942	0.742983	1	1583	tags=21%, list=11%, signal=24%
REACTOME_EPHRIN_SIGNALING	16	0.609567	1.38268	0.127202	0.731267	1	2176	tags=25%, list=15%, signal=30%
REACTOME_MUSCLE_CONTRACTION	111	0.439192	1.38183	0.0402802	0.7234	1	1750	tags=20%, list=12%, signal=22%
PID_TCR_CALCIUM_PATHWAY	20	0.583461	1.38004	0.11413	0.720392	1	2282	tags=40%, list=16%, signal=48%
PID_GMCSF_PATHWAY	31	0.539144	1.37596	0.102609	0.726673	1	682	tags=13%, list=5%, signal=14%
BIOCARTA_IL6_PATHWAY	20	0.591599	1.37566	0.11032	0.717107	1	1583	tags=25%, list=11%, signal=28%
KEGG_PRION_DISEASES	21	0.577698	1.375	0.11	0.709378	1	591	tags=14%, list=4%, signal=15%
REACTOME_PRE_NOTCH_PROCESSING_IN_GOLGI	17	0.605748	1.36903	0.106343	0.725053	1	2277	tags=35%, list=16%, signal=42%
REACTOME_FORMATION_OF_FIBRIN_CLOT_CLOTTING_CASCADE	16	0.613684	1.36858	0.123711	0.716556	1	1057	tags=25%, list=7%, signal=27%
PID_CD8_TCR_DOWNSTREAM_PATHWAY	31	0.534635	1.36795	0.0603908	0.709002	1	2282	tags=23%, list=16%, signal=27%
NABA_MATRISOME_ASSOCIATED	326	0.379793	1.35432	0.00451128	0.756629	1	1355	tags=21%, list=10%, signal=23%
REACTOME_CARBOXYTERMINAL_POST_TRANSLATIONAL_MODIFICATIONS_OF_TUBULIN	29	0.521735	1.3469	0.0923623	0.779228	1	1237	tags=24%, list=9%, signal=26%
REACTOME_SIGNALING_BY_NTRKS	119	0.42134	1.34349	0.0441177	0.784181	1	1653	tags=13%, list=12%, signal=14%
REACTOME_ANTIGEN_ACTIVATES_B_CELL_RECEPTOR_BCR_LEADING_TO_GENERATION_OF_SECOND_MESSENGERS	22	0.545391	1.3353	0.132216	0.811089	1	2782	tags=41%, list=20%, signal=51%
REACTOME_CARDIAC_CONDUCTION	73	0.450078	1.33316	0.0802139	0.809963	1	2031	tags=27%, list=14%, signal=32%
KEGG_DORSO_VENTRAL_AXIS_FORMATION	18	0.573147	1.33053	0.140187	0.812116	1	3490	tags=44%, list=25%, signal=59%
KEGG_GLYCINE_SERINE_AND_THREONINE_METABOLISM	25	0.545364	1.32916	0.105072	0.807916	1	2206	tags=40%, list=16%, signal=47%
KEGG_SELENOAMINO_ACID_METABOLISM	22	0.552312	1.32852	0.132486	0.800434	1	1335	tags=18%, list=9%, signal=20%
REACTOME_CYTOSOLIC_TRNA_AMINOACYLATION	24	0.543499	1.32739	0.139847	0.795493	1	2640	tags=33%, list=19%, signal=41%
PID_FCER1_PATHWAY	45	0.481011	1.31914	0.0822898	0.82277	1	3552	tags=38%, list=25%, signal=50%
REACTOME_NETRIN_1_SIGNALING	41	0.493414	1.3117	0.128114	0.846567	1	2031	tags=22%, list=14%, signal=26%
REACTOME_RAF_INDEPENDENT_MAPK1_3_ACTIVATION	22	0.547925	1.3081	0.146691	0.854031	1	2299	tags=41%, list=16%, signal=49%
KEGG_CALCIUM_SIGNALING_PATHWAY	98	0.420551	1.29753	0.0667808	0.893396	1	2031	tags=23%, list=14%, signal=27%
REACTOME_CARGO_CONCENTRATION_IN_THE_ER	29	0.512507	1.29667	0.151408	0.887046	1	909	tags=14%, list=6%, signal=15%
PID_BETA_CATENIN_NUC_PATHWAY	66	0.449834	1.29391	0.106209	0.890075	1	552	tags=9%, list=4%, signal=9%
BIOCARTA_ETS_PATHWAY	15	0.573756	1.29149	0.160813	0.892572	1	1678	tags=20%, list=12%, signal=23%
REACTOME_NUCLEAR_SIGNALING_BY_ERBB4	26	0.519348	1.29026	0.136201	0.888324	1	1106	tags=31%, list=8%, signal=33%
BIOCARTA_IL2_PATHWAY	16	0.565533	1.2888	0.171904	0.884816	1	1583	tags=19%, list=11%, signal=21%
PID_IL4_2PATHWAY	38	0.481136	1.28733	0.145161	0.882284	1	3035	tags=34%, list=21%, signal=43%
REACTOME_INTERLEUKIN_6_FAMILY_SIGNALING	19	0.555806	1.2848	0.170018	0.884038	1	1365	tags=21%, list=10%, signal=23%
REACTOME_GAP_JUNCTION_TRAFFICKING_AND_REGULATION	31	0.498591	1.28308	0.139655	0.882277	1	1996	tags=26%, list=14%, signal=30%
REACTOME_KERATAN_SULFATE_BIOSYNTHESIS	20	0.538637	1.28045	0.181818	0.884867	1	1917	tags=25%, list=14%, signal=29%
KEGG_EPITHELIAL_CELL_SIGNALING_IN_HELICOBACTER_PYLORI_INFECTION	58	0.452303	1.27797	0.124126	0.886773	1	1996	tags=16%, list=14%, signal=18%
REACTOME_NEGATIVE_REGULATORS_OF_DDX58_IFIH1_SIGNALING	33	0.484132	1.27726	0.146953	0.880574	1	2694	tags=30%, list=19%, signal=37%
KEGG_NEUROACTIVE_LIGAND_RECEPTOR_INTERACTION	82	0.418019	1.27711	0.110169	0.872043	1	806	tags=18%, list=6%, signal=19%
REACTOME_SIGNALING_BY_INTERLEUKINS	325	0.362299	1.27555	0.0336907	0.869862	1	2139	tags=15%, list=15%, signal=18%
REACTOME_POST_TRANSLATIONAL_MODIFICATION_SYNTHESIS_OF_GPI_ANCHORED_PROTEINS	48	0.46108	1.27314	0.142355	0.872089	1	2209	tags=29%, list=16%, signal=34%
REACTOME_MAPK_FAMILY_SIGNALING_CASCADES	227	0.373521	1.27234	0.05919	0.866812	1	1894	tags=17%, list=13%, signal=19%
REACTOME_BETA_CATENIN_PHOSPHORYLATION_CASCADE	16	0.56219	1.2693	0.200355	0.871776	1	2438	tags=25%, list=17%, signal=30%
KEGG_CYSTEINE_AND_METHIONINE_METABOLISM	26	0.521407	1.26837	0.161002	0.867427	1	1704	tags=19%, list=12%, signal=22%
PID_ER_NONGENOMIC_PATHWAY	33	0.499113	1.26739	0.174281	0.863199	1	94	tags=6%, list=1%, signal=6%
BIOCARTA_TCR_PATHWAY	32	0.489204	1.26637	0.157424	0.858781	1	1583	tags=16%, list=11%, signal=18%
REACTOME_PLATELET_CALCIUM_HOMEOSTASIS	18	0.554139	1.25835	0.208897	0.886462	1	4143	tags=61%, list=29%, signal=86%
REACTOME_REGULATION_OF_TNFR1_SIGNALING	31	0.496649	1.2564	0.167558	0.886793	1	4675	tags=55%, list=33%, signal=82%
PID_IL23_PATHWAY	18	0.549483	1.25106	0.202952	0.902818	1	2686	tags=44%, list=19%, signal=55%
PID_IL12_STAT4_PATHWAY	16	0.551644	1.24541	0.195167	0.920385	1	2459	tags=38%, list=17%, signal=45%
BIOCARTA_TEL_PATHWAY	17	0.547555	1.24511	0.18851	0.913282	1	1894	tags=18%, list=13%, signal=20%
REACTOME_TICAM1_RIP1_MEDIATED_IKK_COMPLEX_RECRUITMENT	18	0.541813	1.24475	0.217069	0.906314	1	4476	tags=67%, list=32%, signal=97%
BIOCARTA_GLEEVEC_PATHWAY	21	0.520397	1.24011	0.191956	0.918868	1	1894	tags=24%, list=13%, signal=27%
REACTOME_A_TETRASACCHARIDE_LINKER_SEQUENCE_IS_REQUIRED_FOR_GAG_SYNTHESIS	19	0.522585	1.23126	0.202312	0.951082	1	3903	tags=53%, list=28%, signal=73%
REACTOME_GAP_JUNCTION_ASSEMBLY	18	0.533558	1.22647	0.206581	0.964748	1	1955	tags=33%, list=14%, signal=39%
REACTOME_PLATELET_AGGREGATION_PLUG_FORMATION	26	0.506348	1.22388	0.208872	0.968217	1	511	tags=8%, list=4%, signal=8%
KEGG_TGF_BETA_SIGNALING_PATHWAY	66	0.417611	1.22388	0.159858	0.959731	1	3180	tags=30%, list=23%, signal=39%
REACTOME_DISEASES_OF_IMMUNE_SYSTEM	18	0.530903	1.22175	0.218861	0.961074	1	3255	tags=61%, list=23%, signal=79%
PID_IL6_7_PATHWAY	41	0.460196	1.2153	0.19661	0.982553	1	2723	tags=34%, list=19%, signal=42%
REACTOME_GROWTH_HORMONE_RECEPTOR_SIGNALING	20	0.499532	1.20943	0.219963	1	1	3035	tags=40%, list=21%, signal=51%
REACTOME_NEGATIVE_REGULATION_OF_MAPK_PATHWAY	38	0.450288	1.20744	0.190826	1	1	4630	tags=50%, list=33%, signal=74%
REACTOME_TAK1_ACTIVATES_NFKB_BY_PHOSPHORYLATION_AND_ACTIVATION_OF_IKKS_COMPLEX	28	0.486116	1.20653	0.215827	0.99843	1	4580	tags=54%, list=32%, signal=79%
REACTOME_CELLULAR_HEXOSE_TRANSPORT	15	0.537679	1.2044	0.238938	1	1	1258	tags=27%, list=9%, signal=29%
KEGG_ADHERENS_JUNCTION	69	0.414227	1.2039	0.182759	0.99436	1	2040	tags=12%, list=14%, signal=13%
PID_KIT_PATHWAY	45	0.441518	1.20168	0.219601	0.996544	1	1794	tags=20%, list=13%, signal=23%
BIOCARTA_ARENRF2_PATHWAY	17	0.523148	1.20024	0.240942	0.994753	1	1583	tags=24%, list=11%, signal=26%
REACTOME_INTERLEUKIN_3_INTERLEUKIN_5_AND_GM_CSF_SIGNALING	34	0.461089	1.19859	0.228571	0.994715	1	1365	tags=12%, list=10%, signal=13%
BIOCARTA_CHREBP_PATHWAY	15	0.54419	1.19789	0.242537	0.989886	1	38	tags=7%, list=0%, signal=7%
NABA_ECM_AFFILIATED	73	0.405148	1.19737	0.161739	0.984586	1	858	tags=16%, list=6%, signal=17%
REACTOME_CHEMOKINE_RECEPTORS_BIND_CHEMOKINES	16	0.536432	1.19304	0.257692	0.995995	1	977	tags=31%, list=7%, signal=34%
REACTOME_CHAPERONE_MEDIATED_AUTOPHAGY	18	0.510757	1.19246	0.258303	0.990876	1	901	tags=11%, list=6%, signal=12%
KEGG_NATURAL_KILLER_CELL_MEDIATED_CYTOTOXICITY	65	0.412143	1.19135	0.210247	0.988369	1	2151	tags=23%, list=15%, signal=27%
REACTOME_SIGNALING_BY_GPCR	379	0.328276	1.18773	0.077037	0.997482	1	1792	tags=17%, list=13%, signal=19%
NABA_MATRISOME	482	0.325814	1.18574	0.068314	0.998992	1	1104	tags=17%, list=8%, signal=18%
REACTOME_ONCOGENIC_MAPK_SIGNALING	64	0.409297	1.18471	0.19967	0.99589	1	4630	tags=42%, list=33%, signal=62%
PID_INTEGRIN3_PATHWAY	37	0.442239	1.17651	0.254902	1	1	2091	tags=27%, list=15%, signal=32%
REACTOME_MAPK_TARGETS_NUCLEAR_EVENTS_MEDIATED_BY_MAP_KINASES	31	0.458081	1.17538	0.234973	1	1	1653	tags=19%, list=12%, signal=22%
PID_IL2_1PATHWAY	45	0.431859	1.17424	0.221797	1	1	3537	tags=33%, list=25%, signal=44%
REACTOME_GLUTAMATE_NEUROTRANSMITTER_RELEASE_CYCLE	17	0.511285	1.17393	0.269439	1	1	1024	tags=24%, list=7%, signal=25%
SIG_CD40PATHWAYMAP	33	0.455092	1.17074	0.233028	1	1	3863	tags=42%, list=27%, signal=58%
REACTOME_NOTCH3_INTRACELLULAR_DOMAIN_REGULATES_TRANSCRIPTION	20	0.486719	1.16795	0.271719	1	1	786	tags=10%, list=6%, signal=11%
REACTOME_WNT_LIGAND_BIOGENESIS_AND_TRAFFICKING	15	0.527582	1.16782	0.252336	1	1	528	tags=20%, list=4%, signal=21%
PID_ATF2_PATHWAY	47	0.422903	1.16526	0.232945	1	1	2549	tags=36%, list=18%, signal=44%
REACTOME_LISTERIA_MONOCYTOGENES_ENTRY_INTO_HOST_CELLS	18	0.500278	1.16493	0.286496	1	1	4593	tags=56%, list=33%, signal=82%
REACTOME_CELL_CELL_COMMUNICATION	100	0.377653	1.162	0.222403	1	1	1987	tags=14%, list=14%, signal=16%
REACTOME_INTERLEUKIN_17_SIGNALING	65	0.401962	1.15935	0.218855	1	1	3944	tags=38%, list=28%, signal=53%
KEGG_RIG_I_LIKE_RECEPTOR_SIGNALING_PATHWAY	48	0.419728	1.15458	0.267631	1	1	2686	tags=23%, list=19%, signal=28%
BIOCARTA_NGF_PATHWAY	16	0.519435	1.15421	0.296684	1	1	67	tags=6%, list=0%, signal=6%
REACTOME_IMMUNOREGULATORY_INTERACTIONS_BETWEEN_A_LYMPHOID_AND_A_NON_LYMPHOID_CELL	31	0.446115	1.15083	0.249548	1	1	2151	tags=35%, list=15%, signal=42%
REACTOME_FLT3_SIGNALING	203	0.341111	1.15057	0.160063	1	1	1445	tags=13%, list=10%, signal=15%
REACTOME_EFFECTS_OF_PIP2_HYDROLYSIS	22	0.484774	1.14881	0.288043	1	1	3717	tags=55%, list=26%, signal=74%
PID_MAPK_TRK_PATHWAY	32	0.447577	1.14647	0.281416	1	1	68	tags=6%, list=0%, signal=6%
REACTOME_BASIGIN_INTERACTIONS	19	0.493147	1.14586	0.293233	1	1	4615	tags=47%, list=33%, signal=70%
REACTOME_SIGNALING_BY_ERBB4	45	0.418388	1.13888	0.25	1	1	1106	tags=20%, list=8%, signal=22%
REACTOME_GLYCEROPHOSPHOLIPID_BIOSYNTHESIS	99	0.37005	1.13821	0.224315	1	1	3438	tags=36%, list=24%, signal=48%
REACTOME_EPHB_MEDIATED_FORWARD_SIGNALING	38	0.425435	1.13481	0.293814	1	1	234	tags=5%, list=2%, signal=5%
KEGG_ADIPOCYTOKINE_SIGNALING_PATHWAY	51	0.406255	1.13226	0.265976	1	1	336	tags=4%, list=2%, signal=4%
PID_UPA_UPAR_PATHWAY	31	0.443585	1.12589	0.296361	1	1	2725	tags=35%, list=19%, signal=44%
REACTOME_INFLAMMASOMES	16	0.503451	1.12533	0.344569	1	1	2964	tags=25%, list=21%, signal=32%
REACTOME_NUCLEOTIDE_BINDING_DOMAIN_LEUCINE_RICH_REPEAT_CONTAINING_RECEPTOR_NLR_SIGNALING_PATHWAYS	50	0.403645	1.12518	0.274914	1	1	3307	tags=28%, list=23%, signal=36%
PID_P53_DOWNSTREAM_PATHWAY	122	0.35349	1.12302	0.220513	1	1	2725	tags=25%, list=19%, signal=31%
REACTOME_PIWI_INTERACTING_RNA_PIRNA_BIOGENESIS	19	0.480434	1.12121	0.332103	1	1	2466	tags=21%, list=17%, signal=25%
REACTOME_CELL_EXTRACELLULAR_MATRIX_INTERACTIONS	17	0.498842	1.11443	0.314748	1	1	1036	tags=12%, list=7%, signal=13%
REACTOME_RUNX2_REGULATES_BONE_DEVELOPMENT	27	0.4498	1.11366	0.310036	1	1	2190	tags=22%, list=16%, signal=26%
PID_IL27_PATHWAY	15	0.498453	1.11334	0.330241	1	1	1365	tags=27%, list=10%, signal=29%
REACTOME_TRANSCRIPTIONAL_REGULATION_BY_THE_AP_2_TFAP2_FAMILY_OF_TRANSCRIPTION_FACTORS	27	0.444335	1.11155	0.327465	1	1	2725	tags=22%, list=19%, signal=27%
REACTOME_MYD88_INDEPENDENT_TLR4_CASCADE	89	0.36364	1.11145	0.274276	1	1	3968	tags=37%, list=28%, signal=51%
PID_ENDOTHELIN_PATHWAY	46	0.404624	1.11131	0.321053	1	1	2177	tags=22%, list=15%, signal=26%
REACTOME_DDX58_IFIH1_MEDIATED_INDUCTION_OF_INTERFERON_ALPHA_BETA	59	0.388456	1.11086	0.280357	1	1	3159	tags=29%, list=22%, signal=37%
PID_ERBB2_ERBB3_PATHWAY	40	0.412739	1.10726	0.287395	1	1	1677	tags=15%, list=12%, signal=17%
BIOCARTA_INSULIN_PATHWAY	18	0.479117	1.1071	0.331512	1	1	67	tags=6%, list=0%, signal=6%
PID_ECADHERIN_KERATINOCYTE_PATHWAY	20	0.465952	1.1058	0.331532	1	1	3572	tags=30%, list=25%, signal=40%
PID_S1P_S1P1_PATHWAY	17	0.488841	1.10517	0.335206	1	1	1009	tags=18%, list=7%, signal=19%
PID_IL8_CXCR1_PATHWAY	19	0.472813	1.10502	0.342294	1	1	1498	tags=16%, list=11%, signal=18%
REACTOME_RUNX2_REGULATES_OSTEOBLAST_DIFFERENTIATION	21	0.463778	1.10238	0.346789	1	1	2190	tags=24%, list=16%, signal=28%
REACTOME_EXTRACELLULAR_MATRIX_ORGANIZATION	204	0.324872	1.0987	0.244479	1	1	2092	tags=22%, list=15%, signal=26%
REACTOME_RIP_MEDIATED_NFKB_ACTIVATION_VIA_ZBP1	15	0.510385	1.09829	0.361004	1	1	3255	tags=47%, list=23%, signal=61%
REACTOME_EGR2_AND_SOX10_MEDIATED_INITIATION_OF_SCHWANN_CELL_MYELINATION	24	0.450295	1.09677	0.320072	1	1	1698	tags=17%, list=12%, signal=19%
KEGG_MAPK_SIGNALING_PATHWAY	196	0.323584	1.09644	0.230032	1	1	2735	tags=24%, list=19%, signal=30%
BIOCARTA_TNFR2_PATHWAY	16	0.495489	1.09622	0.362963	1	1	3263	tags=44%, list=23%, signal=57%
PID_HES_HEY_PATHWAY	38	0.4063	1.09406	0.316781	1	1	492	tags=5%, list=3%, signal=5%
REACTOME_INTERLEUKIN_2_FAMILY_SIGNALING	26	0.44124	1.09392	0.326279	1	1	1365	tags=15%, list=10%, signal=17%
REACTOME_SIGNALING_BY_ERBB2	48	0.387257	1.09336	0.304577	1	1	1718	tags=23%, list=12%, signal=26%
REACTOME_SULFUR_AMINO_ACID_METABOLISM	24	0.452988	1.09174	0.327808	1	1	2758	tags=29%, list=20%, signal=36%
KEGG_ARRHYTHMOGENIC_RIGHT_VENTRICULAR_CARDIOMYOPATHY_ARVC	56	0.386228	1.09	0.333333	1	1	1750	tags=20%, list=12%, signal=22%
KEGG_GLYCOLYSIS_GLUCONEOGENESIS	41	0.40893	1.08931	0.322004	1	1	368	tags=7%, list=3%, signal=7%
PID_HNF3A_PATHWAY	30	0.425312	1.08587	0.318662	1	1	1583	tags=13%, list=11%, signal=15%
REACTOME_RIPK1_MEDIATED_REGULATED_NECROSIS	18	0.469484	1.08535	0.33945	1	1	4631	tags=56%, list=33%, signal=83%
KEGG_PATHOGENIC_ESCHERICHIA_COLI_INFECTION	44	0.393935	1.08225	0.338597	1	1	2531	tags=18%, list=18%, signal=22%
PID_PI3K_PLC_TRK_PATHWAY	33	0.42623	1.08112	0.353902	1	1	1718	tags=12%, list=12%, signal=14%
KEGG_GLYCOSAMINOGLYCAN_BIOSYNTHESIS_CHONDROITIN_SULFATE	20	0.450299	1.08033	0.338403	1	1	4699	tags=60%, list=33%, signal=90%
REACTOME_NON_INTEGRIN_MEMBRANE_ECM_INTERACTIONS	50	0.383566	1.07744	0.327465	1	1	2711	tags=30%, list=19%, signal=37%
REACTOME_TIGHT_JUNCTION_INTERACTIONS	22	0.442169	1.0774	0.345259	1	1	3150	tags=36%, list=22%, signal=47%
KEGG_GLYCOSAMINOGLYCAN_DEGRADATION	18	0.474378	1.07696	0.392405	1	1	2736	tags=22%, list=19%, signal=28%
REACTOME_GLUCONEOGENESIS	27	0.436708	1.07549	0.367383	1	1	1883	tags=15%, list=13%, signal=17%
REACTOME_CASPASE_ACTIVATION_VIA_EXTRINSIC_APOPTOTIC_SIGNALLING_PATHWAY	22	0.449654	1.07509	0.385996	1	1	3019	tags=41%, list=21%, signal=52%
KEGG_LEISHMANIA_INFECTION	39	0.395847	1.06915	0.352531	1	1	3342	tags=36%, list=24%, signal=47%
PID_AVB3_OPN_PATHWAY	30	0.423288	1.06839	0.373849	1	1	94	tags=7%, list=1%, signal=7%
KEGG_GNRH_SIGNALING_PATHWAY	71	0.366783	1.06416	0.342199	1	1	94	tags=4%, list=1%, signal=4%
PID_RAS_PATHWAY	22	0.447089	1.06135	0.382353	1	1	1360	tags=14%, list=10%, signal=15%
REACTOME_TRANSPORT_OF_VITAMINS_NUCLEOSIDES_AND_RELATED_MOLECULES	29	0.41052	1.06059	0.358456	1	1	1124	tags=14%, list=8%, signal=15%
BIOCARTA_ARAP_PATHWAY	17	0.460583	1.05972	0.372222	1	1	3752	tags=35%, list=27%, signal=48%
PID_TOLL_ENDOGENOUS_PATHWAY	18	0.456812	1.05955	0.37757	1	1	3307	tags=56%, list=23%, signal=72%
PID_INTEGRIN2_PATHWAY	19	0.447811	1.05923	0.382456	1	1	2092	tags=42%, list=15%, signal=49%
PID_ERBB4_PATHWAY	35	0.413085	1.05903	0.392055	1	1	1365	tags=23%, list=10%, signal=25%
REACTOME_SYNTHESIS_OF_PA	25	0.434382	1.05773	0.414201	1	1	3438	tags=40%, list=24%, signal=53%
PID_S1P_S1P2_PATHWAY	21	0.444782	1.05502	0.390741	1	1	67	tags=5%, list=0%, signal=5%
REACTOME_METABOLISM_OF_CARBOHYDRATES	247	0.305651	1.05355	0.330289	1	1	2074	tags=13%, list=15%, signal=15%
REACTOME_DISEASES_ASSOCIATED_WITH_GLYCOSAMINOGLYCAN_METABOLISM	29	0.417634	1.05329	0.369287	1	1	4108	tags=45%, list=29%, signal=63%
REACTOME_TRISTETRAPROLIN_TTP_ZFP36_BINDS_AND_DESTABILIZES_MRNA	17	0.472577	1.05221	0.422018	1	1	1648	tags=12%, list=12%, signal=13%
REACTOME_TRAF6_MEDIATED_NF_KB_ACTIVATION	21	0.442625	1.05105	0.401447	1	1	3159	tags=38%, list=22%, signal=49%
BIOCARTA_BCR_PATHWAY	26	0.420313	1.05072	0.401852	1	1	1583	tags=12%, list=11%, signal=13%
REACTOME_P75NTR_SIGNALS_VIA_NF_KB	15	0.471663	1.04993	0.411417	1	1	4572	tags=53%, list=32%, signal=79%
REACTOME_ION_HOMEOSTASIS	31	0.40817	1.04982	0.367041	1	1	2782	tags=29%, list=20%, signal=36%
REACTOME_IKK_COMPLEX_RECRUITMENT_MEDIATED_BY_RIP1	20	0.448576	1.04975	0.383895	1	1	4476	tags=65%, list=32%, signal=95%
REACTOME_PEPTIDE_HORMONE_METABOLISM	49	0.377072	1.0491	0.367418	1	1	2325	tags=22%, list=16%, signal=27%
PID_SMAD2_3NUCLEAR_PATHWAY	68	0.360464	1.04866	0.384886	1	1	1894	tags=16%, list=13%, signal=19%
REACTOME_SIGNALING_BY_SCF_KIT	34	0.411594	1.04779	0.395431	1	1	1659	tags=18%, list=12%, signal=20%
REACTOME_PARASITE_INFECTION	49	0.379814	1.04746	0.380435	1	1	379	tags=4%, list=3%, signal=4%
REACTOME_KERATAN_SULFATE_KERATIN_METABOLISM	26	0.428025	1.04696	0.395623	1	1	1917	tags=19%, list=14%, signal=22%
PID_EPHRINB_REV_PATHWAY	25	0.424595	1.04579	0.394786	1	1	511	tags=8%, list=4%, signal=8%
KEGG_ONE_CARBON_POOL_BY_FOLATE	17	0.458966	1.04545	0.400362	1	1	1179	tags=18%, list=8%, signal=19%
PID_IL12_2PATHWAY	32	0.412341	1.04536	0.400372	1	1	2964	tags=25%, list=21%, signal=32%
REACTOME_TNFR2_NON_CANONICAL_NF_KB_PATHWAY	78	0.350651	1.04438	0.384749	1	1	1336	tags=10%, list=9%, signal=11%
REACTOME_THE_PHOTOTRANSDUCTION_CASCADE	17	0.459092	1.04428	0.384886	1	1	752	tags=12%, list=5%, signal=12%
PID_CD40_PATHWAY	28	0.416014	1.04012	0.412371	1	1	4180	tags=50%, list=30%, signal=71%
BIOCARTA_ERK_PATHWAY	23	0.432539	1.03959	0.412098	1	1	3490	tags=30%, list=25%, signal=40%
BIOCARTA_IGF1_PATHWAY	19	0.454002	1.03819	0.409253	1	1	67	tags=5%, list=0%, signal=5%
REACTOME_NOTCH1_INTRACELLULAR_DOMAIN_REGULATES_TRANSCRIPTION	46	0.379959	1.03698	0.397527	1	1	1894	tags=11%, list=13%, signal=13%
PID_PI3KCI_PATHWAY	35	0.390901	1.03441	0.39356	1	1	1695	tags=11%, list=12%, signal=13%
REACTOME_ACTIVATED_TAK1_MEDIATES_P38_MAPK_ACTIVATION	22	0.4264	1.03385	0.396396	1	1	4572	tags=50%, list=32%, signal=74%
REACTOME_TNF_SIGNALING	41	0.384873	1.03111	0.39551	1	1	4675	tags=49%, list=33%, signal=73%
KEGG_TYROSINE_METABOLISM	27	0.416291	1.03107	0.40395	1	1	1697	tags=26%, list=12%, signal=29%
KEGG_HEDGEHOG_SIGNALING_PATHWAY	36	0.393636	1.02989	0.416813	1	1	1840	tags=22%, list=13%, signal=25%
REACTOME_DISASSEMBLY_OF_THE_DESTRUCTION_COMPLEX_AND_RECRUITMENT_OF_AXIN_TO_THE_MEMBRANE	26	0.411211	1.02925	0.409747	1	1	2438	tags=19%, list=17%, signal=23%
REACTOME_SIGNALING_BY_RECEPTOR_TYROSINE_KINASES	409	0.286436	1.02837	0.379845	1	1	1719	tags=13%, list=12%, signal=15%
REACTOME_RESPONSE_OF_EIF2AK4_GCN2_TO_AMINO_ACID_DEFICIENCY	96	0.334973	1.02779	0.389718	1	1	1055	tags=6%, list=7%, signal=7%
REACTOME_JNK_C_JUN_KINASES_PHOSPHORYLATION_AND_ACTIVATION_MEDIATED_BY_ACTIVATED_HUMAN_TAK1	21	0.439773	1.02722	0.430451	1	1	4572	tags=48%, list=32%, signal=70%
KEGG_T_CELL_RECEPTOR_SIGNALING_PATHWAY	75	0.348768	1.02405	0.408475	1	1	1583	tags=11%, list=11%, signal=12%
PID_CD8_TCR_PATHWAY	33	0.394286	1.02226	0.417563	1	1	3740	tags=33%, list=26%, signal=45%
PID_BMP_PATHWAY	31	0.403419	1.01985	0.400729	1	1	1806	tags=16%, list=13%, signal=18%
BIOCARTA_IL2RB_PATHWAY	30	0.398956	1.01861	0.443203	1	1	3035	tags=23%, list=21%, signal=30%
PID_PRL_SIGNALING_EVENTS_PATHWAY	22	0.426049	1.01724	0.44717	1	1	68	tags=5%, list=0%, signal=5%
BIOCARTA_PDGF_PATHWAY	24	0.421567	1.0163	0.456637	1	1	682	tags=8%, list=5%, signal=9%
REACTOME_REGULATION_OF_PTEN_GENE_TRANSCRIPTION	58	0.359095	1.01619	0.424074	1	1	2687	tags=21%, list=19%, signal=25%
REACTOME_NUCLEOBASE_CATABOLISM	27	0.410182	1.01434	0.435028	1	1	2487	tags=26%, list=18%, signal=31%
SIG_PIP3_SIGNALING_IN_B_LYMPHOCYTES	26	0.409706	1.01424	0.446043	1	1	4481	tags=50%, list=32%, signal=73%
KEGG_B_CELL_RECEPTOR_SIGNALING_PATHWAY	55	0.358509	1.01149	0.424812	1	1	2686	tags=22%, list=19%, signal=27%
KEGG_BLADDER_CANCER	36	0.386132	1.00744	0.445578	1	1	3702	tags=42%, list=26%, signal=56%
REACTOME_METAL_ION_SLC_TRANSPORTERS	19	0.427177	1.00497	0.452555	1	1	2163	tags=26%, list=15%, signal=31%
REACTOME_NOD1_2_SIGNALING_PATHWAY	34	0.382627	1.0021	0.442539	1	1	4620	tags=50%, list=33%, signal=74%
PID_NEPHRIN_NEPH1_PATHWAY	29	0.403889	1.00092	0.475177	1	1	212	tags=7%, list=2%, signal=7%
REACTOME_DEFECTIVE_B4GALT7_CAUSES_EDS_PROGEROID_TYPE	15	0.453846	1.00067	0.464552	1	1	2064	tags=20%, list=15%, signal=23%
REACTOME_CROSSLINKING_OF_COLLAGEN_FIBRILS	17	0.440499	0.998287	0.472371	1	1	1207	tags=24%, list=9%, signal=26%
PID_TCR_PATHWAY	41	0.367238	0.995809	0.454383	1	1	3740	tags=32%, list=26%, signal=43%
REACTOME_ANTIVIRAL_MECHANISM_BY_IFN_STIMULATED_GENES	79	0.332061	0.993386	0.457093	1	1	2408	tags=18%, list=17%, signal=21%
REACTOME_SYNDECAN_INTERACTIONS	24	0.409528	0.99308	0.496139	1	1	2507	tags=29%, list=18%, signal=35%
BIOCARTA_MET_PATHWAY	28	0.39333	0.992074	0.459016	1	1	67	tags=4%, list=0%, signal=4%
REACTOME_GLYCOSAMINOGLYCAN_METABOLISM	100	0.322158	0.98967	0.482233	1	1	3052	tags=23%, list=22%, signal=29%
PID_GLYPICAN_1PATHWAY	19	0.422953	0.988291	0.449458	1	1	1257	tags=16%, list=9%, signal=17%
REACTOME_MYOGENESIS	22	0.408619	0.987805	0.461404	1	1	238	tags=9%, list=2%, signal=9%
REACTOME_OVARIAN_TUMOR_DOMAIN_PROTEASES	34	0.383009	0.987675	0.456853	1	1	3863	tags=44%, list=27%, signal=61%
KEGG_TIGHT_JUNCTION	101	0.315116	0.986875	0.453659	1	1	2258	tags=16%, list=16%, signal=19%
REACTOME_PURINE_CATABOLISM	15	0.452419	0.986368	0.509804	1	1	1029	tags=13%, list=7%, signal=14%
BIOCARTA_ECM_PATHWAY	16	0.443297	0.985414	0.484615	1	1	212	tags=6%, list=2%, signal=6%
REACTOME_RESPONSE_TO_ELEVATED_PLATELET_CYTOSOLIC_CA2	93	0.327164	0.984049	0.486928	1	1	1550	tags=11%, list=11%, signal=12%
KEGG_PATHWAYS_IN_CANCER	260	0.28178	0.982739	0.485584	1	1	2725	tags=20%, list=19%, signal=25%
REACTOME_INTEGRATION_OF_ENERGY_METABOLISM	79	0.329571	0.982269	0.482759	1	1	1247	tags=10%, list=9%, signal=11%
PID_IL2_PI3K_PATHWAY	29	0.387201	0.9808	0.469945	1	1	70	tags=3%, list=0%, signal=3%
REACTOME_L1CAM_INTERACTIONS	95	0.317875	0.978139	0.50639	1	1	1960	tags=16%, list=14%, signal=18%
BIOCARTA_AGR_PATHWAY	27	0.401068	0.977553	0.463878	1	1	1799	tags=26%, list=13%, signal=30%
REACTOME_NICOTINAMIDE_SALVAGING	16	0.429701	0.97293	0.509769	1	1	2403	tags=38%, list=17%, signal=45%
BIOCARTA_NTHI_PATHWAY	21	0.415492	0.972795	0.503623	1	1	116	tags=5%, list=1%, signal=5%
REACTOME_ATTENUATION_PHASE	22	0.411109	0.968609	0.494361	1	1	221	tags=5%, list=2%, signal=5%
REACTOME_HEPARAN_SULFATE_HEPARIN_HS_GAG_METABOLISM	42	0.360185	0.967437	0.504799	1	1	2748	tags=21%, list=19%, signal=27%
REACTOME_FCERI_MEDIATED_MAPK_ACTIVATION	25	0.393018	0.966405	0.508651	1	1	1695	tags=16%, list=12%, signal=18%
REACTOME_GAMMA_CARBOXYLATION_HYPUSINE_FORMATION_AND_ARYLSULFATASE_ACTIVATION	30	0.379895	0.964481	0.520979	1	1	2154	tags=27%, list=15%, signal=31%
PID_PTP1B_PATHWAY	39	0.361133	0.962328	0.495559	1	1	3035	tags=28%, list=21%, signal=36%
PID_TAP63_PATHWAY	51	0.343888	0.959047	0.504604	1	1	2653	tags=20%, list=19%, signal=24%
REACTOME_HEMOSTASIS	431	0.265622	0.958806	0.606936	1	1	2459	tags=17%, list=17%, signal=20%
PID_FOXM1_PATHWAY	36	0.365454	0.958737	0.530142	1	1	94	tags=6%, list=1%, signal=6%
REACTOME_SIGNAL_TRANSDUCTION_BY_L1	19	0.412901	0.957677	0.524862	1	1	4397	tags=53%, list=31%, signal=76%
REACTOME_ELASTIC_FIBRE_FORMATION	34	0.368206	0.957135	0.523214	1	1	2776	tags=38%, list=20%, signal=47%
PID_BCR_5PATHWAY	52	0.339612	0.95621	0.511667	1	1	1695	tags=13%, list=12%, signal=15%
REACTOME_VEGFR2_MEDIATED_CELL_PROLIFERATION	16	0.431466	0.95546	0.515151	1	1	2622	tags=25%, list=19%, signal=31%
REACTOME_SELENOAMINO_ACID_METABOLISM	108	0.3043	0.953731	0.547138	1	1	517	tags=4%, list=4%, signal=4%
REACTOME_IRE1ALPHA_ACTIVATES_CHAPERONES	48	0.350933	0.953663	0.513652	1	1	4972	tags=38%, list=35%, signal=58%
REACTOME_EPH_EPHRIN_MEDIATED_REPULSION_OF_CELLS	42	0.35166	0.952276	0.517888	1	1	2189	tags=19%, list=15%, signal=22%
BIOCARTA_FCER1_PATHWAY	29	0.368109	0.951838	0.54479	1	1	1583	tags=10%, list=11%, signal=12%
REACTOME_INWARDLY_RECTIFYING_K_CHANNELS	18	0.407583	0.95136	0.511236	1	1	746	tags=28%, list=5%, signal=29%
PID_TELOMERASE_PATHWAY	64	0.329182	0.949094	0.538071	1	1	1894	tags=11%, list=13%, signal=13%
BIOCARTA_VIP_PATHWAY	23	0.400339	0.948599	0.531915	1	1	216	tags=9%, list=2%, signal=9%
REACTOME_O_LINKED_GLYCOSYLATION	74	0.320365	0.948337	0.54087	1	1	434	tags=4%, list=3%, signal=4%
PID_ALPHA_SYNUCLEIN_PATHWAY	24	0.396687	0.945865	0.531022	1	1	1718	tags=13%, list=12%, signal=14%
REACTOME_LATE_ENDOSOMAL_MICROAUTOPHAGY	29	0.371494	0.941932	0.498208	1	1	3834	tags=34%, list=27%, signal=47%
REACTOME_INTERLEUKIN_12_SIGNALING	36	0.35904	0.94169	0.519784	1	1	1922	tags=11%, list=14%, signal=13%
REACTOME_CD28_CO_STIMULATION	27	0.366889	0.938721	0.542342	1	1	2258	tags=19%, list=16%, signal=22%
KEGG_BASAL_CELL_CARCINOMA	41	0.348774	0.937372	0.572491	1	1	2190	tags=27%, list=16%, signal=32%
REACTOME_ESTROGEN_DEPENDENT_NUCLEAR_EVENTS_DOWNSTREAM_OF_ESR_MEMBRANE_SIGNALING	23	0.380244	0.9345	0.550542	1	1	909	tags=17%, list=6%, signal=19%
KEGG_BETA_ALANINE_METABOLISM	18	0.406738	0.93425	0.551601	1	1	606	tags=11%, list=4%, signal=12%
PID_PDGFRA_PATHWAY	19	0.409129	0.931419	0.54955	1	1	67	tags=5%, list=0%, signal=5%
REACTOME_SIGNALING_BY_ERYTHROPOIETIN	20	0.394612	0.92957	0.526882	1	1	2589	tags=25%, list=18%, signal=31%
REACTOME_ZBP1_DAI_MEDIATED_INDUCTION_OF_TYPE_I_IFNS	18	0.405681	0.928278	0.561437	1	1	3255	tags=39%, list=23%, signal=50%
PID_INTEGRIN1_PATHWAY	55	0.323477	0.92705	0.559585	1	1	2960	tags=35%, list=21%, signal=44%
REACTOME_CELL_JUNCTION_ORGANIZATION	69	0.31685	0.92346	0.577441	1	1	1987	tags=16%, list=14%, signal=18%
KEGG_VIRAL_MYOCARDITIS	36	0.351507	0.921635	0.584392	1	1	2092	tags=25%, list=15%, signal=29%
REACTOME_METABOLISM_OF_NUCLEOTIDES	88	0.303161	0.921469	0.614726	1	1	2232	tags=17%, list=16%, signal=20%
REACTOME_SYNTHESIS_OF_BILE_ACIDS_AND_BILE_SALTS_VIA_7ALPHA_HYDROXYCHOLESTEROL	19	0.403329	0.918818	0.571161	1	1	881	tags=11%, list=6%, signal=11%
REACTOME_SIGNALING_BY_NOTCH1	68	0.312366	0.916792	0.618968	1	1	1894	tags=12%, list=13%, signal=14%
REACTOME_MAPK6_MAPK4_SIGNALING	81	0.309227	0.916381	0.576214	1	1	1894	tags=10%, list=13%, signal=11%
REACTOME_EXTENSION_OF_TELOMERES	43	0.342106	0.914468	0.609508	1	1	1507	tags=14%, list=11%, signal=16%
PID_FAK_PATHWAY	58	0.317218	0.914127	0.620253	1	1	4554	tags=34%, list=32%, signal=51%
KEGG_GLYCEROLIPID_METABOLISM	40	0.341901	0.913584	0.581281	1	1	1527	tags=13%, list=11%, signal=14%
REACTOME_SIGNALING_BY_NOTCH1_PEST_DOMAIN_MUTANTS_IN_CANCER	54	0.328224	0.913095	0.624779	1	1	1894	tags=11%, list=13%, signal=13%
REACTOME_TOLL_LIKE_RECEPTOR_4_TLR4_CASCADE	108	0.290013	0.908788	0.630972	1	1	3968	tags=37%, list=28%, signal=51%
BIOCARTA_NFAT_PATHWAY	38	0.342133	0.906703	0.586555	1	1	1319	tags=13%, list=9%, signal=14%
REACTOME_MTOR_SIGNALLING	39	0.334804	0.905966	0.604278	1	1	3817	tags=31%, list=27%, signal=42%
REACTOME_SIGNALING_BY_NOTCH4	78	0.301273	0.904342	0.624785	1	1	1106	tags=4%, list=8%, signal=4%
REACTOME_CHONDROITIN_SULFATE_DERMATAN_SULFATE_METABOLISM	42	0.334059	0.903188	0.60687	1	1	3903	tags=38%, list=28%, signal=52%
REACTOME_MTORC1_MEDIATED_SIGNALLING	23	0.371887	0.900318	0.597846	1	1	3708	tags=39%, list=26%, signal=53%
KEGG_FC_EPSILON_RI_SIGNALING_PATHWAY	49	0.324878	0.899003	0.630509	1	1	2727	tags=22%, list=19%, signal=28%
KEGG_FOCAL_ADHESION	160	0.273163	0.896437	0.711667	1	1	2960	tags=22%, list=21%, signal=27%
REACTOME_PHOSPHORYLATION_SITE_MUTANTS_OF_CTNNB1_ARE_NOT_TARGETED_TO_THE_PROTEASOME_BY_THE_DESTRUCTION_COMPLEX	15	0.406471	0.895891	0.607477	1	1	2438	tags=20%, list=17%, signal=24%
REACTOME_TP53_REGULATES_TRANSCRIPTION_OF_DNA_REPAIR_GENES	56	0.315457	0.894905	0.607394	1	1	2752	tags=18%, list=19%, signal=22%
PID_PS1_PATHWAY	40	0.332664	0.894702	0.621622	1	1	1984	tags=15%, list=14%, signal=17%
PID_IL1_PATHWAY	29	0.350313	0.89276	0.605072	1	1	1583	tags=17%, list=11%, signal=19%
REACTOME_TOLL_LIKE_RECEPTOR_TLR1_TLR2_CASCADE	85	0.294625	0.890411	0.68	1	1	3944	tags=36%, list=28%, signal=50%
REACTOME_INTERLEUKIN_20_FAMILY_SIGNALING	16	0.393482	0.890154	0.62069	1	1	3090	tags=38%, list=22%, signal=48%
REACTOME_NICOTINATE_METABOLISM	25	0.359697	0.888266	0.630824	1	1	2403	tags=32%, list=17%, signal=38%
BIOCARTA_BIOPEPTIDES_PATHWAY	24	0.371071	0.887474	0.620629	1	1	1365	tags=13%, list=10%, signal=14%
REACTOME_EPH_EPHRIN_SIGNALING	81	0.291328	0.886414	0.681356	1	1	1477	tags=10%, list=10%, signal=11%
REACTOME_HYALURONAN_METABOLISM	15	0.398574	0.885566	0.622951	1	1	2736	tags=27%, list=19%, signal=33%
KEGG_CYTOSOLIC_DNA_SENSING_PATHWAY	30	0.347502	0.885045	0.637037	1	1	3682	tags=33%, list=26%, signal=45%
REACTOME_PHASE_2_PLATEAU_PHASE	15	0.402317	0.880503	0.621013	1	1	1595	tags=40%, list=11%, signal=45%
KEGG_AMINOACYL_TRNA_BIOSYNTHESIS	39	0.330171	0.878571	0.655417	1	1	2640	tags=26%, list=19%, signal=31%
REACTOME_DOWNSTREAM_SIGNALING_OF_ACTIVATED_FGFR1	17	0.379596	0.878228	0.634234	1	1	1266	tags=12%, list=9%, signal=13%
REACTOME_CD209_DC_SIGN_SIGNALING	17	0.389495	0.877684	0.614828	1	1	1369	tags=12%, list=10%, signal=13%
REACTOME_STIMULI_SENSING_CHANNELS	64	0.306932	0.877634	0.666093	1	1	2997	tags=36%, list=21%, signal=45%
REACTOME_HSF1_DEPENDENT_TRANSACTIVATION	30	0.343573	0.876989	0.661871	1	1	3791	tags=23%, list=27%, signal=32%
REACTOME_MOLECULES_ASSOCIATED_WITH_ELASTIC_FIBRES	27	0.342575	0.876398	0.62254	1	1	2776	tags=33%, list=20%, signal=41%
PID_INTEGRIN_CS_PATHWAY	21	0.366177	0.874511	0.639785	1	1	2396	tags=38%, list=17%, signal=46%
REACTOME_RHO_GTPASES_ACTIVATE_WASPS_AND_WAVES	33	0.336948	0.87425	0.642234	1	1	379	tags=3%, list=3%, signal=3%
REACTOME_NEGATIVE_REGULATION_OF_MET_ACTIVITY	18	0.369295	0.873139	0.621359	1	1	4593	tags=44%, list=33%, signal=66%
KEGG_ECM_RECEPTOR_INTERACTION	60	0.304304	0.872852	0.680961	1	1	2396	tags=23%, list=17%, signal=28%
PID_P38_ALPHA_BETA_PATHWAY	25	0.346736	0.872046	0.646429	1	1	4412	tags=36%, list=31%, signal=52%
KEGG_TOLL_LIKE_RECEPTOR_SIGNALING_PATHWAY	66	0.296109	0.87143	0.67069	1	1	2686	tags=21%, list=19%, signal=26%
REACTOME_GENE_AND_PROTEIN_EXPRESSION_BY_JAK_STAT_SIGNALING_AFTER_INTERLEUKIN_12_STIMULATION	32	0.336821	0.870338	0.619308	1	1	1922	tags=9%, list=14%, signal=11%
PID_HIF1_TFPATHWAY	59	0.303069	0.86844	0.688442	1	1	1678	tags=19%, list=12%, signal=21%
PID_IL8_CXCR2_PATHWAY	25	0.35607	0.868153	0.622222	1	1	2548	tags=16%, list=18%, signal=19%
REACTOME_COPII_MEDIATED_VESICLE_TRANSPORT	63	0.301882	0.864555	0.719595	1	1	909	tags=6%, list=6%, signal=7%
REACTOME_ENERGY_DEPENDENT_REGULATION_OF_MTOR_BY_LKB1_AMPK	28	0.341134	0.863162	0.666667	1	1	3817	tags=36%, list=27%, signal=49%
REACTOME_DISEASES_ASSOCIATED_WITH_N_GLYCOSYLATION_OF_PROTEINS	17	0.375632	0.862627	0.655172	1	1	4861	tags=47%, list=34%, signal=72%
REACTOME_CD28_DEPENDENT_PI3K_AKT_SIGNALING	18	0.376752	0.861194	0.631086	1	1	2258	tags=22%, list=16%, signal=26%
REACTOME_NEGATIVE_REGULATION_OF_FGFR1_SIGNALING	21	0.366257	0.860878	0.66422	1	1	4476	tags=38%, list=32%, signal=56%
REACTOME_TRNA_AMINOACYLATION	41	0.319277	0.860385	0.683333	1	1	2640	tags=24%, list=19%, signal=30%
REACTOME_BINDING_AND_UPTAKE_OF_LIGANDS_BY_SCAVENGER_RECEPTORS	19	0.370653	0.859931	0.658627	1	1	2029	tags=16%, list=14%, signal=18%
BIOCARTA_NDKDYNAMIN_PATHWAY	16	0.383965	0.858926	0.648438	1	1	1319	tags=13%, list=9%, signal=14%
REACTOME_SUMOYLATION_OF_TRANSCRIPTION_FACTORS	17	0.371677	0.858919	0.654275	1	1	302	tags=6%, list=2%, signal=6%
BIOCARTA_GPCR_PATHWAY	26	0.34946	0.856895	0.656192	1	1	1583	tags=12%, list=11%, signal=13%
BIOCARTA_P53HYPOXIA_PATHWAY	20	0.362162	0.856613	0.639929	1	1	1703	tags=10%, list=12%, signal=11%
REACTOME_ACTIVATION_OF_THE_MRNA_UPON_BINDING_OF_THE_CAP_BINDING_COMPLEX_AND_EIFS_AND_SUBSEQUENT_BINDING_TO_43S	55	0.304103	0.855761	0.676106	1	1	1220	tags=5%, list=9%, signal=6%
KEGG_ALANINE_ASPARTATE_AND_GLUTAMATE_METABOLISM	28	0.344767	0.855663	0.662857	1	1	1671	tags=25%, list=12%, signal=28%
REACTOME_FCGAMMA_RECEPTOR_FCGR_DEPENDENT_PHAGOCYTOSIS	73	0.291542	0.853852	0.734513	1	1	1718	tags=8%, list=12%, signal=9%
PID_EPO_PATHWAY	29	0.350196	0.853609	0.680147	1	1	3552	tags=31%, list=25%, signal=41%
REACTOME_INTERLEUKIN_RECEPTOR_SHC_SIGNALING	16	0.379675	0.852936	0.654344	1	1	75	tags=6%, list=1%, signal=6%
BIOCARTA_IL1R_PATHWAY	25	0.347862	0.850298	0.690435	1	1	2686	tags=32%, list=19%, signal=39%
REACTOME_ION_CHANNEL_TRANSPORT	116	0.271169	0.847746	0.767123	1	1	3288	tags=29%, list=23%, signal=38%
REACTOME_REGULATION_OF_SIGNALING_BY_CBL	19	0.362206	0.847593	0.668469	1	1	212	tags=5%, list=2%, signal=5%
PID_MYC_REPRESS_PATHWAY	52	0.303177	0.846247	0.706806	1	1	2054	tags=15%, list=15%, signal=18%
KEGG_ARGININE_AND_PROLINE_METABOLISM	39	0.315455	0.845899	0.694494	1	1	3364	tags=38%, list=24%, signal=50%
REACTOME_METABOLISM_OF_FOLATE_AND_PTERINES	16	0.372655	0.843484	0.676525	1	1	3411	tags=44%, list=24%, signal=58%
REACTOME_ASSEMBLY_OF_THE_HIV_VIRION	16	0.366456	0.843256	0.651327	1	1	3771	tags=44%, list=27%, signal=60%
PID_HIF2PATHWAY	27	0.338961	0.84014	0.69352	1	1	2511	tags=26%, list=18%, signal=31%
KEGG_GLYCEROPHOSPHOLIPID_METABOLISM	55	0.303064	0.838209	0.710218	1	1	3717	tags=36%, list=26%, signal=49%
KEGG_ERBB_SIGNALING_PATHWAY	77	0.278683	0.838062	0.771429	1	1	1894	tags=17%, list=13%, signal=19%
REACTOME_THE_ROLE_OF_NEF_IN_HIV_1_REPLICATION_AND_DISEASE_PATHOGENESIS	22	0.347427	0.836082	0.691589	1	1	212	tags=5%, list=2%, signal=5%
BIOCARTA_WNT_PATHWAY	21	0.350435	0.835452	0.678505	1	1	4283	tags=33%, list=30%, signal=48%
REACTOME_EUKARYOTIC_TRANSLATION_ELONGATION	88	0.275868	0.831149	0.783393	1	1	517	tags=3%, list=4%, signal=4%
KEGG_SNARE_INTERACTIONS_IN_VESICULAR_TRANSPORT	36	0.313624	0.82974	0.710383	1	1	2139	tags=22%, list=15%, signal=26%
REACTOME_INSULIN_PROCESSING	23	0.341222	0.829413	0.722628	1	1	2230	tags=22%, list=16%, signal=26%
REACTOME_SIGNALING_BY_WNT_IN_CANCER	31	0.323657	0.827569	0.717813	1	1	2438	tags=13%, list=17%, signal=16%
PID_LKB1_PATHWAY	45	0.300652	0.82656	0.744348	1	1	3817	tags=29%, list=27%, signal=39%
REACTOME_DAP12_INTERACTIONS	21	0.352379	0.825503	0.687386	1	1	1695	tags=19%, list=12%, signal=22%
REACTOME_SYNTHESIS_OF_BILE_ACIDS_AND_BILE_SALTS	26	0.32239	0.823954	0.722719	1	1	881	tags=8%, list=6%, signal=8%
KEGG_HYPERTROPHIC_CARDIOMYOPATHY_HCM	56	0.292938	0.819873	0.765343	1	1	1750	tags=20%, list=12%, signal=22%
REACTOME_PHOSPHOLIPID_METABOLISM	169	0.246162	0.81893	0.869219	1	1	3484	tags=28%, list=25%, signal=36%
REACTOME_AGGREPHAGY	35	0.313602	0.817673	0.727915	1	1	1187	tags=11%, list=8%, signal=12%
REACTOME_CHONDROITIN_SULFATE_BIOSYNTHESIS	17	0.364871	0.815274	0.719858	1	1	2074	tags=24%, list=15%, signal=28%
REACTOME_SPHINGOLIPID_DE_NOVO_BIOSYNTHESIS	39	0.301674	0.813351	0.709507	1	1	1002	tags=8%, list=7%, signal=8%
REACTOME_MITOCHONDRIAL_CALCIUM_ION_TRANSPORT	21	0.348129	0.813083	0.714286	1	1	1633	tags=14%, list=12%, signal=16%
REACTOME_SIGNALING_BY_THE_B_CELL_RECEPTOR_BCR	96	0.25844	0.804133	0.84	1	1	2782	tags=14%, list=20%, signal=17%
BIOCARTA_SPRY_PATHWAY	15	0.365872	0.803827	0.723443	1	1	830	tags=20%, list=6%, signal=21%
REACTOME_C_TYPE_LECTIN_RECEPTORS_CLRS	112	0.255477	0.801736	0.885764	1	1	1718	tags=7%, list=12%, signal=8%
REACTOME_CONSTITUTIVE_SIGNALING_BY_AKT1_E17K_IN_CANCER	26	0.324351	0.800537	0.760377	1	1	3817	tags=38%, list=27%, signal=53%
SA_B_CELL_RECEPTOR_COMPLEXES	21	0.341739	0.798951	0.745455	1	1	67	tags=5%, list=0%, signal=5%
REACTOME_MAP2K_AND_MAPK_ACTIVATION	35	0.30248	0.795675	0.786916	1	1	4287	tags=31%, list=30%, signal=45%
REACTOME_SIGNALING_BY_BMP	23	0.334272	0.794489	0.767486	1	1	3179	tags=35%, list=23%, signal=45%
REACTOME_SIGNALING_BY_TGF_BETA_FAMILY_MEMBERS	92	0.257534	0.793836	0.862069	1	1	3627	tags=26%, list=26%, signal=35%
PID_IL2_STAT5_PATHWAY	21	0.337568	0.792315	0.747331	1	1	2791	tags=24%, list=20%, signal=30%
REACTOME_HSF1_ACTIVATION	25	0.325749	0.790502	0.763462	1	1	221	tags=4%, list=2%, signal=4%
REACTOME_PLATELET_ACTIVATION_SIGNALING_AND_AGGREGATION	185	0.238783	0.786267	0.952229	1	1	1718	tags=10%, list=12%, signal=12%
REACTOME_CELL_CELL_JUNCTION_ORGANIZATION	45	0.284465	0.786245	0.812389	1	1	1987	tags=18%, list=14%, signal=21%
KEGG_MTOR_SIGNALING_PATHWAY	46	0.284895	0.785545	0.806104	1	1	4243	tags=35%, list=30%, signal=50%
REACTOME_BMAL1_CLOCK_NPAS2_ACTIVATES_CIRCADIAN_GENE_EXPRESSION	25	0.323249	0.784676	0.767241	1	1	3239	tags=32%, list=23%, signal=41%
REACTOME_DEATH_RECEPTOR_SIGNALLING	124	0.245356	0.784081	0.894281	1	1	4675	tags=40%, list=33%, signal=60%
REACTOME_INTERLEUKIN_12_FAMILY_SIGNALING	43	0.291334	0.782948	0.821555	1	1	1922	tags=9%, list=14%, signal=11%
REACTOME_DISEASES_OF_SIGNAL_TRANSDUCTION_BY_GROWTH_FACTOR_RECEPTORS_AND_SECOND_MESSENGERS	321	0.221049	0.782261	0.97619	1	1	2725	tags=14%, list=19%, signal=17%
REACTOME_INTERCONVERSION_OF_NUCLEOTIDE_DI_AND_TRIPHOSPHATES	28	0.309008	0.781467	0.78223	1	1	1095	tags=11%, list=8%, signal=12%
REACTOME_BILE_ACID_AND_BILE_SALT_METABOLISM	31	0.304198	0.781332	0.789199	1	1	3313	tags=26%, list=23%, signal=34%
REACTOME_TOLL_LIKE_RECEPTOR_10_TLR10_CASCADE	78	0.262601	0.779733	0.854484	1	1	3944	tags=33%, list=28%, signal=46%
BIOCARTA_KERATINOCYTE_PATHWAY	40	0.290839	0.778883	0.823009	1	1	2725	tags=28%, list=19%, signal=34%
BIOCARTA_EGF_PATHWAY	25	0.324799	0.776475	0.761989	1	1	682	tags=8%, list=5%, signal=8%
PID_TXA2PATHWAY	40	0.290663	0.775439	0.809793	1	1	2888	tags=28%, list=20%, signal=34%
BIOCARTA_HER2_PATHWAY	19	0.333859	0.772161	0.786885	1	1	3550	tags=37%, list=25%, signal=49%
REACTOME_INTRACELLULAR_SIGNALING_BY_SECOND_MESSENGERS	252	0.222426	0.771138	0.968701	1	1	2725	tags=18%, list=19%, signal=22%
PID_PDGFRB_PATHWAY	116	0.242892	0.770315	0.919866	1	1	1894	tags=9%, list=13%, signal=11%
REACTOME_PROCESSING_OF_SMDT1	15	0.349599	0.770104	0.786087	1	1	1633	tags=13%, list=12%, signal=15%
REACTOME_TOLL_LIKE_RECEPTOR_9_TLR9_CASCADE	86	0.25343	0.769488	0.888496	1	1	3944	tags=34%, list=28%, signal=46%
REACTOME_ER_TO_GOLGI_ANTEROGRADE_TRANSPORT	140	0.234755	0.768152	0.94525	1	1	1938	tags=10%, list=14%, signal=11%
REACTOME_ERK_MAPK_TARGETS	22	0.318553	0.767672	0.797178	1	1	1653	tags=18%, list=12%, signal=21%
REACTOME_TOLL_LIKE_RECEPTOR_CASCADES	126	0.242438	0.76673	0.912141	1	1	3342	tags=28%, list=24%, signal=36%
KEGG_INOSITOL_PHOSPHATE_METABOLISM	47	0.276843	0.765739	0.839465	1	1	2646	tags=21%, list=19%, signal=26%
REACTOME_NUCLEOTIDE_SALVAGE	21	0.322732	0.764024	0.783734	1	1	3252	tags=33%, list=23%, signal=43%
REACTOME_SMOOTH_MUSCLE_CONTRACTION	29	0.306647	0.763983	0.796902	1	1	113	tags=3%, list=1%, signal=3%
BIOCARTA_MAPK_PATHWAY	77	0.255437	0.762558	0.90035	1	1	3944	tags=29%, list=28%, signal=39%
REACTOME_SIGNALING_BY_MODERATE_KINASE_ACTIVITY_BRAF_MUTANTS	38	0.284749	0.762457	0.850267	1	1	4630	tags=32%, list=33%, signal=47%
REACTOME_FCGR3A_MEDIATED_IL10_SYNTHESIS	26	0.307477	0.759567	0.811252	1	1	3804	tags=35%, list=27%, signal=47%
REACTOME_NOTCH_HLH_TRANSCRIPTION_PATHWAY	27	0.297543	0.758754	0.818352	1	1	1866	tags=15%, list=13%, signal=17%
PID_ARF_3PATHWAY	18	0.326506	0.75871	0.790909	1	1	9520	tags=100%, list=67%, signal=306%
KEGG_VEGF_SIGNALING_PATHWAY	51	0.268293	0.755558	0.886364	1	1	2879	tags=22%, list=20%, signal=27%
REACTOME_SIGNALING_BY_NTRK3_TRKC	15	0.340758	0.755398	0.796512	1	1	599	tags=7%, list=4%, signal=7%
REACTOME_ACTIVATION_OF_AMPK_DOWNSTREAM_OF_NMDARS	20	0.316276	0.755212	0.802139	1	1	2829	tags=25%, list=20%, signal=31%
REACTOME_ROLE_OF_PHOSPHOLIPIDS_IN_PHAGOCYTOSIS	19	0.325586	0.755166	0.807619	1	1	2929	tags=32%, list=21%, signal=40%
KEGG_DILATED_CARDIOMYOPATHY	59	0.266111	0.754413	0.858824	1	1	1750	tags=19%, list=12%, signal=21%
REACTOME_DAG_AND_IP3_SIGNALING	33	0.29464	0.753235	0.845601	1	1	3804	tags=42%, list=27%, signal=58%
REACTOME_DAP12_SIGNALING	18	0.326217	0.751089	0.782364	1	1	1695	tags=17%, list=12%, signal=19%
PID_RHOA_PATHWAY	41	0.276559	0.750806	0.845754	1	1	1583	tags=7%, list=11%, signal=8%
REACTOME_CARGO_RECOGNITION_FOR_CLATHRIN_MEDIATED_ENDOCYTOSIS	87	0.249978	0.750455	0.891986	1	1	2888	tags=21%, list=20%, signal=26%
PID_IL3_PATHWAY	20	0.318987	0.749307	0.783088	1	1	2650	tags=25%, list=19%, signal=31%
BIOCARTA_TOLL_PATHWAY	24	0.302049	0.747915	0.808664	1	1	3342	tags=38%, list=24%, signal=49%
KEGG_PYRUVATE_METABOLISM	34	0.288881	0.7476	0.850615	1	1	336	tags=6%, list=2%, signal=6%
REACTOME_TCF_DEPENDENT_SIGNALING_IN_RESPONSE_TO_WNT	193	0.22125	0.745	0.980456	1	1	687	tags=4%, list=5%, signal=4%
REACTOME_TRANSCRIPTIONAL_ACTIVITY_OF_SMAD2_SMAD3_SMAD4_HETEROTRIMER	42	0.279489	0.743453	0.869027	1	1	3771	tags=29%, list=27%, signal=39%
KEGG_SMALL_CELL_LUNG_CANCER	76	0.247632	0.74219	0.919355	1	1	2686	tags=18%, list=19%, signal=23%
PID_AR_NONGENOMIC_PATHWAY	28	0.294232	0.74165	0.82548	1	1	67	tags=4%, list=0%, signal=4%
REACTOME_FOXO_MEDIATED_TRANSCRIPTION_OF_CELL_DEATH_GENES	15	0.335561	0.737424	0.826996	1	1	3054	tags=33%, list=22%, signal=42%
PID_VEGFR1_2_PATHWAY	62	0.254412	0.736952	0.90818	1	1	3753	tags=21%, list=27%, signal=28%
REACTOME_REGULATION_OF_EXPRESSION_OF_SLITS_AND_ROBOS	158	0.224877	0.736476	0.972843	1	1	541	tags=3%, list=4%, signal=3%
KEGG_HISTIDINE_METABOLISM	20	0.308934	0.733492	0.8213	1	1	1697	tags=15%, list=12%, signal=17%
BIOCARTA_EIF_PATHWAY	15	0.331609	0.729727	0.820513	1	1	9447	tags=100%, list=67%, signal=301%
PID_MYC_ACTIV_PATHWAY	72	0.245184	0.728968	0.917369	1	1	2980	tags=15%, list=21%, signal=19%
REACTOME_GLUCOSE_METABOLISM	80	0.241572	0.728626	0.918367	1	1	2039	tags=9%, list=14%, signal=10%
REACTOME_SIGNALING_BY_NTRK2_TRKB	23	0.300196	0.727295	0.852632	1	1	212	tags=4%, list=2%, signal=4%
REACTOME_MET_ACTIVATES_PTK2_SIGNALING	22	0.30725	0.727255	0.833929	1	1	2396	tags=27%, list=17%, signal=33%
KEGG_ALZHEIMERS_DISEASE	143	0.226845	0.72189	0.963087	1	1	1424	tags=6%, list=10%, signal=6%
REACTOME_NRIF_SIGNALS_CELL_DEATH_FROM_THE_NUCLEUS	15	0.323701	0.719259	0.842593	1	1	5213	tags=47%, list=37%, signal=74%
REACTOME_SYNTHESIS_OF_PC	24	0.291491	0.71887	0.842779	1	1	2677	tags=33%, list=19%, signal=41%
PID_AR_TF_PATHWAY	45	0.261907	0.715666	0.888693	1	1	1583	tags=9%, list=11%, signal=10%
REACTOME_FORMATION_OF_TUBULIN_FOLDING_INTERMEDIATES_BY_CCT_TRIC	20	0.307925	0.714384	0.846729	1	1	1925	tags=15%, list=14%, signal=17%
KEGG_LYSINE_DEGRADATION	41	0.261241	0.708248	0.908932	1	1	479	tags=5%, list=3%, signal=5%
REACTOME_INTERLEUKIN_7_SIGNALING	29	0.278819	0.707783	0.876384	1	1	3035	tags=28%, list=21%, signal=35%
REACTOME_INSERTION_OF_TAIL_ANCHORED_PROTEINS_INTO_THE_ENDOPLASMIC_RETICULUM_MEMBRANE	20	0.308682	0.707052	0.862069	1	1	3750	tags=35%, list=27%, signal=48%
REACTOME_NS1_MEDIATED_EFFECTS_ON_HOST_PATHWAYS	41	0.262446	0.706021	0.902655	1	1	83	tags=2%, list=1%, signal=2%
SIG_BCR_SIGNALING_PATHWAY	36	0.269352	0.705216	0.897666	1	1	4510	tags=33%, list=32%, signal=49%
KEGG_WNT_SIGNALING_PATHWAY	115	0.223999	0.704336	0.969492	1	1	2051	tags=14%, list=15%, signal=16%
REACTOME_INOSITOL_PHOSPHATE_METABOLISM	41	0.261645	0.703784	0.890244	1	1	2705	tags=24%, list=19%, signal=30%
PID_NFKAPPAB_CANONICAL_PATHWAY	21	0.293952	0.702346	0.867021	1	1	4782	tags=48%, list=34%, signal=72%
REACTOME_SPHINGOLIPID_METABOLISM	77	0.234657	0.701408	0.958549	1	1	1196	tags=8%, list=8%, signal=8%
REACTOME_SPRY_REGULATION_OF_FGF_SIGNALING	16	0.308693	0.700511	0.861004	1	1	5931	tags=63%, list=42%, signal=108%
REACTOME_SIGNALING_BY_TGF_BETA_RECEPTOR_COMPLEX	71	0.236097	0.699532	0.956897	1	1	3771	tags=25%, list=27%, signal=34%
PID_IFNG_PATHWAY	35	0.270511	0.698077	0.890845	1	1	3552	tags=31%, list=25%, signal=42%
REACTOME_ANTIGEN_PRESENTATION_FOLDING_ASSEMBLY_AND_PEPTIDE_LOADING_OF_CLASS_I_MHC	18	0.30005	0.697344	0.852126	1	1	706	tags=6%, list=5%, signal=6%
PID_RB_1PATHWAY	52	0.251379	0.696767	0.941781	1	1	1751	tags=10%, list=12%, signal=11%
REACTOME_TRIGLYCERIDE_METABOLISM	22	0.291809	0.69652	0.848197	1	1	2764	tags=27%, list=20%, signal=34%
REACTOME_ABC_TRANSPORTER_DISORDERS	64	0.242671	0.695215	0.943262	1	1	944	tags=5%, list=7%, signal=5%
REACTOME_TGF_BETA_RECEPTOR_SIGNALING_ACTIVATES_SMADS	32	0.266319	0.694203	0.904676	1	1	3771	tags=25%, list=27%, signal=34%
BIOCARTA_MTA3_PATHWAY	16	0.313896	0.693438	0.84991	1	1	435	tags=6%, list=3%, signal=6%
KEGG_ASCORBATE_AND_ALDARATE_METABOLISM	16	0.307828	0.693381	0.871212	1	1	1255	tags=13%, list=9%, signal=14%
REACTOME_HS_GAG_BIOSYNTHESIS	24	0.280622	0.693245	0.875229	1	1	3903	tags=33%, list=28%, signal=46%
REACTOME_ENDOSOMAL_SORTING_COMPLEX_REQUIRED_FOR_TRANSPORT_ESCRT	30	0.271291	0.692603	0.885246	1	1	4593	tags=37%, list=33%, signal=54%
REACTOME_IRON_UPTAKE_AND_TRANSPORT	49	0.24687	0.69066	0.961062	1	1	1590	tags=8%, list=11%, signal=9%
WNT_SIGNALING	69	0.23726	0.690258	0.950342	1	1	2051	tags=13%, list=15%, signal=15%
PID_HDAC_CLASSI_PATHWAY	62	0.239347	0.689273	0.945899	1	1	4770	tags=35%, list=34%, signal=53%
REACTOME_ION_TRANSPORT_BY_P_TYPE_ATPASES	34	0.267552	0.688246	0.92714	1	1	1970	tags=12%, list=14%, signal=14%
REACTOME_GPVI_MEDIATED_ACTIVATION_CASCADE	24	0.280351	0.688181	0.877005	1	1	2040	tags=21%, list=14%, signal=24%
REACTOME_SYNAPTIC_ADHESION_LIKE_MOLECULES	17	0.304566	0.686829	0.856343	1	1	234	tags=6%, list=2%, signal=6%
REACTOME_ESTROGEN_DEPENDENT_GENE_EXPRESSION	135	0.211204	0.686541	0.983471	1	1	652	tags=4%, list=5%, signal=4%
PID_HIV_NEF_PATHWAY	31	0.271443	0.685715	0.897163	1	1	281	tags=3%, list=2%, signal=3%
REACTOME_COOPERATION_OF_PREFOLDIN_AND_TRIC_CCT_IN_ACTIN_AND_TUBULIN_FOLDING	26	0.276305	0.684235	0.895871	1	1	2250	tags=15%, list=16%, signal=18%
SIG_REGULATION_OF_THE_ACTIN_CYTOSKELETON_BY_RHO_GTPASES	29	0.270102	0.683424	0.907666	1	1	160	tags=3%, list=1%, signal=3%
REACTOME_COPI_MEDIATED_ANTEROGRADE_TRANSPORT	91	0.222789	0.682982	0.973913	1	1	1938	tags=11%, list=14%, signal=13%
PID_RAC1_REG_PATHWAY	33	0.264602	0.682446	0.91222	1	1	1640	tags=15%, list=12%, signal=17%
KEGG_CARDIAC_MUSCLE_CONTRACTION	51	0.24018	0.680168	0.948763	1	1	1595	tags=14%, list=11%, signal=15%
REACTOME_AUTOPHAGY	136	0.210698	0.679062	0.995231	1	1	2870	tags=18%, list=20%, signal=23%
KEGG_RENAL_CELL_CARCINOMA	61	0.237013	0.676665	0.955986	1	1	3702	tags=33%, list=26%, signal=44%
REACTOME_DOWNREGULATION_OF_SMAD2_3_SMAD4_TRANSCRIPTIONAL_ACTIVITY	23	0.279864	0.675375	0.902214	1	1	3771	tags=26%, list=27%, signal=36%
REACTOME_DOWNREGULATION_OF_TGF_BETA_RECEPTOR_SIGNALING	26	0.26702	0.675179	0.898214	1	1	3092	tags=19%, list=22%, signal=25%
REACTOME_CLEC7A_DECTIN_1_SIGNALING	92	0.220588	0.674082	0.972835	1	1	4523	tags=27%, list=32%, signal=40%
REACTOME_FC_EPSILON_RECEPTOR_FCERI_SIGNALING	116	0.212888	0.673971	0.986711	1	1	420	tags=3%, list=3%, signal=3%
REACTOME_SIGNALING_BY_VEGF	90	0.220603	0.673926	0.981636	1	1	3162	tags=17%, list=22%, signal=21%
REACTOME_SUMOYLATION_OF_DNA_METHYLATION_PROTEINS	15	0.307154	0.673358	0.864407	1	1	4322	tags=53%, list=31%, signal=77%
REACTOME_SMAD2_SMAD3_SMAD4_HETEROTRIMER_REGULATES_TRANSCRIPTION	30	0.261032	0.670922	0.928196	1	1	2282	tags=17%, list=16%, signal=20%
PID_CMYB_PATHWAY	63	0.231134	0.669479	0.957627	1	1	1894	tags=13%, list=13%, signal=15%
KEGG_LONG_TERM_POTENTIATION	56	0.235224	0.669331	0.953069	1	1	1498	tags=11%, list=11%, signal=12%
PID_ERA_GENOMIC_PATHWAY	54	0.236099	0.667979	0.956294	1	1	2372	tags=17%, list=17%, signal=20%
REACTOME_NUCLEOBASE_BIOSYNTHESIS	15	0.307101	0.665974	0.881603	1	1	4142	tags=33%, list=29%, signal=47%
REACTOME_PTEN_REGULATION	131	0.207227	0.665671	0.996441	1	1	2453	tags=11%, list=17%, signal=13%
PID_ERBB1_DOWNSTREAM_PATHWAY	102	0.210024	0.655227	0.988235	1	1	423	tags=3%, list=3%, signal=3%
REACTOME_RECYCLING_PATHWAY_OF_L1	41	0.243909	0.651384	0.940035	1	1	1925	tags=12%, list=14%, signal=14%
REACTOME_TRANSFERRIN_ENDOCYTOSIS_AND_RECYCLING	26	0.262525	0.650149	0.92844	1	1	1590	tags=12%, list=11%, signal=13%
PID_MET_PATHWAY	75	0.215494	0.649541	0.977625	1	1	3954	tags=29%, list=28%, signal=41%
REACTOME_SEALING_OF_THE_NUCLEAR_ENVELOPE_NE_BY_ESCRT_III	24	0.267653	0.6479	0.916071	1	1	2062	tags=17%, list=15%, signal=19%
REACTOME_RHO_GTPASES_ACTIVATE_IQGAPS	25	0.263007	0.646584	0.926391	1	1	1925	tags=12%, list=14%, signal=14%
REACTOME_POST_CHAPERONIN_TUBULIN_FOLDING_PATHWAY	18	0.278034	0.644414	0.934211	1	1	2775	tags=22%, list=20%, signal=28%
BIOCARTA_ALK_PATHWAY	27	0.252274	0.642876	0.916364	1	1	2524	tags=22%, list=18%, signal=27%
KEGG_ACUTE_MYELOID_LEUKEMIA	49	0.232426	0.641849	0.968085	1	1	3702	tags=31%, list=26%, signal=41%
REACTOME_CLATHRIN_MEDIATED_ENDOCYTOSIS	125	0.201665	0.636958	0.993485	1	1	390	tags=3%, list=3%, signal=3%
REACTOME_PURINERGIC_SIGNALING_IN_LEISHMANIASIS_INFECTION	18	0.275294	0.632389	0.91833	1	1	2964	tags=22%, list=21%, signal=28%
BIOCARTA_41BB_PATHWAY	15	0.282641	0.631534	0.917138	1	1	2686	tags=27%, list=19%, signal=33%
REACTOME_HIV_TRANSCRIPTION_ELONGATION	38	0.23531	0.627565	0.963158	1	1	2752	tags=18%, list=19%, signal=23%
KEGG_ABC_TRANSPORTERS	25	0.254847	0.626674	0.954225	1	1	1460	tags=12%, list=10%, signal=13%
REACTOME_OTHER_INTERLEUKIN_SIGNALING	16	0.283294	0.625117	0.923775	1	1	5300	tags=69%, list=38%, signal=110%
REACTOME_ER_QUALITY_CONTROL_COMPARTMENT_ERQC	20	0.266004	0.622671	0.924074	1	1	4476	tags=35%, list=32%, signal=51%
PID_WNT_CANONICAL_PATHWAY	17	0.273395	0.622039	0.937385	1	1	3723	tags=29%, list=26%, signal=40%
REACTOME_TRANSPORT_TO_THE_GOLGI_AND_SUBSEQUENT_MODIFICATION	161	0.18998	0.618341	1	1	1	1938	tags=9%, list=14%, signal=11%
SIG_CHEMOTAXIS	38	0.232409	0.613461	0.974955	1	1	2622	tags=16%, list=19%, signal=19%
PID_TNF_PATHWAY	43	0.229057	0.611946	0.965889	1	1	3386	tags=19%, list=24%, signal=24%
REACTOME_P75_NTR_RECEPTOR_MEDIATED_SIGNALLING	83	0.203536	0.611792	0.989882	1	1	2686	tags=18%, list=19%, signal=22%
BIOCARTA_GSK3_PATHWAY	18	0.266022	0.611201	0.95064	1	1	3451	tags=28%, list=24%, signal=37%
REACTOME_BUDDING_AND_MATURATION_OF_HIV_VIRION	27	0.245836	0.611055	0.958955	1	1	2625	tags=19%, list=19%, signal=23%
PID_RXR_VDR_PATHWAY	22	0.255405	0.610824	0.967332	1	1	3950	tags=36%, list=28%, signal=50%
BIOCARTA_PTDINS_PATHWAY	22	0.255478	0.608345	0.96357	1	1	1540	tags=9%, list=11%, signal=10%
REACTOME_TRANSCRIPTION_OF_E2F_TARGETS_UNDER_NEGATIVE_CONTROL_BY_DREAM_COMPLEX	19	0.259849	0.608001	0.951264	1	1	1894	tags=21%, list=13%, signal=24%
REACTOME_FGFR1_MUTANT_RECEPTOR_ACTIVATION	23	0.24978	0.605469	0.953184	1	1	1266	tags=9%, list=9%, signal=10%
REACTOME_CA_DEPENDENT_EVENTS	28	0.238491	0.603736	0.945255	1	1	3508	tags=36%, list=25%, signal=47%
REACTOME_HDMS_DEMETHYLATE_HISTONES	45	0.22091	0.601697	0.961956	1	1	1089	tags=7%, list=8%, signal=7%
PID_REELIN_PATHWAY	26	0.240941	0.596126	0.96036	1	1	2396	tags=15%, list=17%, signal=18%
REACTOME_SELECTIVE_AUTOPHAGY	71	0.199431	0.595774	0.996656	1	1	2870	tags=17%, list=20%, signal=21%
REACTOME_ANTIGEN_PROCESSING_UBIQUITINATION_PROTEASOME_DEGRADATION	280	0.165866	0.580794	1	1	1	3771	tags=24%, list=27%, signal=32%
REACTOME_TRANSCRIPTION_OF_E2F_TARGETS_UNDER_NEGATIVE_CONTROL_BY_P107_RBL1_AND_P130_RBL2_IN_COMPLEX_WITH_HDAC1	16	0.260544	0.57738	0.94707	1	1	1879	tags=19%, list=13%, signal=22%
BIOCARTA_NFKB_PATHWAY	18	0.249984	0.576961	0.937843	1	1	3740	tags=39%, list=26%, signal=53%
REACTOME_RAF_ACTIVATION	27	0.236885	0.575654	0.976059	1	1	4630	tags=37%, list=33%, signal=55%
BIOCARTA_PITX2_PATHWAY	15	0.258457	0.573289	0.943015	1	1	1984	tags=13%, list=14%, signal=15%
REACTOME_CLASS_I_MHC_MEDIATED_ANTIGEN_PROCESSING_PRESENTATION	324	0.161862	0.57286	1	1	1	3771	tags=23%, list=27%, signal=31%
REACTOME_TRNA_MODIFICATION_IN_THE_NUCLEUS_AND_CYTOSOL	43	0.208986	0.571806	0.98741	1	1	3837	tags=35%, list=27%, signal=48%
BIOCARTA_GH_PATHWAY	22	0.236343	0.566074	0.97076	1	1	3892	tags=32%, list=28%, signal=44%
PID_ILK_PATHWAY	43	0.203759	0.562487	0.989267	1	1	3804	tags=26%, list=27%, signal=35%
REACTOME_FORMATION_OF_THE_EARLY_ELONGATION_COMPLEX	29	0.223802	0.557059	0.984071	1	1	2752	tags=17%, list=19%, signal=21%
PID_S1P_S1P3_PATHWAY	24	0.229063	0.55665	0.970315	1	1	2585	tags=17%, list=18%, signal=20%
REACTOME_PCP_CE_PATHWAY	86	0.183997	0.555159	1	1	1	2040	tags=8%, list=14%, signal=9%
REACTOME_SYNTHESIS_OF_ACTIVE_UBIQUITIN_ROLES_OF_E1_AND_E2_ENZYMES	30	0.217574	0.554329	0.984238	1	1	4480	tags=37%, list=32%, signal=54%
PID_MYC_PATHWAY	23	0.231666	0.551533	0.977273	1	1	3633	tags=30%, list=26%, signal=41%
KEGG_STEROID_BIOSYNTHESIS	16	0.243365	0.548708	0.975425	1	1	1409	tags=13%, list=10%, signal=14%
REACTOME_SIGNALING_BY_ROBO_RECEPTORS	200	0.160763	0.545525	1	1	1	541	tags=3%, list=4%, signal=3%
REACTOME_SIGNALING_BY_FGFR1	36	0.208241	0.545207	0.987676	1	1	4166	tags=28%, list=29%, signal=39%
REACTOME_GLYCOLYSIS	65	0.185986	0.543728	0.998285	1	1	2039	tags=8%, list=14%, signal=9%
BIOCARTA_VEGF_PATHWAY	21	0.229606	0.54194	0.978417	1	1	1683	tags=10%, list=12%, signal=11%
REACTOME_BUTYRATE_RESPONSE_FACTOR_1_BRF1_BINDS_AND_DESTABILIZES_MRNA	17	0.241443	0.540166	0.963168	1	1	10720	tags=100%, list=76%, signal=414%
PID_ECADHERIN_NASCENT_AJ_PATHWAY	39	0.198048	0.539389	0.992883	1	1	1996	tags=10%, list=14%, signal=12%
KEGG_ENDOCYTOSIS	146	0.166955	0.537626	1	1	1	4090	tags=29%, list=29%, signal=41%
PID_CXCR4_PATHWAY	78	0.177084	0.536892	1	1	1	3378	tags=18%, list=24%, signal=23%
KEGG_ANTIGEN_PROCESSING_AND_PRESENTATION	30	0.210262	0.532361	0.989286	1	1	2054	tags=10%, list=15%, signal=12%
REACTOME_TBC_RABGAPS	41	0.197508	0.53202	0.991304	1	1	4178	tags=29%, list=30%, signal=41%
PID_ALK1_PATHWAY	24	0.218996	0.528595	0.982518	1	1	3179	tags=33%, list=23%, signal=43%
BIOCARTA_MEF2D_PATHWAY	16	0.237965	0.524255	0.97561	1	1	4559	tags=31%, list=32%, signal=46%
REACTOME_SIGNALING_BY_FGFR1_IN_DISEASE	29	0.206245	0.522511	0.983114	1	1	1266	tags=7%, list=9%, signal=8%
REACTOME_DOWNSTREAM_SIGNALING_EVENTS_OF_B_CELL_RECEPTOR_BCR	75	0.17515	0.517366	1	1	1	129	tags=1%, list=1%, signal=1%
REACTOME_ASPARAGINE_N_LINKED_GLYCOSYLATION	263	0.148639	0.516757	1	1	1	2996	tags=14%, list=21%, signal=18%
REACTOME_G_PROTEIN_MEDIATED_EVENTS	42	0.187542	0.51413	0.998243	1	1	3582	tags=31%, list=25%, signal=41%
REACTOME_SIGNALING_BY_CYTOSOLIC_FGFR1_FUSION_MUTANTS	18	0.22	0.512155	0.990421	1	1	682	tags=6%, list=5%, signal=6%
REACTOME_N_GLYCAN_TRIMMING_IN_THE_ER_AND_CALNEXIN_CALRETICULIN_CYCLE	34	0.195173	0.508802	0.998152	1	1	4476	tags=29%, list=32%, signal=43%
REACTOME_REGULATION_OF_MRNA_STABILITY_BY_PROTEINS_THAT_BIND_AU_RICH_ELEMENTS	81	0.169946	0.502836	1	1	1	1718	tags=5%, list=12%, signal=6%
REACTOME_CALNEXIN_CALRETICULIN_CYCLE	25	0.205647	0.502395	0.990958	1	1	2656	tags=16%, list=19%, signal=20%
PID_HEDGEHOG_GLI_PATHWAY	47	0.182012	0.500678	0.998296	1	1	2190	tags=11%, list=16%, signal=13%
REACTOME_AMINO_ACIDS_REGULATE_MTORC1	51	0.179386	0.499432	0.996575	1	1	3848	tags=35%, list=27%, signal=48%
REACTOME_CYCLIN_D_ASSOCIATED_EVENTS_IN_G1	39	0.190432	0.497653	0.998134	1	1	3771	tags=26%, list=27%, signal=35%
REACTOME_INTERLEUKIN_37_SIGNALING	17	0.216996	0.488669	0.985267	1	1	5079	tags=41%, list=36%, signal=64%
REACTOME_MISCELLANEOUS_TRANSPORT_AND_BINDING_EVENTS	21	0.206221	0.487257	0.992308	1	1	3594	tags=33%, list=25%, signal=45%
SIG_PIP3_SIGNALING_IN_CARDIAC_MYOCTES	58	0.168362	0.479883	0.998236	1	1	4481	tags=34%, list=32%, signal=50%
REACTOME_MAP3K8_TPL2_DEPENDENT_MAPK1_3_ACTIVATION	16	0.216375	0.477838	0.984645	1	1	3771	tags=31%, list=27%, signal=43%
KEGG_N_GLYCAN_BIOSYNTHESIS	44	0.176167	0.477154	1	1	1	4861	tags=39%, list=34%, signal=59%
BIOCARTA_HIVNEF_PATHWAY	51	0.170478	0.475864	0.998252	1	1	281	tags=2%, list=2%, signal=2%
PID_INTEGRIN_A4B1_PATHWAY	29	0.19274	0.475164	0.99633	1	1	4458	tags=34%, list=32%, signal=50%
KEGG_VIBRIO_CHOLERAE_INFECTION	45	0.175202	0.472992	0.996448	1	1	1996	tags=11%, list=14%, signal=13%
REACTOME_INTERLEUKIN_1_SIGNALING	91	0.15274	0.469207	1	1	1	1562	tags=7%, list=11%, signal=7%
REACTOME_REGULATION_OF_TP53_ACTIVITY_THROUGH_METHYLATION	18	0.20174	0.467253	0.996226	1	1	4476	tags=44%, list=32%, signal=65%
REACTOME_RNA_POLYMERASE_I_TRANSCRIPTION_TERMINATION	27	0.185901	0.466298	0.996403	1	1	3864	tags=26%, list=27%, signal=36%
BIOCARTA_DEATH_PATHWAY	28	0.182789	0.462176	1	1	1	4631	tags=32%, list=33%, signal=48%
REACTOME_DOWNSTREAM_SIGNAL_TRANSDUCTION	26	0.187722	0.459874	0.992883	1	1	682	tags=4%, list=5%, signal=4%
REACTOME_ROS_AND_RNS_PRODUCTION_IN_PHAGOCYTES	23	0.191822	0.457185	0.987545	1	1	2040	tags=13%, list=14%, signal=15%
REACTOME_ASYMMETRIC_LOCALIZATION_OF_PCP_PROTEINS	60	0.157337	0.452372	1	1	1	687	tags=3%, list=5%, signal=3%
PID_RAC1_PATHWAY	49	0.163954	0.450428	0.998239	1	1	1811	tags=6%, list=13%, signal=7%
REACTOME_ABC_FAMILY_PROTEINS_MEDIATED_TRANSPORT	81	0.149278	0.449694	1	1	1	944	tags=4%, list=7%, signal=4%
REACTOME_PROTEIN_METHYLATION	16	0.199384	0.441127	0.989381	1	1	2378	tags=19%, list=17%, signal=23%
REACTOME_FORMATION_OF_RNA_POL_II_ELONGATION_COMPLEX	52	0.151728	0.423586	1	1	1	2752	tags=13%, list=19%, signal=17%
REACTOME_MRNA_CAPPING	26	0.168028	0.423423	1	1	1	2752	tags=15%, list=19%, signal=19%
PID_HIF1A_PATHWAY	16	0.179067	0.408626	0.998182	1	1	11600	tags=100%, list=82%, signal=558%
KEGG_CHRONIC_MYELOID_LEUKEMIA	68	0.138655	0.406151	1	1	1	4481	tags=34%, list=32%, signal=49%
REACTOME_KSRP_KHSRP_BINDS_AND_DESTABILIZES_MRNA	16	0.179422	0.404766	0.998185	1	1	11595	tags=100%, list=82%, signal=557%
REACTOME_FANCONI_ANEMIA_PATHWAY	34	0.15425	0.397708	1	1	1	11953	tags=100%, list=85%, signal=648%
REACTOME_RUNX1_INTERACTS_WITH_CO_FACTORS_WHOSE_PRECISE_EFFECT_ON_RUNX1_TARGETS_IS_NOT_KNOWN	34	0.152094	0.394915	1	1	1	1751	tags=9%, list=12%, signal=10%
KEGG_THYROID_CANCER	24	0.161514	0.390201	1	1	1	11849	tags=100%, list=84%, signal=619%
BIOCARTA_CALCINEURIN_PATHWAY	16	0.176041	0.388968	0.998152	1	1	1319	tags=6%, list=9%, signal=7%
SA_PTEN_PATHWAY	16	0.169501	0.378275	1	1	1	11735	tags=100%, list=83%, signal=590%
REACTOME_TCR_SIGNALING	87	0.120647	0.370394	1	1	1	12433	tags=100%, list=88%, signal=828%
REACTOME_VXPX_CARGO_TARGETING_TO_CILIUM	17	0.164492	0.368082	1	1	1	3752	tags=24%, list=27%, signal=32%
REACTOME_FCERI_MEDIATED_NF_KB_ACTIVATION	72	0.121514	0.35748	1	1	1	12419	tags=100%, list=88%, signal=822%
REACTOME_REGULATION_OF_TP53_ACTIVITY_THROUGH_ACETYLATION	29	0.133981	0.343835	1	0.999922	1	12238	tags=100%, list=87%, signal=746%
REACTOME_ANTIGEN_PROCESSING_CROSS_PRESENTATION	77	-0.0973746	-0.297837	1	0.999993	1	275	tags=1%, list=2%, signal=1%
REACTOME_MRNA_DECAY_BY_3_TO_5_EXORIBONUCLEASE	15	-0.158112	-0.363556	1	1	1	5165	tags=40%, list=37%, signal=63%
BIOCARTA_RHO_PATHWAY	19	-0.159501	-0.378919	0.997658	1	1	3739	tags=21%, list=26%, signal=29%
REACTOME_REGULATION_OF_MECP2_EXPRESSION_AND_ACTIVITY	28	-0.152258	-0.394186	0.997732	1	1	5672	tags=46%, list=40%, signal=77%
REACTOME_FORMATION_OF_TC_NER_PRE_INCISION_COMPLEX	50	-0.14658	-0.419281	1	1	1	3218	tags=22%, list=23%, signal=28%
REACTOME_INTRA_GOLGI_TRAFFIC	39	-0.150475	-0.426058	1	1	1	4052	tags=28%, list=29%, signal=39%
REACTOME_ACTIVATION_OF_GENE_EXPRESSION_BY_SREBF_SREBP	42	-0.152424	-0.426337	0.997732	1	1	3525	tags=24%, list=25%, signal=32%
BIOCARTA_ERAD_PATHWAY	18	-0.180628	-0.430852	0.995434	1	1	3788	tags=28%, list=27%, signal=38%
REACTOME_APOPTOTIC_FACTOR_MEDIATED_RESPONSE	16	-0.191369	-0.435471	0.988739	1	1	4605	tags=38%, list=33%, signal=56%
REACTOME_RORA_ACTIVATES_GENE_EXPRESSION	18	-0.185371	-0.443476	0.989293	1	1	959	tags=6%, list=7%, signal=6%
REACTOME_REGULATION_OF_RAS_BY_GAPS	60	-0.153345	-0.448559	1	1	1	6294	tags=55%, list=45%, signal=99%
PID_VEGFR1_PATHWAY	21	-0.180367	-0.449214	0.993258	1	1	2841	tags=19%, list=20%, signal=24%
REACTOME_INSULIN_RECEPTOR_RECYCLING	21	-0.180906	-0.450831	1	1	1	5696	tags=62%, list=40%, signal=104%
REACTOME_TRANSCRIPTION_OF_THE_HIV_GENOME	61	-0.154151	-0.454127	1	1	1	3719	tags=28%, list=26%, signal=38%
KEGG_RNA_DEGRADATION	53	-0.15477	-0.454202	1	1	1	4246	tags=30%, list=30%, signal=43%
REACTOME_METABOLISM_OF_POLYAMINES	53	-0.160735	-0.46055	1	1	1	4179	tags=28%, list=30%, signal=40%
REACTOME_REGULATION_OF_RUNX1_EXPRESSION_AND_ACTIVITY	17	-0.197789	-0.461329	0.99345	1	1	11338	tags=100%, list=80%, signal=506%
BIOCARTA_VDR_PATHWAY	24	-0.185976	-0.463414	0.995604	1	1	11506	tags=100%, list=81%, signal=538%
REACTOME_RNA_POLYMERASE_I_TRANSCRIPTION_INITIATION	41	-0.170771	-0.464873	0.997743	1	1	3191	tags=20%, list=23%, signal=25%
REACTOME_HIV_TRANSCRIPTION_INITIATION	40	-0.167598	-0.466999	1	1	1	3719	tags=28%, list=26%, signal=37%
REACTOME_DEGRADATION_OF_BETA_CATENIN_BY_THE_DESTRUCTION_COMPLEX	80	-0.149086	-0.469971	1	1	1	3702	tags=21%, list=26%, signal=29%
PID_NECTIN_PATHWAY	29	-0.183346	-0.474805	0.995662	1	1	11544	tags=100%, list=82%, signal=546%
REACTOME_REGULATION_OF_CHOLESTEROL_BIOSYNTHESIS_BY_SREBP_SREBF	55	-0.162803	-0.476703	1	1	1	3525	tags=24%, list=25%, signal=31%
SIG_IL4RECEPTOR_IN_B_LYPHOCYTES	26	-0.191627	-0.483871	0.995876	1	1	3611	tags=27%, list=26%, signal=36%
PID_RETINOIC_ACID_PATHWAY	26	-0.194123	-0.484904	0.993464	1	1	3525	tags=31%, list=25%, signal=41%
SA_CASPASE_CASCADE	16	-0.214711	-0.493695	0.9819	1	1	11099	tags=100%, list=79%, signal=466%
BIOCARTA_STRESS_PATHWAY	23	-0.19754	-0.49396	0.985981	1	1	2534	tags=17%, list=18%, signal=21%
KEGG_BIOSYNTHESIS_OF_UNSATURATED_FATTY_ACIDS	19	-0.204619	-0.497452	0.990868	1	1	3457	tags=21%, list=24%, signal=28%
REACTOME_INTERLEUKIN_1_FAMILY_SIGNALING	110	-0.158376	-0.509192	1	1	1	3702	tags=25%, list=26%, signal=34%
REACTOME_HEDGEHOG_LIGAND_BIOGENESIS	56	-0.171444	-0.511541	0.997608	1	1	6294	tags=54%, list=45%, signal=96%
REACTOME_ENDOGENOUS_STEROLS	17	-0.221951	-0.512076	0.980176	1	1	4290	tags=41%, list=30%, signal=59%
PID_RET_PATHWAY	36	-0.190323	-0.515411	0.99536	1	1	3392	tags=25%, list=24%, signal=33%
KEGG_FRUCTOSE_AND_MANNOSE_METABOLISM	28	-0.199528	-0.520636	0.997732	1	1	1234	tags=7%, list=9%, signal=8%
PID_NFKAPPAB_ATYPICAL_PATHWAY	16	-0.2319	-0.524651	0.974886	1	1	2534	tags=25%, list=18%, signal=30%
PID_INSULIN_PATHWAY	42	-0.191079	-0.526128	0.992771	1	1	2414	tags=14%, list=17%, signal=17%
BIOCARTA_HDAC_PATHWAY	21	-0.215766	-0.530426	0.983452	1	1	4411	tags=43%, list=31%, signal=62%
PID_LYMPH_ANGIOGENESIS_PATHWAY	23	-0.217121	-0.53461	0.983193	1	1	2841	tags=26%, list=20%, signal=33%
REACTOME_ASSOCIATION_OF_TRIC_CCT_WITH_TARGET_PROTEINS_DURING_BIOSYNTHESIS	36	-0.198326	-0.534842	0.991111	1	1	5392	tags=47%, list=38%, signal=76%
BIOCARTA_MAL_PATHWAY	16	-0.230274	-0.53996	0.97561	1	1	5183	tags=50%, list=37%, signal=79%
REACTOME_HIV_ELONGATION_ARREST_AND_RECOVERY	31	-0.212088	-0.547309	0.986364	1	1	3189	tags=26%, list=23%, signal=33%
REACTOME_CYTOSOLIC_SENSORS_OF_PATHOGEN_ASSOCIATED_DNA	59	-0.189012	-0.549045	0.997619	1	1	2832	tags=15%, list=20%, signal=19%
PID_NCADHERIN_PATHWAY	30	-0.214755	-0.551808	0.988739	1	1	4866	tags=37%, list=34%, signal=56%
PID_DELTA_NP63_PATHWAY	39	-0.202564	-0.554031	0.992736	1	1	2843	tags=26%, list=20%, signal=32%
REACTOME_TGF_BETA_RECEPTOR_SIGNALING_IN_EMT_EPITHELIAL_TO_MESENCHYMAL_TRANSITION	16	-0.238576	-0.554767	0.959641	1	1	2084	tags=13%, list=15%, signal=15%
REACTOME_DISEASES_ASSOCIATED_WITH_GLYCOSYLATION_PRECURSOR_BIOSYNTHESIS	17	-0.238113	-0.55775	0.975446	1	1	2910	tags=24%, list=21%, signal=30%
REACTOME_ABORTIVE_ELONGATION_OF_HIV_1_TRANSCRIPT_IN_THE_ABSENCE_OF_TAT	22	-0.232066	-0.559137	0.975281	1	1	3523	tags=27%, list=25%, signal=36%
PID_TRKR_PATHWAY	53	-0.191544	-0.562176	0.990408	1	1	3582	tags=28%, list=25%, signal=38%
PID_S1P_META_PATHWAY	16	-0.242869	-0.56676	0.957871	1	1	2302	tags=19%, list=16%, signal=22%
PID_TGFBR_PATHWAY	50	-0.197188	-0.566928	1	1	1	606	tags=4%, list=4%, signal=4%
KEGG_GALACTOSE_METABOLISM	19	-0.238463	-0.57078	0.96162	1	1	2430	tags=21%, list=17%, signal=25%
KEGG_BASE_EXCISION_REPAIR	33	-0.220143	-0.572391	0.973684	1	1	4057	tags=45%, list=29%, signal=64%
REACTOME_RRNA_PROCESSING	194	-0.164448	-0.583252	1	1	1	5254	tags=38%, list=37%, signal=59%
REACTOME_CYCLIN_A_CDK2_ASSOCIATED_EVENTS_AT_S_PHASE_ENTRY	82	-0.188796	-0.583303	0.99768	1	1	4179	tags=32%, list=30%, signal=45%
REACTOME_EUKARYOTIC_TRANSLATION_INITIATION	113	-0.178653	-0.583986	1	1	1	6071	tags=52%, list=43%, signal=91%
PID_P38_MKK3_6PATHWAY	25	-0.230747	-0.583998	0.966592	1	1	2534	tags=20%, list=18%, signal=24%
REACTOME_REGULATION_OF_PTEN_STABILITY_AND_ACTIVITY	64	-0.194383	-0.588276	0.988318	1	1	4266	tags=27%, list=30%, signal=38%
SIG_INSULIN_RECEPTOR_PATHWAY_IN_CARDIAC_MYOCYTES	45	-0.208707	-0.589488	0.977728	1	1	606	tags=4%, list=4%, signal=5%
BIOCARTA_P38MAPK_PATHWAY	33	-0.222446	-0.58976	0.97593	1	1	2625	tags=21%, list=19%, signal=26%
REACTOME_RESOLUTION_OF_D_LOOP_STRUCTURES	32	-0.224518	-0.592759	0.971963	1	1	4590	tags=50%, list=32%, signal=74%
REACTOME_SYNTHESIS_OF_SUBSTRATES_IN_N_GLYCAN_BIOSYTHESIS	47	-0.20848	-0.594281	0.986333	1	1	2910	tags=17%, list=21%, signal=21%
KEGG_COLORECTAL_CANCER	59	-0.201002	-0.596353	0.983412	1	1	3640	tags=32%, list=26%, signal=43%
REACTOME_DEACTIVATION_OF_THE_BETA_CATENIN_TRANSACTIVATING_COMPLEX	37	-0.224042	-0.599545	0.98517	1	1	6063	tags=49%, list=43%, signal=85%
KEGG_NON_SMALL_CELL_LUNG_CANCER	47	-0.213309	-0.603151	0.982222	1	1	2916	tags=17%, list=21%, signal=21%
REACTOME_CELLULAR_RESPONSE_TO_HEAT_STRESS	92	-0.190596	-0.6039	1	1	1	5344	tags=41%, list=38%, signal=66%
BIOCARTA_ATRBRCA_PATHWAY	21	-0.251165	-0.604519	0.940529	1	1	4844	tags=43%, list=34%, signal=65%
REACTOME_COMPLEMENT_CASCADE	17	-0.270315	-0.604918	0.935123	1	1	1641	tags=18%, list=12%, signal=20%
REACTOME_HEDGEHOG_OFF_STATE	103	-0.187249	-0.608247	1	1	1	3702	tags=24%, list=26%, signal=33%
REACTOME_BIOSYNTHESIS_OF_THE_N_GLYCAN_PRECURSOR_DOLICHOL_LIPID_LINKED_OLIGOSACCHARIDE_LLO_AND_TRANSFER_TO_A_NASCENT_PROTEIN	62	-0.20286	-0.610032	0.990361	1	1	569	tags=5%, list=4%, signal=5%
REACTOME_TRANSCRIPTIONAL_REGULATION_BY_RUNX3	90	-0.193696	-0.612608	0.99763	1	1	6242	tags=54%, list=44%, signal=97%
REACTOME_NEDDYLATION	209	-0.173366	-0.613306	1	1	1	3702	tags=27%, list=26%, signal=36%
REACTOME_DEGRADATION_OF_GLI1_BY_THE_PROTEASOME	55	-0.208976	-0.614912	0.981308	1	1	6432	tags=62%, list=46%, signal=113%
BIOCARTA_MTOR_PATHWAY	20	-0.259328	-0.617565	0.921525	1	1	3090	tags=20%, list=22%, signal=26%
PID_EPHB_FWD_PATHWAY	35	-0.227329	-0.621192	0.96092	1	1	3786	tags=31%, list=27%, signal=43%
REACTOME_RNA_POLYMERASE_II_TRANSCRIBES_SNRNA_GENES	75	-0.202146	-0.622394	0.997664	1	1	3189	tags=24%, list=23%, signal=31%
REACTOME_SYNTHESIS_OF_IP3_AND_IP4_IN_THE_CYTOSOL	20	-0.254883	-0.622777	0.903766	1	1	3794	tags=50%, list=27%, signal=68%
REACTOME_COPI_INDEPENDENT_GOLGI_TO_ER_RETROGRADE_TRAFFIC	44	-0.224767	-0.627129	0.967816	1	1	5163	tags=48%, list=37%, signal=75%
REACTOME_NONSENSE_MEDIATED_DECAY_NMD	110	-0.190316	-0.62973	1	1	1	5869	tags=47%, list=42%, signal=80%
REACTOME_DNA_DAMAGE_RECOGNITION_IN_GG_NER	36	-0.232223	-0.633398	0.948837	1	1	5732	tags=47%, list=41%, signal=79%
REACTOME_RESPONSE_OF_MTB_TO_PHAGOCYTOSIS	20	-0.263893	-0.635664	0.933902	1	1	10406	tags=100%, list=74%, signal=379%
REACTOME_METABOLIC_DISORDERS_OF_BIOLOGICAL_OXIDATION_ENZYMES	23	-0.260412	-0.635949	0.938462	1	1	4010	tags=43%, list=28%, signal=61%
REACTOME_TP53_REGULATES_METABOLIC_GENES	83	-0.205933	-0.636168	0.995575	1	1	1886	tags=11%, list=13%, signal=12%
REACTOME_VEGFR2_MEDIATED_VASCULAR_PERMEABILITY	24	-0.251475	-0.636681	0.94382	1	1	200	tags=4%, list=1%, signal=4%
REACTOME_REGULATION_OF_RUNX3_EXPRESSION_AND_ACTIVITY	51	-0.21974	-0.63725	0.969893	1	1	6294	tags=57%, list=45%, signal=102%
REACTOME_TRNA_PROCESSING	109	-0.195326	-0.637801	0.992683	1	1	4232	tags=33%, list=30%, signal=47%
REACTOME_CELL_DEATH_SIGNALLING_VIA_NRAGE_NRIF_AND_NADE	63	-0.214787	-0.638132	0.979215	1	1	2227	tags=16%, list=16%, signal=19%
REACTOME_SIGNALLING_TO_ERKS	30	-0.241365	-0.639737	0.948235	1	1	3582	tags=23%, list=25%, signal=31%
REACTOME_METABOLISM_OF_STEROIDS	119	-0.19688	-0.642185	1	1	1	2610	tags=20%, list=18%, signal=25%
REACTOME_INFECTION_WITH_MYCOBACTERIUM_TUBERCULOSIS	21	-0.263912	-0.642806	0.937768	1	1	10406	tags=100%, list=74%, signal=379%
REACTOME_HIV_LIFE_CYCLE	137	-0.191789	-0.645375	1	1	1	4223	tags=30%, list=30%, signal=42%
REACTOME_NRAGE_SIGNALS_DEATH_THROUGH_JNK	46	-0.228783	-0.646295	0.966063	1	1	2227	tags=20%, list=16%, signal=23%
REACTOME_NEGATIVE_REGULATION_OF_FGFR3_SIGNALING	21	-0.268925	-0.651848	0.91939	1	1	321	tags=5%, list=2%, signal=5%
REACTOME_RESOLUTION_OF_ABASIC_SITES_AP_SITES	38	-0.235212	-0.658216	0.966887	1	1	4057	tags=42%, list=29%, signal=59%
REACTOME_RRNA_MODIFICATION_IN_THE_NUCLEUS_AND_CYTOSOL	57	-0.228247	-0.659225	0.971698	1	1	4867	tags=28%, list=34%, signal=43%
KEGG_PYRIMIDINE_METABOLISM	87	-0.205989	-0.661932	0.980907	1	1	3292	tags=28%, list=23%, signal=36%
REACTOME_GLUCAGON_SIGNALING_IN_METABOLIC_REGULATION	22	-0.271028	-0.662041	0.910675	1	1	2448	tags=23%, list=17%, signal=27%
BIOCARTA_CASPASE_PATHWAY	18	-0.2791	-0.663911	0.887417	1	1	3559	tags=33%, list=25%, signal=45%
REACTOME_FORMATION_OF_INCISION_COMPLEX_IN_GG_NER	40	-0.240387	-0.664122	0.928726	1	1	3218	tags=30%, list=23%, signal=39%
REACTOME_SYNTHESIS_OF_VERY_LONG_CHAIN_FATTY_ACYL_COAS	17	-0.28089	-0.665873	0.883562	1	1	4283	tags=35%, list=30%, signal=51%
REACTOME_HIV_INFECTION	209	-0.192574	-0.665923	1	1	1	4223	tags=29%, list=30%, signal=41%
BIOCARTA_TGFB_PATHWAY	19	-0.283873	-0.66743	0.895075	1	1	368	tags=5%, list=3%, signal=5%
KEGG_PENTOSE_PHOSPHATE_PATHWAY	21	-0.269939	-0.66827	0.877934	1	1	1271	tags=14%, list=9%, signal=16%
REACTOME_SIGNALING_BY_FGFR3	30	-0.250814	-0.669161	0.914163	1	1	3582	tags=23%, list=25%, signal=31%
REACTOME_NR1H3_NR1H2_REGULATE_GENE_EXPRESSION_LINKED_TO_CHOLESTEROL_TRANSPORT_AND_EFFLUX	28	-0.258289	-0.669297	0.927107	1	1	252	tags=4%, list=2%, signal=4%
BIOCARTA_EDG1_PATHWAY	17	-0.287942	-0.67254	0.897275	1	1	2841	tags=24%, list=20%, signal=29%
REACTOME_FGFR2_ALTERNATIVE_SPLICING	26	-0.261891	-0.674868	0.92936	1	1	3749	tags=31%, list=27%, signal=42%
KEGG_GLIOMA	52	-0.232259	-0.674872	0.950562	1	1	4392	tags=33%, list=31%, signal=47%
REACTOME_TRANSLOCATION_OF_SLC2A4_GLUT4_TO_THE_PLASMA_MEMBRANE	63	-0.225647	-0.674903	0.982801	1	1	4468	tags=33%, list=32%, signal=49%
KEGG_GAP_JUNCTION	66	-0.222714	-0.678158	0.965278	1	1	2841	tags=20%, list=20%, signal=25%
KEGG_PROXIMAL_TUBULE_BICARBONATE_RECLAMATION	17	-0.293637	-0.679966	0.88671	1	1	4128	tags=47%, list=29%, signal=66%
KEGG_PHOSPHATIDYLINOSITOL_SIGNALING_SYSTEM	62	-0.229771	-0.680406	0.953545	1	1	3845	tags=35%, list=27%, signal=49%
REACTOME_SIGNALING_BY_HEDGEHOG	134	-0.208184	-0.682291	0.986487	1	1	3702	tags=22%, list=26%, signal=30%
REACTOME_RNA_POLYMERASE_III_TRANSCRIPTION_INITIATION_FROM_TYPE_1_PROMOTER	27	-0.26486	-0.684354	0.881466	1	1	3189	tags=26%, list=23%, signal=33%
REACTOME_PKA_MEDIATED_PHOSPHORYLATION_OF_CREB	16	-0.298729	-0.685049	0.882231	1	1	3859	tags=38%, list=27%, signal=52%
REACTOME_APOPTOTIC_CLEAVAGE_OF_CELLULAR_PROTEINS	32	-0.2607	-0.68547	0.905983	1	1	3739	tags=25%, list=26%, signal=34%
REACTOME_DEGRADATION_OF_AXIN	51	-0.238934	-0.685505	0.947743	1	1	6294	tags=55%, list=45%, signal=99%
PID_RHOA_REG_PATHWAY	37	-0.253067	-0.686302	0.912766	1	1	2355	tags=22%, list=17%, signal=26%
REACTOME_METABOLISM_OF_AMINO_ACIDS_AND_DERIVATIVES	302	-0.186718	-0.687592	1	1	1	4381	tags=34%, list=31%, signal=48%
REACTOME_PINK_PARKIN_MEDIATED_MITOPHAGY	21	-0.287025	-0.688566	0.869469	1	1	4487	tags=38%, list=32%, signal=56%
BIOCARTA_NOS1_PATHWAY	18	-0.292787	-0.689291	0.886792	1	1	652	tags=11%, list=5%, signal=12%
REACTOME_TRANSCRIPTION_COUPLED_NUCLEOTIDE_EXCISION_REPAIR_TC_NER	75	-0.223421	-0.689981	0.962264	1	1	3218	tags=25%, list=23%, signal=33%
PID_ARF6_TRAFFICKING_PATHWAY	41	-0.246899	-0.691804	0.904872	1	1	1467	tags=12%, list=10%, signal=14%
REACTOME_MET_PROMOTES_CELL_MOTILITY	32	-0.259685	-0.692568	0.895349	1	1	486	tags=6%, list=3%, signal=6%
REACTOME_DEGRADATION_OF_DVL	52	-0.242449	-0.692889	0.923261	1	1	6294	tags=58%, list=45%, signal=104%
BIOCARTA_RACCYCD_PATHWAY	25	-0.27518	-0.694505	0.896018	1	1	4649	tags=36%, list=33%, signal=54%
PID_SYNDECAN_4_PATHWAY	26	-0.27748	-0.697101	0.876682	1	1	1320	tags=12%, list=9%, signal=13%
REACTOME_KINESINS	47	-0.245196	-0.697128	0.940774	1	1	3649	tags=38%, list=26%, signal=51%
PID_HDAC_CLASSII_PATHWAY	32	-0.262038	-0.700401	0.886747	1	1	1353	tags=9%, list=10%, signal=10%
REACTOME_RNA_POLYMERASE_III_CHAIN_ELONGATION	18	-0.300109	-0.701205	0.854586	1	1	3189	tags=33%, list=23%, signal=43%
REACTOME_TRAFFICKING_OF_AMPA_RECEPTORS	21	-0.285023	-0.70201	0.867277	1	1	137	tags=5%, list=1%, signal=5%
KEGG_RIBOSOME	82	-0.223532	-0.702533	0.985112	1	1	6071	tags=56%, list=43%, signal=98%
REACTOME_DETOXIFICATION_OF_REACTIVE_OXYGEN_SPECIES	30	-0.26965	-0.703884	0.89404	1	1	2695	tags=17%, list=19%, signal=21%
REACTOME_ONCOGENE_INDUCED_SENESCENCE	31	-0.270951	-0.70582	0.899103	1	1	2841	tags=16%, list=20%, signal=20%
REACTOME_CHOLESTEROL_BIOSYNTHESIS	25	-0.272808	-0.706152	0.896313	1	1	2317	tags=24%, list=16%, signal=29%
REACTOME_METABOLISM_OF_PORPHYRINS	20	-0.294053	-0.706841	0.862955	1	1	2533	tags=20%, list=18%, signal=24%
REACTOME_SIGNALLING_TO_RAS	17	-0.304702	-0.70828	0.840449	1	1	3582	tags=24%, list=25%, signal=31%
REACTOME_SIGNALING_BY_FGFR	65	-0.235525	-0.708736	0.943052	1	1	564	tags=6%, list=4%, signal=6%
REACTOME_SIALIC_ACID_METABOLISM	18	-0.306434	-0.709656	0.852941	1	1	186	tags=6%, list=1%, signal=6%
REACTOME_REGULATION_OF_HSF1_MEDIATED_HEAT_SHOCK_RESPONSE	75	-0.228993	-0.711231	0.961637	1	1	5344	tags=47%, list=38%, signal=75%
REACTOME_N_GLYCAN_ANTENNAE_ELONGATION_IN_THE_MEDIAL_TRANS_GOLGI	17	-0.302739	-0.71202	0.842752	1	1	281	tags=6%, list=2%, signal=6%
REACTOME_ACTIVATION_OF_BAD_AND_TRANSLOCATION_TO_MITOCHONDRIA	15	-0.315944	-0.71368	0.830357	1	1	606	tags=7%, list=4%, signal=7%
BIOCARTA_IGF1MTOR_PATHWAY	19	-0.30481	-0.715984	0.851016	1	1	3090	tags=26%, list=22%, signal=34%
KEGG_APOPTOSIS	72	-0.231792	-0.717258	0.942029	1	1	2768	tags=22%, list=20%, signal=27%
REACTOME_INFLUENZA_INFECTION	148	-0.212473	-0.71804	0.986979	1	1	5887	tags=56%, list=42%, signal=95%
KEGG_LYSOSOME	109	-0.220473	-0.718444	0.967089	1	1	907	tags=6%, list=6%, signal=6%
KEGG_ALDOSTERONE_REGULATED_SODIUM_REABSORPTION	28	-0.284865	-0.71867	0.869757	1	1	1781	tags=21%, list=13%, signal=24%
REACTOME_DISEASES_OF_PROGRAMMED_CELL_DEATH	21	-0.292461	-0.719344	0.805164	1	1	2320	tags=19%, list=16%, signal=23%
REACTOME_FACTORS_INVOLVED_IN_MEGAKARYOCYTE_DEVELOPMENT_AND_PLATELET_PRODUCTION	131	-0.21754	-0.721574	0.984655	1	1	3660	tags=31%, list=26%, signal=41%
REACTOME_CARGO_TRAFFICKING_TO_THE_PERICILIARY_MEMBRANE	43	-0.258685	-0.721787	0.886918	1	1	3288	tags=28%, list=23%, signal=36%
REACTOME_RNA_POLYMERASE_III_TRANSCRIPTION_TERMINATION	23	-0.290416	-0.722082	0.867416	1	1	3594	tags=35%, list=25%, signal=47%
REACTOME_DISORDERS_OF_TRANSMEMBRANE_TRANSPORTERS	134	-0.211452	-0.724545	0.981912	1	1	2248	tags=12%, list=16%, signal=14%
REACTOME_HOST_INTERACTIONS_OF_HIV_FACTORS	120	-0.222686	-0.725535	0.970223	1	1	6063	tags=54%, list=43%, signal=94%
BIOCARTA_G2_PATHWAY	23	-0.292117	-0.725794	0.862069	1	1	5415	tags=57%, list=38%, signal=91%
BIOCARTA_PYK2_PATHWAY	25	-0.290076	-0.726568	0.853712	1	1	4974	tags=44%, list=35%, signal=68%
KEGG_UBIQUITIN_MEDIATED_PROTEOLYSIS	130	-0.219635	-0.727169	0.974684	1	1	3843	tags=27%, list=27%, signal=37%
BIOCARTA_TNFR1_PATHWAY	27	-0.286735	-0.728034	0.855895	1	1	4974	tags=44%, list=35%, signal=68%
PID_P53_REGULATION_PATHWAY	55	-0.245711	-0.728048	0.917874	1	1	4392	tags=36%, list=31%, signal=53%
BIOCARTA_NUCLEARRS_PATHWAY	16	-0.31248	-0.73104	0.825806	1	1	3639	tags=44%, list=26%, signal=59%
REACTOME_SIGNALING_BY_MET	65	-0.242075	-0.73159	0.916854	1	1	724	tags=6%, list=5%, signal=6%
PID_IGF1_PATHWAY	28	-0.284319	-0.731693	0.841629	1	1	2567	tags=18%, list=18%, signal=22%
REACTOME_TP53_REGULATES_TRANSCRIPTION_OF_CELL_DEATH_GENES	38	-0.26701	-0.731701	0.859122	1	1	3765	tags=42%, list=27%, signal=57%
KEGG_RNA_POLYMERASE	27	-0.282825	-0.733026	0.834091	1	1	2632	tags=22%, list=19%, signal=27%
PID_TRAIL_PATHWAY	27	-0.283035	-0.733308	0.833333	1	1	2841	tags=26%, list=20%, signal=32%
REACTOME_SUMOYLATION_OF_RNA_BINDING_PROTEINS	46	-0.259996	-0.735383	0.88756	1	1	5322	tags=46%, list=38%, signal=73%
REACTOME_DECTIN_1_MEDIATED_NONCANONICAL_NF_KB_SIGNALING	56	-0.250449	-0.740817	0.905093	1	1	6432	tags=63%, list=46%, signal=114%
PID_BETA_CATENIN_DEG_PATHWAY	16	-0.320414	-0.741019	0.830957	1	1	287	tags=6%, list=2%, signal=6%
PID_P73PATHWAY	73	-0.241327	-0.743323	0.904884	1	1	3792	tags=33%, list=27%, signal=45%
REACTOME_RAB_REGULATION_OF_TRAFFICKING	115	-0.22762	-0.744607	0.969543	1	1	1415	tags=8%, list=10%, signal=9%
REACTOME_LYSOSOME_VESICLE_BIOGENESIS	31	-0.288024	-0.747282	0.824176	1	1	1958	tags=16%, list=14%, signal=19%
REACTOME_DEADENYLATION_OF_MRNA	23	-0.30437	-0.749037	0.827982	1	1	6369	tags=74%, list=45%, signal=134%
PID_AURORA_A_PATHWAY	30	-0.28643	-0.749082	0.820574	1	1	5415	tags=43%, list=38%, signal=70%
REACTOME_PROTEIN_FOLDING	83	-0.240924	-0.749093	0.89726	1	1	503	tags=4%, list=4%, signal=4%
REACTOME_THE_ROLE_OF_GTSE1_IN_G2_M_PROGRESSION_AFTER_G2_CHECKPOINT	67	-0.247891	-0.74911	0.899083	1	1	5827	tags=54%, list=41%, signal=91%
KEGG_CHEMOKINE_SIGNALING_PATHWAY	113	-0.231116	-0.751668	0.943489	1	1	1902	tags=12%, list=13%, signal=14%
REACTOME_LEISHMANIA_INFECTION	140	-0.225886	-0.751826	0.970588	1	1	833	tags=4%, list=6%, signal=5%
REACTOME_TP53_REGULATES_TRANSCRIPTION_OF_GENES_INVOLVED_IN_G2_CELL_CYCLE_ARREST	18	-0.315941	-0.752716	0.799097	1	1	4392	tags=56%, list=31%, signal=81%
REACTOME_NUCLEOTIDE_EXCISION_REPAIR	105	-0.234026	-0.758305	0.938776	1	1	3218	tags=25%, list=23%, signal=32%
REACTOME_FOXO_MEDIATED_TRANSCRIPTION_OF_CELL_CYCLE_GENES	15	-0.329703	-0.758566	0.753915	1	1	1792	tags=20%, list=13%, signal=23%
REACTOME_INTRAFLAGELLAR_TRANSPORT	49	-0.267831	-0.761439	0.843891	1	1	2294	tags=20%, list=16%, signal=24%
REACTOME_TRANSCRIPTIONAL_REGULATION_BY_VENTX	34	-0.288388	-0.76377	0.825054	1	1	1872	tags=12%, list=13%, signal=14%
BIOCARTA_P53_PATHWAY	15	-0.339598	-0.766616	0.75891	1	1	4392	tags=53%, list=31%, signal=77%
BIOCARTA_FAS_PATHWAY	27	-0.294896	-0.766834	0.780435	1	1	5047	tags=48%, list=36%, signal=75%
REACTOME_TRANSLATION	283	-0.206588	-0.768705	0.982759	1	1	4637	tags=35%, list=33%, signal=51%
REACTOME_TP53_REGULATES_TRANSCRIPTION_OF_ADDITIONAL_CELL_CYCLE_GENES_WHOSE_EXACT_ROLE_IN_THE_P53_PATHWAY_REMAIN_UNCERTAIN	20	-0.326259	-0.770736	0.779874	1	1	4530	tags=55%, list=32%, signal=81%
PID_PI3KCI_AKT_PATHWAY	34	-0.29267	-0.770866	0.819444	1	1	2754	tags=18%, list=19%, signal=22%
REACTOME_TRANSCRIPTIONAL_REGULATION_BY_RUNX1	198	-0.218586	-0.771294	0.976804	1	1	4180	tags=35%, list=30%, signal=49%
REACTOME_DEFECTIVE_CFTR_CAUSES_CYSTIC_FIBROSIS	54	-0.259192	-0.772294	0.874396	1	1	6294	tags=57%, list=45%, signal=103%
PID_DNA_PK_PATHWAY	16	-0.329826	-0.772868	0.75	1	1	2907	tags=31%, list=21%, signal=39%
REACTOME_GLOBAL_GENOME_NUCLEOTIDE_EXCISION_REPAIR_GG_NER	79	-0.245735	-0.773321	0.886667	1	1	4924	tags=43%, list=35%, signal=66%
REACTOME_RHO_GTPASE_CYCLE	112	-0.234367	-0.773891	0.955112	1	1	2397	tags=21%, list=17%, signal=25%
REACTOME_DUAL_INCISION_IN_TC_NER	62	-0.261275	-0.774662	0.846512	1	1	3218	tags=29%, list=23%, signal=37%
KEGG_BASAL_TRANSCRIPTION_FACTORS	27	-0.304451	-0.774988	0.793982	1	1	3790	tags=33%, list=27%, signal=45%
PID_AR_PATHWAY	55	-0.263553	-0.775062	0.858124	1	1	4864	tags=42%, list=34%, signal=64%
REACTOME_BRANCHED_CHAIN_AMINO_ACID_CATABOLISM	21	-0.32006	-0.775563	0.757778	1	1	132	tags=5%, list=1%, signal=5%
KEGG_PENTOSE_AND_GLUCURONATE_INTERCONVERSIONS	18	-0.327159	-0.775708	0.752735	1	1	1942	tags=22%, list=14%, signal=26%
REACTOME_HSP90_CHAPERONE_CYCLE_FOR_STEROID_HORMONE_RECEPTORS_SHR	44	-0.277491	-0.776731	0.828571	1	1	3378	tags=27%, list=24%, signal=36%
KEGG_AMINO_SUGAR_AND_NUCLEOTIDE_SUGAR_METABOLISM	38	-0.284755	-0.77744	0.814645	1	1	2778	tags=18%, list=20%, signal=23%
REACTOME_RESOLUTION_OF_D_LOOP_STRUCTURES_THROUGH_SYNTHESIS_DEPENDENT_STRAND_ANNEALING_SDSA	26	-0.308424	-0.778811	0.783784	1	1	4218	tags=50%, list=30%, signal=71%
BIOCARTA_AT1R_PATHWAY	24	-0.312988	-0.780942	0.762749	1	1	3794	tags=38%, list=27%, signal=51%
REACTOME_SYNTHESIS_OF_PIPS_AT_THE_GOLGI_MEMBRANE	15	-0.344894	-0.782265	0.737805	1	1	1275	tags=13%, list=9%, signal=15%
REACTOME_TRANSCRIPTIONAL_REGULATION_OF_WHITE_ADIPOCYTE_DIFFERENTIATION	74	-0.256223	-0.782607	0.863014	1	1	16	tags=1%, list=0%, signal=1%
REACTOME_MHC_CLASS_II_ANTIGEN_PRESENTATION	97	-0.244751	-0.782917	0.882353	1	1	3653	tags=31%, list=26%, signal=41%
REACTOME_MECP2_REGULATES_NEURONAL_RECEPTORS_AND_CHANNELS	15	-0.349836	-0.78392	0.762443	1	1	1138	tags=13%, list=8%, signal=14%
REACTOME_HEDGEHOG_ON_STATE	79	-0.249278	-0.785009	0.883002	1	1	3702	tags=23%, list=26%, signal=31%
REACTOME_SIGNALING_BY_FGFR2	55	-0.263619	-0.785461	0.843818	1	1	3749	tags=27%, list=27%, signal=37%
REACTOME_G1_S_DNA_DAMAGE_CHECKPOINTS	63	-0.258955	-0.786911	0.868687	1	1	5827	tags=54%, list=41%, signal=91%
PID_ERBB1_INTERNALIZATION_PATHWAY	37	-0.292295	-0.787329	0.784444	1	1	1781	tags=14%, list=13%, signal=15%
REACTOME_METABOLISM_OF_COFACTORS	18	-0.332421	-0.787433	0.756098	1	1	2550	tags=39%, list=18%, signal=47%
REACTOME_STABILIZATION_OF_P53	52	-0.275183	-0.788012	0.799097	1	1	6294	tags=60%, list=45%, signal=107%
REACTOME_PRE_NOTCH_EXPRESSION_AND_PROCESSING	99	-0.241647	-0.788019	0.868778	1	1	4262	tags=43%, list=30%, signal=62%
REACTOME_FCERI_MEDIATED_CA_2_MOBILIZATION	23	-0.320468	-0.792996	0.743304	1	1	200	tags=4%, list=1%, signal=4%
BIOCARTA_RAC1_PATHWAY	17	-0.34515	-0.793242	0.733925	1	1	3665	tags=35%, list=26%, signal=48%
REACTOME_TRANSCRIPTIONAL_REGULATION_BY_TP53	334	-0.212809	-0.79707	0.996721	1	1	4094	tags=32%, list=29%, signal=44%
REACTOME_DUAL_INCISION_IN_GG_NER	39	-0.295753	-0.799304	0.782201	1	1	4050	tags=38%, list=29%, signal=54%
PID_THROMBIN_PAR1_PATHWAY	35	-0.30028	-0.804171	0.752887	1	1	2701	tags=23%, list=19%, signal=28%
REACTOME_COPI_DEPENDENT_GOLGI_TO_ER_RETROGRADE_TRAFFIC	85	-0.258751	-0.80437	0.831325	1	1	4932	tags=52%, list=35%, signal=79%
REACTOME_SIGNALING_BY_WNT	272	-0.220351	-0.806104	0.973404	1	1	4270	tags=33%, list=30%, signal=47%
REACTOME_FORMATION_OF_ATP_BY_CHEMIOSMOTIC_COUPLING	18	-0.342061	-0.806533	0.712329	1	1	4705	tags=67%, list=33%, signal=100%
REACTOME_POSTMITOTIC_NUCLEAR_PORE_COMPLEX_NPC_REFORMATION	27	-0.315289	-0.806828	0.743982	1	1	5887	tags=56%, list=42%, signal=95%
KEGG_REGULATION_OF_AUTOPHAGY	19	-0.339031	-0.808255	0.711864	1	1	4201	tags=47%, list=30%, signal=67%
KEGG_VASCULAR_SMOOTH_MUSCLE_CONTRACTION	68	-0.265036	-0.810032	0.836406	1	1	1803	tags=13%, list=13%, signal=15%
PID_FGF_PATHWAY	43	-0.29099	-0.810109	0.747768	1	1	899	tags=12%, list=6%, signal=12%
REACTOME_REGULATION_OF_TP53_EXPRESSION_AND_DEGRADATION	34	-0.299897	-0.810354	0.743363	1	1	3453	tags=26%, list=24%, signal=35%
REACTOME_DEADENYLATION_DEPENDENT_MRNA_DECAY	52	-0.282227	-0.810632	0.771562	1	1	4566	tags=33%, list=32%, signal=48%
REACTOME_LAMININ_INTERACTIONS	30	-0.316211	-0.811055	0.720721	1	1	486	tags=10%, list=3%, signal=10%
REACTOME_NERVOUS_SYSTEM_DEVELOPMENT	488	-0.213425	-0.813158	0.99373	1	1	705	tags=3%, list=5%, signal=3%
REACTOME_SIGNALING_BY_NOTCH	213	-0.230808	-0.814445	0.952255	1	1	4180	tags=36%, list=30%, signal=50%
REACTOME_PROGRAMMED_CELL_DEATH	161	-0.234951	-0.814682	0.904632	1	1	3739	tags=25%, list=26%, signal=34%
REACTOME_TRANSLESION_SYNTHESIS_BY_Y_FAMILY_DNA_POLYMERASES_BYPASSES_LESIONS_ON_DNA_TEMPLATE	39	-0.30179	-0.815924	0.766204	1	1	2817	tags=26%, list=20%, signal=32%
PID_CDC42_REG_PATHWAY	29	-0.316174	-0.818178	0.76082	1	1	2397	tags=28%, list=17%, signal=33%
KEGG_NEUROTROPHIN_SIGNALING_PATHWAY	109	-0.257855	-0.820772	0.858191	1	1	2037	tags=14%, list=14%, signal=16%
BIOCARTA_ATM_PATHWAY	20	-0.342072	-0.821415	0.70068	1	1	139	tags=5%, list=1%, signal=5%
REACTOME_TP53_REGULATES_TRANSCRIPTION_OF_GENES_INVOLVED_IN_CYTOCHROME_C_RELEASE	18	-0.348241	-0.821791	0.71789	1	1	1767	tags=22%, list=13%, signal=25%
PID_NOTCH_PATHWAY	49	-0.281627	-0.82339	0.75	1	1	468	tags=6%, list=3%, signal=6%
REACTOME_CELLULAR_SENESCENCE	178	-0.23701	-0.824495	0.908861	1	1	4304	tags=42%, list=30%, signal=59%
REACTOME_CLASS_I_PEROXISOMAL_MEMBRANE_PROTEIN_IMPORT	19	-0.344485	-0.82465	0.715859	1	1	4763	tags=53%, list=34%, signal=79%
PID_CDC42_PATHWAY	66	-0.272989	-0.824875	0.775561	1	1	4251	tags=30%, list=30%, signal=43%
KEGG_TRYPTOPHAN_METABOLISM	30	-0.308612	-0.824957	0.721348	1	1	2017	tags=30%, list=14%, signal=35%
KEGG_P53_SIGNALING_PATHWAY	64	-0.274116	-0.825335	0.762712	1	1	3465	tags=34%, list=25%, signal=45%
REACTOME_MITOCHONDRIAL_TRNA_AMINOACYLATION	20	-0.343909	-0.826396	0.67957	1	1	4484	tags=50%, list=32%, signal=73%
PID_P75_NTR_PATHWAY	63	-0.278808	-0.828101	0.766667	1	1	2768	tags=22%, list=20%, signal=28%
REACTOME_TERMINATION_OF_TRANSLESION_DNA_SYNTHESIS	32	-0.312102	-0.8282	0.713024	1	1	4966	tags=53%, list=35%, signal=82%
REACTOME_PEROXISOMAL_PROTEIN_IMPORT	52	-0.288122	-0.82843	0.732228	1	1	2477	tags=19%, list=18%, signal=23%
REACTOME_NUCLEAR_ENVELOPE_NE_REASSEMBLY	68	-0.271076	-0.829047	0.759615	1	1	5322	tags=50%, list=38%, signal=80%
REACTOME_RNA_POLYMERASE_III_TRANSCRIPTION	40	-0.298772	-0.829807	0.748756	1	1	3189	tags=28%, list=23%, signal=35%
KEGG_PEROXISOME	65	-0.276813	-0.829841	0.767772	1	1	4983	tags=52%, list=35%, signal=80%
REACTOME_NUCLEAR_RECEPTOR_TRANSCRIPTION_PATHWAY	42	-0.29568	-0.832382	0.740088	1	1	2969	tags=33%, list=21%, signal=42%
KEGG_HOMOLOGOUS_RECOMBINATION	28	-0.323186	-0.834192	0.702174	1	1	2651	tags=29%, list=19%, signal=35%
BIOCARTA_SHH_PATHWAY	15	-0.364952	-0.834247	0.690632	1	1	2490	tags=27%, list=18%, signal=32%
REACTOME_POLO_LIKE_KINASE_MEDIATED_EVENTS	16	-0.357021	-0.834764	0.668151	1	1	3809	tags=50%, list=27%, signal=68%
REACTOME_SIGNALING_BY_INSULIN_RECEPTOR	56	-0.286683	-0.835452	0.746959	1	1	4083	tags=43%, list=29%, signal=60%
REACTOME_DEUBIQUITINATION	253	-0.229331	-0.838651	0.93617	1	1	4324	tags=35%, list=31%, signal=49%
PID_P38_MK2_PATHWAY	19	-0.353601	-0.839382	0.683146	1	1	5338	tags=42%, list=38%, signal=68%
KEGG_ARACHIDONIC_ACID_METABOLISM	24	-0.342924	-0.840444	0.687783	1	1	1695	tags=25%, list=12%, signal=28%
REACTOME_NEUTROPHIL_DEGRANULATION	344	-0.226183	-0.842553	0.950581	1	1	1239	tags=7%, list=9%, signal=7%
REACTOME_FORMATION_OF_SENESCENCE_ASSOCIATED_HETEROCHROMATIN_FOCI_SAHF	17	-0.360869	-0.842595	0.661572	1	1	3458	tags=35%, list=24%, signal=47%
REACTOME_TRANS_GOLGI_NETWORK_VESICLE_BUDDING	68	-0.275448	-0.843471	0.78271	1	1	3596	tags=22%, list=25%, signal=29%
REACTOME_G0_AND_EARLY_G1	27	-0.326937	-0.848191	0.665208	1	1	4094	tags=59%, list=29%, signal=83%
KEGG_MELANOMA	47	-0.298446	-0.84867	0.697115	1	1	3090	tags=23%, list=22%, signal=30%
REACTOME_PROTEIN_LOCALIZATION	145	-0.248425	-0.849447	0.846966	1	1	4573	tags=34%, list=32%, signal=50%
REACTOME_RHO_GTPASES_ACTIVATE_NADPH_OXIDASES	16	-0.366465	-0.84988	0.628635	1	1	2876	tags=38%, list=20%, signal=47%
REACTOME_SIGNALING_BY_FGFR_IN_DISEASE	49	-0.294999	-0.850114	0.736364	1	1	3582	tags=31%, list=25%, signal=41%
REACTOME_MICRORNA_MIRNA_BIOGENESIS	23	-0.338525	-0.852376	0.650334	1	1	3189	tags=26%, list=23%, signal=34%
REACTOME_TRANSCRIPTIONAL_REGULATION_BY_MECP2	48	-0.303375	-0.854748	0.701754	1	1	3504	tags=27%, list=25%, signal=36%
REACTOME_DISEASES_OF_GLYCOSYLATION	107	-0.261252	-0.855552	0.75	1	1	1383	tags=8%, list=10%, signal=9%
REACTOME_FATTY_ACYL_COA_BIOSYNTHESIS	26	-0.34309	-0.856187	0.65032	1	1	4283	tags=35%, list=30%, signal=50%
REACTOME_BETA_CATENIN_INDEPENDENT_WNT_SIGNALING	129	-0.25436	-0.856975	0.785908	1	1	287	tags=2%, list=2%, signal=2%
REACTOME_INTRINSIC_PATHWAY_FOR_APOPTOSIS	49	-0.304729	-0.857675	0.669048	1	1	3584	tags=27%, list=25%, signal=35%
REACTOME_ESR_MEDIATED_SIGNALING	195	-0.247517	-0.859864	0.828715	1	1	3628	tags=31%, list=26%, signal=42%
KEGG_PROPANOATE_METABOLISM	27	-0.341741	-0.860712	0.640476	1	1	3444	tags=48%, list=24%, signal=64%
REACTOME_RNA_POLYMERASE_III_TRANSCRIPTION_INITIATION_FROM_TYPE_3_PROMOTER	27	-0.338999	-0.862115	0.64554	1	1	2632	tags=30%, list=19%, signal=36%
REACTOME_SUMOYLATION_OF_DNA_DAMAGE_RESPONSE_AND_REPAIR_PROTEINS	73	-0.279415	-0.862576	0.690867	1	1	5424	tags=51%, list=38%, signal=82%
BIOCARTA_MITOCHONDRIA_PATHWAY	19	-0.365164	-0.863116	0.612613	1	1	5004	tags=58%, list=35%, signal=90%
REACTOME_SENESCENCE_ASSOCIATED_SECRETORY_PHENOTYPE_SASP	97	-0.267499	-0.8634	0.768116	1	1	4304	tags=51%, list=30%, signal=72%
REACTOME_PCNA_DEPENDENT_LONG_PATCH_BASE_EXCISION_REPAIR	21	-0.359468	-0.863408	0.620614	1	1	4050	tags=57%, list=29%, signal=80%
NABA_BASEMENT_MEMBRANES	35	-0.327445	-0.865523	0.649533	1	1	1086	tags=17%, list=8%, signal=19%
REACTOME_GLYOXYLATE_METABOLISM_AND_GLYCINE_DEGRADATION	25	-0.34225	-0.867826	0.649652	1	1	1364	tags=20%, list=10%, signal=22%
KEGG_PANCREATIC_CANCER	65	-0.293332	-0.871083	0.676399	1	1	2916	tags=23%, list=21%, signal=29%
KEGG_NICOTINATE_AND_NICOTINAMIDE_METABOLISM	19	-0.3658	-0.871597	0.612245	1	1	2104	tags=26%, list=15%, signal=31%
REACTOME_TRANSCRIPTIONAL_REGULATION_BY_E2F6	32	-0.330172	-0.873991	0.654118	1	1	3851	tags=38%, list=27%, signal=51%
REACTOME_CYTOSOLIC_SULFONATION_OF_SMALL_MOLECULES	15	-0.383734	-0.874	0.628049	1	1	3213	tags=33%, list=23%, signal=43%
REACTOME_REGULATION_OF_GLUCOKINASE_BY_GLUCOKINASE_REGULATORY_PROTEIN	31	-0.332399	-0.874406	0.608696	1	1	5322	tags=55%, list=38%, signal=88%
REACTOME_GOLGI_TO_ER_RETROGRADE_TRANSPORT	117	-0.266373	-0.876068	0.709845	1	1	5214	tags=52%, list=37%, signal=82%
REACTOME_HDR_THROUGH_HOMOLOGOUS_RECOMBINATION_HRR	63	-0.294879	-0.876443	0.696903	1	1	4924	tags=56%, list=35%, signal=85%
REACTOME_RESOLUTION_OF_AP_SITES_VIA_THE_MULTIPLE_NUCLEOTIDE_PATCH_REPLACEMENT_PATHWAY	25	-0.343256	-0.876454	0.611714	1	1	4050	tags=52%, list=29%, signal=73%
REACTOME_GABA_RECEPTOR_ACTIVATION	28	-0.338933	-0.878195	0.645233	1	1	1902	tags=18%, list=13%, signal=21%
REACTOME_G_ALPHA_Z_SIGNALLING_EVENTS	33	-0.333038	-0.87907	0.611494	1	1	21	tags=3%, list=0%, signal=3%
REACTOME_AUF1_HNRNP_D0_BINDS_AND_DESTABILIZES_MRNA	50	-0.304083	-0.879204	0.650901	1	1	6294	tags=60%, list=45%, signal=108%
REACTOME_TRANSCRIPTIONAL_REGULATION_BY_RUNX2	104	-0.269869	-0.879292	0.709832	1	1	204	tags=2%, list=1%, signal=2%
REACTOME_UCH_PROTEINASES	92	-0.277972	-0.881027	0.712297	1	1	4821	tags=38%, list=34%, signal=57%
REACTOME_RAB_GEFS_EXCHANGE_GTP_FOR_GDP_ON_RABS	85	-0.279003	-0.881037	0.687979	1	1	1415	tags=9%, list=10%, signal=10%
KEGG_PURINE_METABOLISM	127	-0.263602	-0.881814	0.732843	1	1	2632	tags=24%, list=19%, signal=30%
REACTOME_GLYCOSPHINGOLIPID_METABOLISM	38	-0.323412	-0.888112	0.615385	1	1	1069	tags=16%, list=8%, signal=17%
REACTOME_NEGATIVE_REGULATION_OF_THE_PI3K_AKT_NETWORK	74	-0.292513	-0.88916	0.641892	1	1	500	tags=8%, list=4%, signal=8%
PID_FOXO_PATHWAY	46	-0.314001	-0.890992	0.624709	1	1	2037	tags=20%, list=14%, signal=23%
REACTOME_INSULIN_RECEPTOR_SIGNALLING_CASCADE	36	-0.333615	-0.89725	0.607623	1	1	2895	tags=33%, list=20%, signal=42%
PID_SHP2_PATHWAY	42	-0.32253	-0.897721	0.649667	1	1	2567	tags=26%, list=18%, signal=32%
REACTOME_PI3K_AKT_SIGNALING_IN_CANCER	72	-0.292116	-0.898833	0.635714	1	1	1792	tags=18%, list=13%, signal=21%
REACTOME_TRANSLESION_SYNTHESIS_BY_POLH	19	-0.373789	-0.899742	0.58371	1	1	5167	tags=58%, list=37%, signal=91%
REACTOME_SUMOYLATION_OF_UBIQUITINYLATION_PROTEINS	38	-0.327861	-0.900337	0.596372	1	1	5322	tags=50%, list=38%, signal=80%
REACTOME_PROCESSING_OF_INTRONLESS_PRE_MRNAS	19	-0.36831	-0.900481	0.581448	1	1	3523	tags=32%, list=25%, signal=42%
REACTOME_REGULATION_OF_INSULIN_SECRETION	56	-0.312127	-0.901071	0.63908	1	1	1390	tags=16%, list=10%, signal=18%
REACTOME_GLUTATHIONE_CONJUGATION	24	-0.358046	-0.9044	0.584091	1	1	1477	tags=17%, list=10%, signal=19%
REACTOME_METABOLISM_OF_STEROID_HORMONES	16	-0.389922	-0.905792	0.582979	1	1	2495	tags=31%, list=18%, signal=38%
REACTOME_DOWNSTREAM_SIGNALING_OF_ACTIVATED_FGFR3	16	-0.397001	-0.907288	0.568539	1	1	3582	tags=38%, list=25%, signal=50%
REACTOME_REGULATION_OF_TP53_ACTIVITY_THROUGH_PHOSPHORYLATION	85	-0.296348	-0.909084	0.62	1	1	4437	tags=42%, list=31%, signal=61%
REACTOME_SIGNALING_BY_NOTCH3	42	-0.331481	-0.910971	0.585586	1	1	1144	tags=17%, list=8%, signal=18%
BIOCARTA_CERAMIDE_PATHWAY	21	-0.371393	-0.910978	0.592593	1	1	5004	tags=48%, list=35%, signal=74%
KEGG_CITRATE_CYCLE_TCA_CYCLE	29	-0.349373	-0.911153	0.576923	1	1	4628	tags=55%, list=33%, signal=82%
BIOCARTA_FMLP_PATHWAY	28	-0.356755	-0.912918	0.562232	1	1	3794	tags=36%, list=27%, signal=49%
REACTOME_CRISTAE_FORMATION	31	-0.354763	-0.915016	0.558352	1	1	4388	tags=52%, list=31%, signal=75%
REACTOME_GABA_B_RECEPTOR_ACTIVATION	25	-0.367844	-0.916165	0.58125	1	1	1902	tags=20%, list=13%, signal=23%
REACTOME_OXIDATIVE_STRESS_INDUCED_SENESCENCE	111	-0.276751	-0.916734	0.629108	1	1	4089	tags=41%, list=29%, signal=58%
KEGG_PROTEASOME	39	-0.330489	-0.917151	0.556793	1	1	6238	tags=62%, list=44%, signal=110%
REACTOME_HS_GAG_DEGRADATION	19	-0.385848	-0.917519	0.573876	1	1	899	tags=11%, list=6%, signal=11%
PID_SMAD2_3PATHWAY	16	-0.405315	-0.92028	0.567568	1	1	3835	tags=38%, list=27%, signal=51%
REACTOME_PLATELET_HOMEOSTASIS	56	-0.317352	-0.921371	0.604072	1	1	2573	tags=21%, list=18%, signal=26%
PID_AJDISS_2PATHWAY	42	-0.335934	-0.921477	0.557303	1	1	2602	tags=21%, list=18%, signal=26%
BIOCARTA_CTCF_PATHWAY	20	-0.371629	-0.922075	0.568889	1	1	5190	tags=65%, list=37%, signal=103%
PID_CXCR3_PATHWAY	34	-0.342444	-0.924454	0.563218	1	1	4656	tags=44%, list=33%, signal=66%
REACTOME_DNA_DAMAGE_BYPASS	48	-0.324911	-0.924926	0.53125	1	1	4966	tags=50%, list=35%, signal=77%
REACTOME_PI_METABOLISM	71	-0.304337	-0.924947	0.590604	1	1	3090	tags=23%, list=22%, signal=29%
REACTOME_ANTI_INFLAMMATORY_RESPONSE_FAVOURING_LEISHMANIA_PARASITE_INFECTION	69	-0.305571	-0.924957	0.589202	1	1	833	tags=7%, list=6%, signal=8%
REACTOME_PROCESSING_OF_CAPPED_INTRONLESS_PRE_MRNA	28	-0.360244	-0.925284	0.557692	1	1	3523	tags=32%, list=25%, signal=43%
PID_NFAT_3PATHWAY	51	-0.327709	-0.927594	0.575829	1	1	2668	tags=22%, list=19%, signal=26%
REACTOME_MITOPHAGY	28	-0.359593	-0.928963	0.557047	1	1	615	tags=7%, list=4%, signal=7%
KEGG_DRUG_METABOLISM_OTHER_ENZYMES	30	-0.347384	-0.930063	0.547619	1	1	875	tags=13%, list=6%, signal=14%
PID_LIS1_PATHWAY	25	-0.371777	-0.930205	0.537079	1	1	3633	tags=24%, list=26%, signal=32%
PID_CERAMIDE_PATHWAY	43	-0.337197	-0.931445	0.554245	1	1	2084	tags=14%, list=15%, signal=16%
PID_CASPASE_PATHWAY	44	-0.331734	-0.931794	0.535398	1	1	3584	tags=25%, list=25%, signal=33%
REACTOME_FORMATION_OF_THE_BETA_CATENIN_TCF_TRANSACTIVATING_COMPLEX	81	-0.300037	-0.932182	0.5775	1	1	4056	tags=51%, list=29%, signal=71%
REACTOME_REGULATION_OF_INSULIN_LIKE_GROWTH_FACTOR_IGF_TRANSPORT_AND_UPTAKE_BY_INSULIN_LIKE_GROWTH_FACTOR_BINDING_PROTEINS_IGFBPS	78	-0.298964	-0.932391	0.569124	1	1	598	tags=4%, list=4%, signal=4%
KEGG_AMYOTROPHIC_LATERAL_SCLEROSIS_ALS	40	-0.335947	-0.933053	0.530612	1	1	3584	tags=40%, list=25%, signal=53%
KEGG_REGULATION_OF_ACTIN_CYTOSKELETON	159	-0.273127	-0.935467	0.625935	1	1	1220	tags=8%, list=9%, signal=9%
REACTOME_REGULATION_OF_TP53_ACTIVITY	145	-0.272756	-0.936287	0.625683	1	1	4068	tags=32%, list=29%, signal=45%
REACTOME_PROTEIN_UBIQUITINATION	77	-0.305845	-0.937061	0.535469	1	1	4262	tags=40%, list=30%, signal=57%
REACTOME_METABOLISM_OF_WATER_SOLUBLE_VITAMINS_AND_COFACTORS	107	-0.291927	-0.939479	0.545	1	1	1740	tags=19%, list=12%, signal=21%
KEGG_PROTEIN_EXPORT	23	-0.390341	-0.940196	0.521552	1	1	4562	tags=43%, list=32%, signal=64%
REACTOME_MITOCHONDRIAL_PROTEIN_IMPORT	60	-0.315009	-0.942165	0.541451	1	1	4573	tags=38%, list=32%, signal=56%
REACTOME_GAP_FILLING_DNA_REPAIR_SYNTHESIS_AND_LIGATION_IN_GG_NER	25	-0.366498	-0.943604	0.512035	1	1	4924	tags=56%, list=35%, signal=86%
KEGG_LONG_TERM_DEPRESSION	42	-0.337727	-0.944006	0.526749	1	1	2841	tags=21%, list=20%, signal=27%
PID_FAS_PATHWAY	35	-0.34623	-0.944149	0.527149	1	1	2534	tags=23%, list=18%, signal=28%
REACTOME_SRP_DEPENDENT_COTRANSLATIONAL_PROTEIN_TARGETING_TO_MEMBRANE	107	-0.289778	-0.945108	0.5625	1	1	6071	tags=59%, list=43%, signal=102%
KEGG_ENDOMETRIAL_CANCER	47	-0.333979	-0.945545	0.527446	1	1	3582	tags=28%, list=25%, signal=37%
REACTOME_ACTIVATION_OF_MATRIX_METALLOPROTEINASES	15	-0.413603	-0.946122	0.512141	1	1	1370	tags=33%, list=10%, signal=37%
REACTOME_ACTIVATION_OF_ANTERIOR_HOX_GENES_IN_HINDBRAIN_DEVELOPMENT_DURING_EARLY_EMBRYOGENESIS	110	-0.289036	-0.946253	0.547215	1	1	4056	tags=45%, list=29%, signal=63%
REACTOME_CYTOCHROME_P450_ARRANGED_BY_SUBSTRATE_TYPE	29	-0.361683	-0.946699	0.526437	1	1	3579	tags=38%, list=25%, signal=51%
KEGG_OXIDATIVE_PHOSPHORYLATION	114	-0.291039	-0.947803	0.573935	1	1	4606	tags=53%, list=33%, signal=77%
REACTOME_EPHA_MEDIATED_GROWTH_CONE_COLLAPSE	23	-0.39073	-0.948468	0.519824	1	1	504	tags=13%, list=4%, signal=14%
BIOCARTA_AKT_PATHWAY	19	-0.398324	-0.950569	0.52194	1	1	2394	tags=26%, list=17%, signal=32%
REACTOME_TRNA_PROCESSING_IN_THE_NUCLEUS	57	-0.327044	-0.950634	0.544578	1	1	5334	tags=49%, list=38%, signal=79%
REACTOME_NEGATIVE_REGULATION_OF_NOTCH4_SIGNALING	51	-0.328442	-0.950642	0.489412	1	1	6432	tags=63%, list=46%, signal=115%
REACTOME_SCF_SKP2_MEDIATED_DEGRADATION_OF_P27_P21	58	-0.320253	-0.951232	0.512304	1	1	4179	tags=34%, list=30%, signal=49%
REACTOME_DNA_REPAIR	308	-0.252691	-0.953565	0.604106	1	1	4669	tags=44%, list=33%, signal=64%
REACTOME_IRS_MEDIATED_SIGNALLING	31	-0.367817	-0.956812	0.494226	1	1	1781	tags=26%, list=13%, signal=29%
REACTOME_UNFOLDED_PROTEIN_RESPONSE_UPR	87	-0.305268	-0.957002	0.523077	1	1	2	tags=1%, list=0%, signal=1%
KEGG_SPLICEOSOME	118	-0.289731	-0.957293	0.552036	1	1	5500	tags=60%, list=39%, signal=98%
REACTOME_RNA_POLYMERASE_II_TRANSCRIPTION_TERMINATION	63	-0.3231	-0.958307	0.512586	1	1	3817	tags=33%, list=27%, signal=45%
KEGG_NUCLEOTIDE_EXCISION_REPAIR	41	-0.346694	-0.960535	0.512088	1	1	3218	tags=37%, list=23%, signal=47%
KEGG_GLYCOSYLPHOSPHATIDYLINOSITOL_GPI_ANCHOR_BIOSYNTHESIS	23	-0.372885	-0.960556	0.494118	1	1	1626	tags=22%, list=12%, signal=25%
REACTOME_STING_MEDIATED_INDUCTION_OF_HOST_IMMUNE_RESPONSES	15	-0.4317	-0.961441	0.52459	1	1	222	tags=7%, list=2%, signal=7%
REACTOME_TELOMERE_MAINTENANCE	80	-0.308065	-0.962142	0.493917	1	1	4289	tags=55%, list=30%, signal=79%
REACTOME_SLC_TRANSPORTER_DISORDERS	70	-0.319687	-0.962762	0.50358	1	1	1450	tags=14%, list=10%, signal=16%
REACTOME_SIGNALING_BY_TYPE_1_INSULIN_LIKE_GROWTH_FACTOR_1_RECEPTOR_IGF1R	35	-0.358294	-0.964311	0.464789	1	1	3582	tags=43%, list=25%, signal=57%
PID_INTEGRIN5_PATHWAY	16	-0.421092	-0.964396	0.513043	1	1	1146	tags=25%, list=8%, signal=27%
REACTOME_TRANSPORT_OF_MATURE_MRNAS_DERIVED_FROM_INTRONLESS_TRANSCRIPTS	43	-0.35703	-0.965478	0.495327	1	1	5383	tags=49%, list=38%, signal=79%
REACTOME_SUMOYLATION_OF_CHROMATIN_ORGANIZATION_PROTEINS	66	-0.323659	-0.966834	0.517241	1	1	5424	tags=53%, list=38%, signal=86%
PID_EPHA_FWDPATHWAY	22	-0.385408	-0.967939	0.501139	1	1	504	tags=14%, list=4%, signal=14%
REACTOME_INTRA_GOLGI_AND_RETROGRADE_GOLGI_TO_ER_TRAFFIC	181	-0.276594	-0.971558	0.507937	1	1	5214	tags=49%, list=37%, signal=76%
REACTOME_CROSS_PRESENTATION_OF_SOLUBLE_EXOGENOUS_ANTIGENS_ENDOSOMES	42	-0.34332	-0.972782	0.472973	1	1	6294	tags=62%, list=45%, signal=111%
KEGG_AXON_GUIDANCE	108	-0.300671	-0.97568	0.462287	1	1	504	tags=6%, list=4%, signal=6%
BIOCARTA_PAR1_PATHWAY	16	-0.41342	-0.977207	0.487239	1	1	5689	tags=69%, list=40%, signal=115%
REACTOME_G_ALPHA_12_13_SIGNALLING_EVENTS	60	-0.335645	-0.9788	0.471429	1	1	1961	tags=15%, list=14%, signal=17%
REACTOME_ACTIVATION_OF_BH3_ONLY_PROTEINS	29	-0.382901	-0.979468	0.440092	1	1	2037	tags=17%, list=14%, signal=20%
REACTOME_NEF_MEDIATES_DOWN_MODULATION_OF_CELL_SURFACE_RECEPTORS_BY_RECRUITING_THEM_TO_CLATHRIN_ADAPTERS	17	-0.428843	-0.981306	0.482379	1	1	1540	tags=12%, list=11%, signal=13%
NABA_ECM_REGULATORS	127	-0.300517	-0.983345	0.489051	1	1	1370	tags=14%, list=10%, signal=16%
REACTOME_TRANSPORT_OF_MATURE_TRANSCRIPT_TO_CYTOPLASM	79	-0.323636	-0.984228	0.489461	1	1	5782	tags=53%, list=41%, signal=89%
REACTOME_CHROMATIN_MODIFYING_ENZYMES	253	-0.275125	-0.986975	0.455285	1	1	4669	tags=40%, list=33%, signal=58%
REACTOME_SIGNALING_BY_PTK6	50	-0.342594	-0.987281	0.463134	1	1	227	tags=6%, list=2%, signal=6%
REACTOME_UB_SPECIFIC_PROCESSING_PROTEASES	184	-0.283142	-0.989239	0.448622	1	1	4324	tags=40%, list=31%, signal=56%
REACTOME_SIGNALING_BY_NUCLEAR_RECEPTORS	245	-0.274579	-0.989356	0.465753	1	1	2735	tags=21%, list=19%, signal=25%
REACTOME_DNA_DOUBLE_STRAND_BREAK_RESPONSE	69	-0.323661	-0.992491	0.475751	1	1	4844	tags=54%, list=34%, signal=81%
REACTOME_VISUAL_PHOTOTRANSDUCTION	54	-0.341613	-0.993128	0.432432	1	1	1849	tags=22%, list=13%, signal=25%
REACTOME_SIGNALING_BY_FGFR2_IIIA_TM	18	-0.420864	-0.995826	0.466231	1	1	3523	tags=33%, list=25%, signal=44%
KEGG_OLFACTORY_TRANSDUCTION	17	-0.424316	-0.995977	0.460674	1	1	38	tags=6%, list=0%, signal=6%
REACTOME_PHASE_I_FUNCTIONALIZATION_OF_COMPOUNDS	57	-0.337416	-0.996149	0.448357	1	1	1059	tags=14%, list=7%, signal=15%
REACTOME_SIGNALING_BY_NOTCH2	27	-0.388794	-0.996453	0.465066	1	1	1144	tags=15%, list=8%, signal=16%
REACTOME_DNA_DOUBLE_STRAND_BREAK_REPAIR	154	-0.298014	-0.997208	0.441624	1	1	4924	tags=53%, list=35%, signal=80%
REACTOME_TP53_REGULATES_TRANSCRIPTION_OF_CELL_CYCLE_GENES	48	-0.354798	-1.00075	0.418052	1	1	4530	tags=56%, list=32%, signal=83%
REACTOME_FGFR2_MUTANT_RECEPTOR_ACTIVATION	20	-0.417358	-1.00275	0.463964	0.997943	1	3523	tags=35%, list=25%, signal=47%
KEGG_OOCYTE_MEIOSIS	94	-0.312527	-1.00331	0.4375	0.999305	1	3890	tags=39%, list=28%, signal=54%
BIOCARTA_PTEN_PATHWAY	17	-0.431573	-1.00353	0.461358	1	1	3090	tags=35%, list=22%, signal=45%
REACTOME_DISEASES_OF_METABOLISM	183	-0.287571	-1.00498	0.424581	1	1	1076	tags=9%, list=8%, signal=9%
REACTOME_TELOMERE_C_STRAND_LAGGING_STRAND_SYNTHESIS	27	-0.39901	-1.00562	0.429594	1	1	2783	tags=41%, list=20%, signal=51%
REACTOME_CONSTITUTIVE_SIGNALING_BY_ABERRANT_PI3K_IN_CANCER	45	-0.360821	-1.00742	0.429907	0.998266	1	500	tags=13%, list=4%, signal=14%
BIOCARTA_EIF4_PATHWAY	22	-0.412604	-1.00801	0.455142	0.999431	1	3090	tags=32%, list=22%, signal=41%
PID_TCPTP_PATHWAY	37	-0.37054	-1.00828	0.430155	1	1	3222	tags=32%, list=23%, signal=42%
REACTOME_MRNA_SPLICING	180	-0.290838	-1.00868	0.43257	1	1	5624	tags=57%, list=40%, signal=93%
REACTOME_CONVERSION_FROM_APC_C_CDC20_TO_APC_C_CDH1_IN_LATE_ANAPHASE	19	-0.420494	-1.01236	0.436937	0.994326	1	1570	tags=16%, list=11%, signal=18%
KEGG_STARCH_AND_SUCROSE_METABOLISM	28	-0.393438	-1.01555	0.423841	0.986725	1	2778	tags=29%, list=20%, signal=35%
REACTOME_CYCLIN_A_B1_B2_ASSOCIATED_EVENTS_DURING_G2_M_TRANSITION	23	-0.405842	-1.01669	0.417051	0.986174	1	3226	tags=35%, list=23%, signal=45%
PID_ATM_PATHWAY	32	-0.385239	-1.01975	0.398664	0.979116	1	3125	tags=34%, list=22%, signal=44%
REACTOME_DEFECTS_IN_VITAMIN_AND_COFACTOR_METABOLISM	22	-0.416566	-1.02005	0.422998	0.981414	1	1614	tags=23%, list=11%, signal=26%
REACTOME_SUMOYLATION	171	-0.294711	-1.02016	0.406504	0.984417	1	3920	tags=30%, list=28%, signal=42%
REACTOME_EXTRA_NUCLEAR_ESTROGEN_SIGNALING	63	-0.337335	-1.02311	0.424821	0.977189	1	112	tags=5%, list=1%, signal=5%
REACTOME_OPIOID_SIGNALLING	67	-0.335815	-1.02372	0.385366	0.978362	1	253	tags=4%, list=2%, signal=5%
BIOCARTA_RAS_PATHWAY	20	-0.425279	-1.0241	0.406383	0.980345	1	2394	tags=25%, list=17%, signal=30%
REACTOME_MISMATCH_REPAIR	15	-0.45683	-1.02487	0.433476	0.980924	1	4007	tags=60%, list=28%, signal=84%
KEGG_VALINE_LEUCINE_AND_ISOLEUCINE_DEGRADATION	41	-0.366065	-1.026	0.406667	0.980456	1	898	tags=15%, list=6%, signal=16%
REACTOME_HCMV_INFECTION	145	-0.307342	-1.02607	0.393643	0.983629	1	5268	tags=53%, list=37%, signal=84%
KEGG_ETHER_LIPID_METABOLISM	16	-0.444042	-1.02618	0.422633	0.986664	1	1910	tags=31%, list=14%, signal=36%
REACTOME_RECRUITMENT_OF_NUMA_TO_MITOTIC_CENTROSOMES	83	-0.32566	-1.02931	0.409091	0.978787	1	3748	tags=31%, list=27%, signal=42%
REACTOME_COOPERATION_OF_PDCL_PHLP1_AND_TRIC_CCT_IN_G_PROTEIN_BETA_FOLDING	31	-0.379713	-1.03073	0.383747	0.977166	1	466	tags=6%, list=3%, signal=7%
PID_HEDGEHOG_2PATHWAY	19	-0.439504	-1.03307	0.417391	0.971969	1	2625	tags=42%, list=19%, signal=52%
REACTOME_ACTIVATION_OF_KAINATE_RECEPTORS_UPON_GLUTAMATE_BINDING	20	-0.422331	-1.03475	0.389381	0.969549	1	1353	tags=20%, list=10%, signal=22%
REACTOME_GLYCOGEN_METABOLISM	26	-0.402738	-1.03479	0.42161	0.97288	1	430	tags=8%, list=3%, signal=8%
PID_P38_ALPHA_BETA_DOWNSTREAM_PATHWAY	35	-0.388613	-1.0371	0.412844	0.968354	1	577	tags=6%, list=4%, signal=6%
REACTOME_METABOLISM_OF_VITAMINS_AND_COFACTORS	155	-0.304943	-1.0404	0.361596	0.960465	1	2130	tags=21%, list=15%, signal=25%
REACTOME_NEGATIVE_REGULATION_OF_FGFR2_SIGNALING	21	-0.424613	-1.04084	0.393939	0.962396	1	500	tags=10%, list=4%, signal=10%
PID_WNT_NONCANONICAL_PATHWAY	31	-0.389829	-1.04329	0.374718	0.957172	1	4351	tags=39%, list=31%, signal=56%
REACTOME_RET_SIGNALING	32	-0.391313	-1.04421	0.391509	0.957371	1	3420	tags=38%, list=24%, signal=49%
REACTOME_G_ALPHA_I_SIGNALLING_EVENTS	185	-0.298247	-1.04545	0.30597	0.956531	1	1390	tags=14%, list=10%, signal=15%
PID_BARD1_PATHWAY	29	-0.411447	-1.04625	0.377934	0.956917	1	5415	tags=62%, list=38%, signal=100%
KEGG_PARKINSONS_DISEASE	111	-0.328885	-1.05085	0.340426	0.944232	1	4606	tags=53%, list=33%, signal=78%
REACTOME_MITOTIC_G2_G2_M_PHASES	181	-0.298363	-1.05169	0.310078	0.945059	1	4211	tags=34%, list=30%, signal=48%
REACTOME_METABOLISM_OF_FAT_SOLUBLE_VITAMINS	31	-0.405156	-1.05282	0.372922	0.944532	1	1130	tags=16%, list=8%, signal=17%
REACTOME_SUMOYLATION_OF_INTRACELLULAR_RECEPTORS	26	-0.408149	-1.05535	0.370709	0.939089	1	2969	tags=42%, list=21%, signal=53%
REACTOME_ACTIVATED_NOTCH1_TRANSMITS_SIGNAL_TO_THE_NUCLEUS	27	-0.407876	-1.05625	0.392405	0.939365	1	1144	tags=15%, list=8%, signal=16%
BIOCARTA_CELLCYCLE_PATHWAY	20	-0.430433	-1.05841	0.377483	0.935506	1	3976	tags=45%, list=28%, signal=63%
REACTOME_DOWNREGULATION_OF_ERBB2_SIGNALING	28	-0.409518	-1.06158	0.371365	0.927898	1	227	tags=11%, list=2%, signal=11%
REACTOME_FOXO_MEDIATED_TRANSCRIPTION	53	-0.364153	-1.06169	0.343545	0.930933	1	2017	tags=15%, list=14%, signal=18%
REACTOME_SIGNALING_BY_FGFR4	30	-0.405954	-1.06204	0.361556	0.93306	1	3582	tags=27%, list=25%, signal=36%
KEGG_NOTCH_SIGNALING_PATHWAY	43	-0.379757	-1.06213	0.337104	0.936325	1	1260	tags=12%, list=9%, signal=13%
REACTOME_REGULATION_OF_LIPID_METABOLISM_BY_PPARALPHA	105	-0.32799	-1.0637	0.322738	0.934497	1	1980	tags=14%, list=14%, signal=16%
REACTOME_PYRUVATE_METABOLISM	27	-0.413942	-1.06541	0.360169	0.932265	1	4296	tags=44%, list=30%, signal=64%
REACTOME_NEUROTRANSMITTER_RECEPTORS_AND_POSTSYNAPTIC_SIGNAL_TRANSMISSION	122	-0.322822	-1.06602	0.318987	0.93353	1	1227	tags=10%, list=9%, signal=11%
REACTOME_RESPIRATORY_ELECTRON_TRANSPORT	97	-0.335931	-1.06666	0.348485	0.934786	1	4653	tags=49%, list=33%, signal=73%
REACTOME_APC_C_CDH1_MEDIATED_DEGRADATION_OF_CDC20_AND_OTHER_APC_C_CDH1_TARGETED_PROTEINS_IN_LATE_MITOSIS_EARLY_G1	68	-0.353446	-1.06748	0.34466	0.935415	1	4327	tags=32%, list=31%, signal=46%
KEGG_FC_GAMMA_R_MEDIATED_PHAGOCYTOSIS	74	-0.345384	-1.06846	0.322034	0.93568	1	1781	tags=14%, list=13%, signal=15%
REACTOME_PROCESSING_OF_CAPPED_INTRON_CONTAINING_PRE_MRNA	230	-0.298605	-1.06965	0.260745	0.934979	1	5808	tags=57%, list=41%, signal=96%
PID_ECADHERIN_STABILIZATION_PATHWAY	37	-0.39863	-1.07117	0.331839	0.933192	1	225	tags=5%, list=2%, signal=5%
PID_ARF6_PATHWAY	26	-0.422307	-1.07127	0.354167	0.936486	1	603	tags=12%, list=4%, signal=12%
REACTOME_PI3K_EVENTS_IN_ERBB2_SIGNALING	15	-0.466925	-1.07157	0.366197	0.939145	1	227	tags=20%, list=2%, signal=20%
REACTOME_RHO_GTPASES_ACTIVATE_PAKS	20	-0.436878	-1.07319	0.353201	0.937115	1	4899	tags=60%, list=35%, signal=92%
REACTOME_MRNA_SPLICING_MINOR_PATHWAY	50	-0.386158	-1.07617	0.329327	0.929723	1	5928	tags=68%, list=42%, signal=117%
REACTOME_DEGRADATION_OF_THE_EXTRACELLULAR_MATRIX	85	-0.345147	-1.07678	0.299528	0.931288	1	275	tags=5%, list=2%, signal=5%
REACTOME_CLASS_B_2_SECRETIN_FAMILY_RECEPTORS	44	-0.385638	-1.08325	0.331742	0.911837	1	2067	tags=27%, list=15%, signal=32%
PID_INSULIN_GLUCOSE_PATHWAY	23	-0.434374	-1.08379	0.345603	0.91365	1	2084	tags=22%, list=15%, signal=25%
REACTOME_SHC1_EVENTS_IN_ERBB2_SIGNALING	20	-0.448923	-1.08531	0.339492	0.912362	1	227	tags=15%, list=2%, signal=15%
REACTOME_PKMTS_METHYLATE_HISTONE_LYSINES	64	-0.35489	-1.08765	0.308057	0.908084	1	4621	tags=41%, list=33%, signal=60%
PID_FANCONI_PATHWAY	44	-0.387247	-1.08963	0.300439	0.904441	1	4858	tags=57%, list=34%, signal=86%
BIOCARTA_NO1_PATHWAY	19	-0.448183	-1.09205	0.32906	0.899577	1	1081	tags=16%, list=8%, signal=17%
REACTOME_APOPTOTIC_EXECUTION_PHASE	46	-0.388351	-1.09401	0.305288	0.896451	1	3739	tags=35%, list=26%, signal=47%
REACTOME_DISEASES_OF_CARBOHYDRATE_METABOLISM	30	-0.422902	-1.09642	0.31929	0.891719	1	430	tags=7%, list=3%, signal=7%
REACTOME_INTEGRIN_CELL_SURFACE_INTERACTIONS	62	-0.365187	-1.09717	0.290865	0.892606	1	1461	tags=16%, list=10%, signal=18%
REACTOME_APC_CDC20_MEDIATED_DEGRADATION_OF_NEK2A	25	-0.433429	-1.09819	0.319635	0.892719	1	3782	tags=36%, list=27%, signal=49%
REACTOME_RESPIRATORY_ELECTRON_TRANSPORT_ATP_SYNTHESIS_BY_CHEMIOSMOTIC_COUPLING_AND_HEAT_PRODUCTION_BY_UNCOUPLING_PROTEINS	118	-0.328251	-1.09878	0.248157	0.894272	1	4818	tags=53%, list=34%, signal=80%
REACTOME_VIRAL_MESSENGER_RNA_SYNTHESIS	44	-0.393436	-1.10057	0.310421	0.891586	1	5322	tags=50%, list=38%, signal=80%
REACTOME_HOMOLOGY_DIRECTED_REPAIR	127	-0.337952	-1.10145	0.265701	0.892389	1	4262	tags=49%, list=30%, signal=69%
REACTOME_RHO_GTPASES_ACTIVATE_FORMINS	128	-0.330168	-1.10241	0.260143	0.892472	1	4788	tags=47%, list=34%, signal=70%
REACTOME_RECRUITMENT_OF_MITOTIC_CENTROSOME_PROTEINS_AND_COMPLEXES	76	-0.367966	-1.10513	0.278912	0.887037	1	3748	tags=34%, list=27%, signal=46%
REACTOME_COBALAMIN_CBL_VITAMIN_B12_TRANSPORT_AND_METABOLISM	17	-0.480317	-1.10749	0.331933	0.88232	1	1019	tags=29%, list=7%, signal=32%
REACTOME_CIRCADIAN_CLOCK	66	-0.368033	-1.11145	0.273364	0.872575	1	959	tags=6%, list=7%, signal=6%
REACTOME_MITOCHONDRIAL_BIOGENESIS	92	-0.353242	-1.11203	0.274005	0.874343	1	3525	tags=28%, list=25%, signal=37%
BIOCARTA_IGF1R_PATHWAY	21	-0.449842	-1.11243	0.304904	0.876519	1	2841	tags=29%, list=20%, signal=36%
REACTOME_APC_C_CDC20_MEDIATED_DEGRADATION_OF_CYCLIN_B	23	-0.441295	-1.11307	0.334884	0.878201	1	2820	tags=26%, list=20%, signal=33%
BIOCARTA_LIS1_PATHWAY	16	-0.484732	-1.11532	0.331887	0.874215	1	756	tags=19%, list=5%, signal=20%
REACTOME_TRANSPORT_OF_SMALL_MOLECULES	494	-0.289682	-1.11555	0.106383	0.877205	1	1353	tags=10%, list=10%, signal=11%
PID_E2F_PATHWAY	68	-0.368179	-1.11631	0.262791	0.878295	1	4119	tags=46%, list=29%, signal=64%
REACTOME_E3_UBIQUITIN_LIGASES_UBIQUITINATE_TARGET_PROTEINS	57	-0.375557	-1.11669	0.274809	0.880823	1	4407	tags=46%, list=31%, signal=66%
REACTOME_GAB1_SIGNALOSOME	16	-0.482706	-1.11765	0.32563	0.881527	1	112	tags=13%, list=1%, signal=13%
REACTOME_RECOGNITION_OF_DNA_DAMAGE_BY_PCNA_CONTAINING_REPLICATION_COMPLEX	30	-0.422477	-1.11823	0.29955	0.883449	1	4924	tags=57%, list=35%, signal=87%
KEGG_MISMATCH_REPAIR	23	-0.447391	-1.1184	0.30819	0.886782	1	4007	tags=52%, list=28%, signal=73%
REACTOME_GOLGI_ASSOCIATED_VESICLE_BIOGENESIS	54	-0.388015	-1.11849	0.288509	0.890418	1	3596	tags=26%, list=25%, signal=35%
REACTOME_ADORA2B_MEDIATED_ANTI_INFLAMMATORY_CYTOKINES_PRODUCTION	50	-0.392758	-1.12167	0.27791	0.882706	1	833	tags=10%, list=6%, signal=11%
REACTOME_SIGNALING_BY_ERBB2_IN_CANCER	24	-0.44836	-1.12259	0.294624	0.883134	1	227	tags=13%, list=2%, signal=13%
REACTOME_G1_S_SPECIFIC_TRANSCRIPTION	29	-0.429601	-1.12289	0.29661	0.886053	1	4094	tags=69%, list=29%, signal=97%
REACTOME_SIGNALING_BY_RETINOIC_ACID	27	-0.431377	-1.12356	0.292383	0.887617	1	2096	tags=22%, list=15%, signal=26%
REACTOME_CILIUM_ASSEMBLY	179	-0.322713	-1.12579	0.206349	0.883688	1	3361	tags=30%, list=24%, signal=39%
REACTOME_TRANSCRIPTIONAL_REGULATION_OF_GRANULOPOIESIS	75	-0.363795	-1.12667	0.251269	0.884634	1	4262	tags=52%, list=30%, signal=74%
REACTOME_SIGNALING_BY_EGFR_IN_CANCER	23	-0.462251	-1.12693	0.312088	0.887724	1	112	tags=9%, list=1%, signal=9%
REACTOME_SLC_MEDIATED_TRANSMEMBRANE_TRANSPORT	160	-0.327435	-1.12714	0.203046	0.891193	1	1323	tags=18%, list=9%, signal=19%
REACTOME_CONSTITUTIVE_SIGNALING_BY_LIGAND_RESPONSIVE_EGFR_CANCER_VARIANTS	18	-0.481005	-1.12756	0.3125	0.893804	1	3582	tags=28%, list=25%, signal=37%
REACTOME_INTERACTIONS_OF_REV_WITH_HOST_CELLULAR_PROTEINS	37	-0.415124	-1.13074	0.268585	0.886727	1	5322	tags=49%, list=38%, signal=78%
REACTOME_TRANSPORT_OF_THE_SLBP_DEPENDANT_MATURE_MRNA	36	-0.416071	-1.13079	0.270642	0.890723	1	5383	tags=56%, list=38%, signal=90%
REACTOME_HOMOLOGOUS_DNA_PAIRING_AND_STRAND_EXCHANGE	40	-0.411044	-1.13094	0.256471	0.894277	1	4218	tags=52%, list=30%, signal=75%
PID_MTOR_4PATHWAY	66	-0.378223	-1.13116	0.256351	0.89769	1	948	tags=5%, list=7%, signal=5%
REACTOME_TRANSLESION_SYNTHESIS_BY_POLK	17	-0.485222	-1.13158	0.291755	0.900367	1	4924	tags=65%, list=35%, signal=99%
REACTOME_AMYLOID_FIBER_FORMATION	84	-0.359448	-1.13227	0.257075	0.90208	1	4262	tags=48%, list=30%, signal=68%
REACTOME_HDR_THROUGH_SINGLE_STRAND_ANNEALING_SSA	35	-0.417065	-1.13322	0.278539	0.902819	1	4865	tags=57%, list=34%, signal=87%
REACTOME_TRANSPORT_OF_BILE_SALTS_AND_ORGANIC_ACIDS_METAL_IONS_AND_AMINE_COMPOUNDS	51	-0.398569	-1.13371	0.255814	0.905505	1	521	tags=12%, list=4%, signal=12%
KEGG_PROGESTERONE_MEDIATED_OOCYTE_MATURATION	73	-0.370294	-1.13484	0.248858	0.905318	1	2841	tags=33%, list=20%, signal=41%
REACTOME_PHOSPHORYLATION_OF_THE_APC_C	19	-0.476456	-1.13659	0.283105	0.903205	1	4327	tags=53%, list=31%, signal=76%
REACTOME_BASE_EXCISION_REPAIR_AP_SITE_FORMATION	54	-0.395505	-1.13666	0.254762	0.907395	1	4289	tags=63%, list=30%, signal=90%
REACTOME_BASE_EXCISION_REPAIR	82	-0.363727	-1.13988	0.215385	0.900159	1	4057	tags=55%, list=29%, signal=77%
REACTOME_SIGNALING_BY_RHO_GTPASES	386	-0.301245	-1.14041	0.106017	0.902631	1	4217	tags=38%, list=30%, signal=52%
BIOCARTA_CXCR4_PATHWAY	16	-0.497412	-1.14177	0.314607	0.901744	1	2841	tags=31%, list=20%, signal=39%
REACTOME_CA2_PATHWAY	51	-0.39394	-1.14236	0.25	0.90411	1	2067	tags=18%, list=15%, signal=21%
REACTOME_EPIGENETIC_REGULATION_OF_GENE_EXPRESSION	132	-0.343229	-1.14551	0.177011	0.89747	1	4652	tags=45%, list=33%, signal=66%
KEGG_SYSTEMIC_LUPUS_ERYTHEMATOSUS	80	-0.368078	-1.14809	0.221154	0.892293	1	4324	tags=64%, list=31%, signal=91%
REACTOME_NR1H2_AND_NR1H3_MEDIATED_SIGNALING	36	-0.412038	-1.14973	0.248276	0.890965	1	555	tags=8%, list=4%, signal=9%
REACTOME_TRANSMISSION_ACROSS_CHEMICAL_SYNAPSES	164	-0.338926	-1.151	0.167539	0.891101	1	1353	tags=13%, list=10%, signal=14%
REACTOME_NUCLEAR_IMPORT_OF_REV_PROTEIN	34	-0.428207	-1.1597	0.258741	0.863503	1	5887	tags=59%, list=42%, signal=101%
REACTOME_ASSEMBLY_OF_THE_PRE_REPLICATIVE_COMPLEX	64	-0.391603	-1.16231	0.216401	0.858217	1	6294	tags=67%, list=45%, signal=121%
REACTOME_MITOTIC_G1_PHASE_AND_G1_S_TRANSITION	142	-0.341849	-1.164	0.171216	0.856222	1	4179	tags=42%, list=30%, signal=59%
REACTOME_BBSOME_MEDIATED_CARGO_TARGETING_TO_CILIUM	19	-0.488046	-1.16413	0.257271	0.86026	1	3147	tags=42%, list=22%, signal=54%
REACTOME_COLLAGEN_FORMATION	68	-0.383741	-1.16819	0.204846	0.850161	1	275	tags=6%, list=2%, signal=6%
REACTOME_NEGATIVE_EPIGENETIC_REGULATION_OF_RRNA_EXPRESSION	96	-0.372211	-1.17077	0.21831	0.845847	1	4652	tags=51%, list=33%, signal=76%
REACTOME_RETROGRADE_TRANSPORT_AT_THE_TRANS_GOLGI_NETWORK	47	-0.40736	-1.17209	0.22807	0.845649	1	2332	tags=15%, list=17%, signal=18%
REACTOME_COMPLEX_I_BIOGENESIS	53	-0.399413	-1.17257	0.21393	0.848326	1	3946	tags=43%, list=28%, signal=60%
REACTOME_RHO_GTPASES_ACTIVATE_ROCKS	18	-0.50532	-1.17336	0.259179	0.850243	1	4213	tags=44%, list=30%, signal=63%
REACTOME_SUMOYLATION_OF_TRANSCRIPTION_COFACTORS	41	-0.421875	-1.17347	0.227586	0.854491	1	16	tags=2%, list=0%, signal=2%
REACTOME_PROCESSIVE_SYNTHESIS_ON_THE_LAGGING_STRAND	15	-0.51025	-1.1735	0.278509	0.858996	1	2783	tags=53%, list=20%, signal=66%
REACTOME_ARACHIDONIC_ACID_METABOLISM	29	-0.455269	-1.17618	0.218962	0.853947	1	1721	tags=31%, list=12%, signal=35%
REACTOME_INITIATION_OF_NUCLEAR_ENVELOPE_NE_REFORMATION	19	-0.497717	-1.1772	0.296209	0.855015	1	4095	tags=53%, list=29%, signal=74%
REACTOME_GENE_SILENCING_BY_RNA	117	-0.356975	-1.17751	0.164975	0.858637	1	4262	tags=45%, list=30%, signal=64%
REACTOME_NEGATIVE_REGULATION_OF_FGFR4_SIGNALING	21	-0.475138	-1.17754	0.243736	0.863326	1	490	tags=10%, list=3%, signal=10%
PID_A6B1_A6B4_INTEGRIN_PATHWAY	42	-0.42329	-1.17863	0.206818	0.864076	1	606	tags=10%, list=4%, signal=10%
KEGG_INSULIN_SIGNALING_PATHWAY	113	-0.363276	-1.17966	0.160377	0.865103	1	253	tags=4%, list=2%, signal=4%
KEGG_GLUTATHIONE_METABOLISM	38	-0.427557	-1.18127	0.221219	0.863623	1	2695	tags=24%, list=19%, signal=29%
REACTOME_REPRODUCTION	107	-0.369156	-1.18236	0.186275	0.86471	1	4289	tags=51%, list=30%, signal=73%
REACTOME_EXPORT_OF_VIRAL_RIBONUCLEOPROTEINS_FROM_NUCLEUS	32	-0.442747	-1.1835	0.232301	0.865628	1	5322	tags=53%, list=38%, signal=85%
KEGG_SPHINGOLIPID_METABOLISM	32	-0.438993	-1.18598	0.210762	0.86119	1	1783	tags=25%, list=13%, signal=29%
REACTOME_HCMV_EARLY_EVENTS	122	-0.359499	-1.18692	0.143577	0.862715	1	5163	tags=57%, list=37%, signal=90%
REACTOME_SYNTHESIS_OF_GLYCOSYLPHOSPHATIDYLINOSITOL_GPI	16	-0.51044	-1.1888	0.247845	0.860846	1	1626	tags=31%, list=12%, signal=35%
REACTOME_PROTEIN_PROTEIN_INTERACTIONS_AT_SYNAPSES	67	-0.394116	-1.1893	0.192214	0.863928	1	831	tags=13%, list=6%, signal=14%
REACTOME_GLYCOGEN_STORAGE_DISEASES	15	-0.534082	-1.19359	0.242489	0.853194	1	430	tags=13%, list=3%, signal=14%
REACTOME_COLLAGEN_BIOSYNTHESIS_AND_MODIFYING_ENZYMES	48	-0.415452	-1.19696	0.207127	0.84555	1	194	tags=4%, list=1%, signal=4%
REACTOME_INTERACTIONS_OF_VPR_WITH_HOST_CELLULAR_PROTEINS	36	-0.447132	-1.19766	0.214797	0.847815	1	5322	tags=61%, list=38%, signal=98%
BIOCARTA_G1_PATHWAY	26	-0.461939	-1.1981	0.22807	0.851355	1	2665	tags=31%, list=19%, signal=38%
REACTOME_AMINO_ACID_TRANSPORT_ACROSS_THE_PLASMA_MEMBRANE	22	-0.482083	-1.20085	0.236324	0.845944	1	410	tags=14%, list=3%, signal=14%
REACTOME_NONHOMOLOGOUS_END_JOINING_NHEJ	62	-0.402229	-1.20168	0.215686	0.847757	1	4844	tags=60%, list=34%, signal=90%
REACTOME_SIGNALING_BY_FGFR2_IN_DISEASE	29	-0.460457	-1.20449	0.214447	0.842638	1	3582	tags=41%, list=25%, signal=55%
REACTOME_ORGANELLE_BIOGENESIS_AND_MAINTENANCE	271	-0.327842	-1.2048	0.0607735	0.846506	1	3389	tags=28%, list=24%, signal=37%
BIOCARTA_CHEMICAL_PATHWAY	17	-0.520421	-1.20676	0.251092	0.844546	1	5927	tags=71%, list=42%, signal=121%
REACTOME_S_PHASE	156	-0.356866	-1.21008	0.141304	0.837314	1	4183	tags=43%, list=30%, signal=60%
REACTOME_RNA_POLYMERASE_I_TRANSCRIPTION	96	-0.375772	-1.21052	0.140665	0.840908	1	4262	tags=47%, list=30%, signal=67%
BIOCARTA_MPR_PATHWAY	16	-0.518156	-1.21091	0.233405	0.844702	1	2841	tags=50%, list=20%, signal=63%
REACTOME_SYNTHESIS_OF_PIPS_AT_THE_PLASMA_MEMBRANE	45	-0.428314	-1.21118	0.196305	0.849004	1	4083	tags=36%, list=29%, signal=50%
REACTOME_CHROMOSOME_MAINTENANCE	106	-0.375631	-1.21357	0.128019	0.845123	1	4316	tags=55%, list=31%, signal=78%
REACTOME_TRANSCRIPTIONAL_ACTIVATION_OF_MITOCHONDRIAL_BIOGENESIS	54	-0.415339	-1.21667	0.158837	0.838908	1	1949	tags=15%, list=14%, signal=17%
REACTOME_REGULATION_OF_PLK1_ACTIVITY_AT_G2_M_TRANSITION	83	-0.389868	-1.21708	0.159145	0.842869	1	3748	tags=35%, list=27%, signal=47%
REACTOME_G_PROTEIN_ACTIVATION	17	-0.531535	-1.21735	0.252294	0.847557	1	21	tags=6%, list=0%, signal=6%
REACTOME_G_ALPHA_S_SIGNALLING_EVENTS	67	-0.407299	-1.21781	0.15	0.851481	1	1678	tags=18%, list=12%, signal=20%
REACTOME_ACTIVATION_OF_NMDA_RECEPTORS_AND_POSTSYNAPTIC_EVENTS	70	-0.395045	-1.21805	0.16129	0.856173	1	253	tags=4%, list=2%, signal=4%
REACTOME_GLYCOGEN_SYNTHESIS	16	-0.52535	-1.21828	0.218684	0.861056	1	430	tags=13%, list=3%, signal=13%
REACTOME_ADHERENS_JUNCTIONS_INTERACTIONS	21	-0.498321	-1.21931	0.206977	0.862602	1	957	tags=19%, list=7%, signal=20%
REACTOME_NUCLEAR_ENVELOPE_BREAKDOWN	52	-0.41802	-1.22044	0.183673	0.863617	1	5429	tags=58%, list=38%, signal=93%
KEGG_PORPHYRIN_AND_CHLOROPHYLL_METABOLISM	29	-0.48246	-1.22183	0.206278	0.863913	1	2533	tags=24%, list=18%, signal=29%
REACTOME_SUMOYLATION_OF_SUMOYLATION_PROTEINS	35	-0.452439	-1.22259	0.202929	0.866571	1	5322	tags=54%, list=38%, signal=87%
REACTOME_RUNX1_REGULATES_TRANSCRIPTION_OF_GENES_INVOLVED_IN_DIFFERENTIATION_OF_HSCS	111	-0.377067	-1.22349	0.139175	0.868999	1	4262	tags=44%, list=30%, signal=63%
REACTOME_METALLOPROTEASE_DUBS	34	-0.463599	-1.22383	0.203024	0.873629	1	4324	tags=56%, list=31%, signal=80%
REACTOME_NEURONAL_SYSTEM	245	-0.341174	-1.22529	0.0631579	0.87388	1	1353	tags=14%, list=10%, signal=16%
REACTOME_DOWNSTREAM_SIGNALING_OF_ACTIVATED_FGFR2	16	-0.514838	-1.2264	0.215385	0.875478	1	3582	tags=44%, list=25%, signal=59%
REACTOME_SIGNALING_BY_PDGFR_IN_DISEASE	16	-0.526353	-1.2295	0.225734	0.86962	1	4083	tags=50%, list=29%, signal=70%
REACTOME_INHIBITION_OF_THE_PROTEOLYTIC_ACTIVITY_OF_APC_C_REQUIRED_FOR_THE_ONSET_OF_ANAPHASE_BY_MITOTIC_SPINDLE_CHECKPOINT_COMPONENTS	20	-0.490066	-1.22954	0.191898	0.87554	1	1570	tags=20%, list=11%, signal=22%
REACTOME_APC_C_MEDIATED_DEGRADATION_OF_CELL_CYCLE_PROTEINS	82	-0.390925	-1.23127	0.149083	0.875168	1	4179	tags=38%, list=30%, signal=53%
KEGG_MELANOGENESIS	72	-0.40332	-1.23335	0.129902	0.872964	1	197	tags=4%, list=1%, signal=4%
REACTOME_THE_CITRIC_ACID_TCA_CYCLE_AND_RESPIRATORY_ELECTRON_TRANSPORT	165	-0.359117	-1.23342	0.0909091	0.879084	1	4448	tags=47%, list=31%, signal=68%
BIOCARTA_PPARA_PATHWAY	42	-0.437966	-1.23412	0.175676	0.882656	1	253	tags=5%, list=2%, signal=5%
REACTOME_NEUREXINS_AND_NEUROLIGINS	46	-0.436928	-1.23581	0.14557	0.882271	1	831	tags=15%, list=6%, signal=16%
REACTOME_PYRUVATE_METABOLISM_AND_CITRIC_ACID_TCA_CYCLE	51	-0.431957	-1.23768	0.162679	0.881602	1	4448	tags=51%, list=31%, signal=74%
BIOCARTA_HCMV_PATHWAY	16	-0.551582	-1.23795	0.215768	0.886946	1	2841	tags=38%, list=20%, signal=47%
REACTOME_AURKA_ACTIVATION_BY_TPX2	68	-0.411922	-1.24383	0.137615	0.869682	1	3972	tags=40%, list=28%, signal=55%
REACTOME_DISEASES_ASSOCIATED_WITH_O_GLYCOSYLATION_OF_PROTEINS	45	-0.449399	-1.24402	0.188995	0.875666	1	1383	tags=16%, list=10%, signal=17%
PID_EPHA2_FWD_PATHWAY	19	-0.528462	-1.24561	0.197959	0.87597	1	225	tags=11%, list=2%, signal=11%
REACTOME_CELLULAR_RESPONSE_TO_HYPOXIA	68	-0.410729	-1.24665	0.138425	0.878899	1	9	tags=1%, list=0%, signal=1%
REACTOME_AQUAPORIN_MEDIATED_TRANSPORT	32	-0.475093	-1.25002	0.183007	0.871892	1	253	tags=6%, list=2%, signal=6%
REACTOME_GLUCAGON_LIKE_PEPTIDE_1_GLP1_REGULATES_INSULIN_SECRETION	30	-0.482504	-1.25048	0.189696	0.876897	1	253	tags=10%, list=2%, signal=10%
REACTOME_RECOGNITION_AND_ASSOCIATION_OF_DNA_GLYCOSYLASE_WITH_SITE_CONTAINING_AN_AFFECTED_PURINE	47	-0.438463	-1.2507	0.159041	0.88299	1	4289	tags=66%, list=30%, signal=94%
REACTOME_ADRENALINE_NORADRENALINE_INHIBITS_INSULIN_SECRETION	21	-0.515459	-1.25142	0.199541	0.886916	1	185	tags=10%, list=1%, signal=10%
REACTOME_COLLAGEN_DEGRADATION	37	-0.458451	-1.25569	0.165533	0.876184	1	196	tags=8%, list=1%, signal=8%
REACTOME_LDL_CLEARANCE	16	-0.551175	-1.25586	0.194954	0.882517	1	71	tags=6%, list=1%, signal=6%
REACTOME_MITOCHONDRIAL_TRANSLATION	92	-0.392106	-1.25628	0.0902256	0.888155	1	4027	tags=41%, list=29%, signal=57%
REACTOME_LAGGING_STRAND_SYNTHESIS	20	-0.516907	-1.26156	0.177384	0.874033	1	2783	tags=50%, list=20%, signal=62%
REACTOME_PEROXISOMAL_LIPID_METABOLISM	24	-0.495551	-1.26228	0.16092	0.878197	1	4467	tags=50%, list=32%, signal=73%
REACTOME_MEIOTIC_SYNAPSIS	64	-0.416618	-1.26308	0.128713	0.882517	1	4289	tags=58%, list=30%, signal=83%
REACTOME_POLYMERASE_SWITCHING_ON_THE_C_STRAND_OF_THE_TELOMERE	17	-0.538339	-1.26401	0.180778	0.885937	1	2304	tags=41%, list=16%, signal=49%
REACTOME_NUCLEAR_PORE_COMPLEX_NPC_DISASSEMBLY	36	-0.473844	-1.26713	0.170259	0.880431	1	5322	tags=58%, list=38%, signal=93%
REACTOME_VASOPRESSIN_REGULATES_RENAL_WATER_HOMEOSTASIS_VIA_AQUAPORINS	30	-0.483819	-1.26751	0.176744	0.886301	1	253	tags=7%, list=2%, signal=7%
PID_WNT_SIGNALING_PATHWAY	20	-0.515344	-1.26879	0.184265	0.888792	1	197	tags=10%, list=1%, signal=10%
REACTOME_RHO_GTPASES_ACTIVATE_CIT	18	-0.53051	-1.27252	0.189765	0.880547	1	2693	tags=33%, list=19%, signal=41%
REACTOME_RNA_POLYMERASE_I_PROMOTER_ESCAPE	77	-0.401841	-1.27378	0.0933014	0.882788	1	4262	tags=53%, list=30%, signal=76%
REACTOME_PLASMA_LIPOPROTEIN_REMODELING	15	-0.560222	-1.27448	0.187067	0.887636	1	914	tags=20%, list=6%, signal=21%
REACTOME_HCMV_LATE_EVENTS	107	-0.39361	-1.27931	0.0746269	0.874722	1	4621	tags=50%, list=33%, signal=74%
PID_ERBB1_RECEPTOR_PROXIMAL_PATHWAY	34	-0.487111	-1.27941	0.155902	0.882203	1	3665	tags=35%, list=26%, signal=48%
REACTOME_ORC1_REMOVAL_FROM_CHROMATIN	67	-0.42225	-1.28678	0.0936768	0.860217	1	5827	tags=61%, list=41%, signal=104%
REACTOME_RMTS_METHYLATE_HISTONE_ARGININES	69	-0.426367	-1.28952	0.12114	0.856736	1	4669	tags=54%, list=33%, signal=80%
PID_SYNDECAN_1_PATHWAY	32	-0.489919	-1.29083	0.147126	0.859227	1	194	tags=6%, list=1%, signal=6%
KEGG_CELL_CYCLE	117	-0.393312	-1.29231	0.0870647	0.861526	1	4544	tags=51%, list=32%, signal=75%
REACTOME_RUNX1_REGULATES_GENES_INVOLVED_IN_MEGAKARYOCYTE_DIFFERENTIATION_AND_PLATELET_FUNCTION	84	-0.411103	-1.29302	0.108647	0.866816	1	4262	tags=52%, list=30%, signal=75%
REACTOME_DARPP_32_EVENTS	21	-0.531274	-1.29557	0.163755	0.86482	1	253	tags=10%, list=2%, signal=10%
REACTOME_SIGNAL_AMPLIFICATION	21	-0.532363	-1.29636	0.17437	0.86978	1	21	tags=5%, list=0%, signal=5%
REACTOME_RHO_GTPASE_EFFECTORS	284	-0.352123	-1.29843	0.0282486	0.869241	1	4354	tags=42%, list=31%, signal=59%
REACTOME_ASSEMBLY_AND_CELL_SURFACE_PRESENTATION_OF_NMDA_RECEPTORS	31	-0.501218	-1.29974	0.142857	0.872073	1	31	tags=6%, list=0%, signal=6%
REACTOME_SIGNALING_BY_PDGF	48	-0.452222	-1.30246	0.111872	0.868336	1	194	tags=4%, list=1%, signal=4%
REACTOME_THROMBOXANE_SIGNALLING_THROUGH_TP_RECEPTOR	16	-0.570697	-1.30332	0.166667	0.873754	1	21	tags=6%, list=0%, signal=6%
REACTOME_ANCHORING_OF_THE_BASAL_BODY_TO_THE_PLASMA_MEMBRANE	93	-0.408057	-1.30335	0.0668258	0.882458	1	3330	tags=33%, list=24%, signal=43%
BIOCARTA_TFF_PATHWAY	17	-0.548652	-1.30403	0.161504	0.8886	1	2916	tags=41%, list=21%, signal=52%
REACTOME_FATTY_ACID_METABOLISM	123	-0.39305	-1.30462	0.0544554	0.894616	1	2955	tags=28%, list=21%, signal=35%
REACTOME_ASSEMBLY_OF_COLLAGEN_FIBRILS_AND_OTHER_MULTIMERIC_STRUCTURES	45	-0.462102	-1.30547	0.127359	0.900042	1	275	tags=9%, list=2%, signal=9%
REACTOME_SIGNALING_BY_EGFR	46	-0.468681	-1.31196	0.115299	0.880357	1	112	tags=7%, list=1%, signal=7%
REACTOME_SIGNALING_BY_ERBB2_ECD_MUTANTS	15	-0.571683	-1.31471	0.158898	0.877348	1	3582	tags=40%, list=25%, signal=54%
REACTOME_REGULATION_OF_PYRUVATE_DEHYDROGENASE_PDH_COMPLEX	15	-0.578965	-1.31543	0.162222	0.883724	1	3775	tags=47%, list=27%, signal=64%
REACTOME_NOTCH2_ACTIVATION_AND_TRANSMISSION_OF_SIGNAL_TO_THE_NUCLEUS	19	-0.542345	-1.31582	0.159645	0.891813	1	1144	tags=21%, list=8%, signal=23%
REACTOME_HDACS_DEACETYLATE_HISTONES	86	-0.4246	-1.31813	0.0952381	0.890715	1	4324	tags=52%, list=31%, signal=75%
REACTOME_NOTCH3_ACTIVATION_AND_TRANSMISSION_OF_SIGNAL_TO_THE_NUCLEUS	23	-0.536268	-1.31832	0.145022	0.899755	1	1144	tags=17%, list=8%, signal=19%
REACTOME_PLASMA_LIPOPROTEIN_CLEARANCE	26	-0.527736	-1.31869	0.132883	0.908377	1	861	tags=15%, list=6%, signal=16%
KEGG_HUNTINGTONS_DISEASE	161	-0.384192	-1.31934	0.038674	0.915354	1	3625	tags=32%, list=26%, signal=43%
REACTOME_ADP_SIGNALLING_THROUGH_P2Y_PURINOCEPTOR_1	15	-0.569846	-1.31961	0.143777	0.924378	1	21	tags=7%, list=0%, signal=7%
BIOCARTA_BAD_PATHWAY	19	-0.550232	-1.32209	0.156904	0.923461	1	3584	tags=47%, list=25%, signal=63%
REACTOME_SIGNALING_BY_HIPPO	20	-0.549026	-1.32442	0.143469	0.923457	1	1037	tags=15%, list=7%, signal=16%
REACTOME_FOXO_MEDIATED_TRANSCRIPTION_OF_OXIDATIVE_STRESS_METABOLIC_AND_NEURONAL_GENES	20	-0.546211	-1.3317	0.147727	0.900138	1	16	tags=5%, list=0%, signal=5%
REACTOME_TRANSPORT_OF_INORGANIC_CATIONS_ANIONS_AND_AMINO_ACIDS_OLIGOPEPTIDES	69	-0.436668	-1.33465	0.0707317	0.89691	1	1323	tags=20%, list=9%, signal=22%
REACTOME_SWITCHING_OF_ORIGINS_TO_A_POST_REPLICATIVE_STATE	86	-0.420436	-1.33534	0.0871671	0.90464	1	4280	tags=42%, list=30%, signal=60%
REACTOME_MITOCHONDRIAL_FATTY_ACID_BETA_OXIDATION	31	-0.503721	-1.33606	0.102804	0.912444	1	2955	tags=42%, list=21%, signal=53%
REACTOME_POTASSIUM_CHANNELS	47	-0.467096	-1.33629	0.101617	0.922834	1	437	tags=15%, list=3%, signal=15%
REACTOME_G_BETA_GAMMA_SIGNALLING_THROUGH_PI3KGAMMA	16	-0.58116	-1.33913	0.16408	0.92153	1	21	tags=6%, list=0%, signal=6%
REACTOME_VOLTAGE_GATED_POTASSIUM_CHANNELS	19	-0.570307	-1.34069	0.141593	0.926224	1	437	tags=26%, list=3%, signal=27%
REACTOME_POSITIVE_EPIGENETIC_REGULATION_OF_RRNA_EXPRESSION	95	-0.422322	-1.34347	0.0541176	0.924749	1	4652	tags=51%, list=33%, signal=75%
REACTOME_PROCESSING_OF_DNA_DOUBLE_STRAND_BREAK_ENDS	89	-0.431138	-1.34721	0.0848806	0.918726	1	4865	tags=63%, list=34%, signal=95%
REACTOME_EGFR_DOWNREGULATION	28	-0.523197	-1.34897	0.103896	0.922279	1	112	tags=11%, list=1%, signal=11%
REACTOME_PHASE_II_CONJUGATION_OF_COMPOUNDS	67	-0.441901	-1.34903	0.0605327	0.93451	1	2365	tags=24%, list=17%, signal=29%
REACTOME_G_PROTEIN_BETA_GAMMA_SIGNALLING	21	-0.547356	-1.34961	0.100457	0.944358	1	1961	tags=24%, list=14%, signal=28%
PID_AVB3_INTEGRIN_PATHWAY	61	-0.457448	-1.35216	0.0668258	0.945312	1	200	tags=5%, list=1%, signal=5%
NABA_ECM_GLYCOPROTEINS	121	-0.417024	-1.35675	0.040404	0.935659	1	674	tags=15%, list=5%, signal=15%
BIOCARTA_CREB_PATHWAY	19	-0.571305	-1.35887	0.0973451	0.938619	1	2841	tags=37%, list=20%, signal=46%
REACTOME_ECM_PROTEOGLYCANS	49	-0.47119	-1.36096	0.10515	0.941986	1	368	tags=8%, list=3%, signal=8%
KEGG_DNA_REPLICATION	36	-0.498258	-1.36364	0.0917431	0.941864	1	4924	tags=72%, list=35%, signal=111%
REACTOME_SEPARATION_OF_SISTER_CHROMATIDS	174	-0.396373	-1.36635	0.0253807	0.942376	1	5322	tags=56%, list=38%, signal=88%
REACTOME_CITRIC_ACID_CYCLE_TCA_CYCLE	22	-0.551117	-1.3667	0.112069	0.954995	1	4448	tags=64%, list=31%, signal=93%
REACTOME_COLLAGEN_CHAIN_TRIMERIZATION	25	-0.543224	-1.36729	0.119639	0.966319	1	194	tags=8%, list=1%, signal=8%
REACTOME_SUMOYLATION_OF_DNA_REPLICATION_PROTEINS	46	-0.480321	-1.37561	0.0913349	0.937117	1	5424	tags=59%, list=38%, signal=95%
REACTOME_MITOTIC_METAPHASE_AND_ANAPHASE	218	-0.389856	-1.38314	0.0205279	0.914752	1	5322	tags=55%, list=38%, signal=86%
NABA_COLLAGENS	25	-0.543224	-1.38867	0.0852018	0.902115	1	194	tags=8%, list=1%, signal=8%
REACTOME_DNA_DAMAGE_TELOMERE_STRESS_INDUCED_SENESCENCE	71	-0.462106	-1.39553	0.0632319	0.882224	1	4621	tags=69%, list=33%, signal=102%
PID_ATR_PATHWAY	37	-0.513325	-1.39657	0.0920398	0.891839	1	4858	tags=62%, list=34%, signal=94%
REACTOME_SEMAPHORIN_INTERACTIONS	56	-0.480853	-1.39668	0.0596659	0.906514	1	344	tags=5%, list=2%, signal=5%
REACTOME_MITOTIC_PROMETAPHASE	187	-0.402272	-1.40063	0.0108992	0.902457	1	3748	tags=40%, list=27%, signal=53%
REACTOME_MEIOSIS	98	-0.435433	-1.40298	0.0323383	0.90695	1	4289	tags=54%, list=30%, signal=77%
REACTOME_HATS_ACETYLATE_HISTONES	131	-0.422961	-1.41229	0.0261283	0.87592	1	4819	tags=53%, list=34%, signal=79%
REACTOME_NCAM_SIGNALING_FOR_NEURITE_OUT_GROWTH	46	-0.500425	-1.41693	0.0717703	0.868416	1	194	tags=9%, list=1%, signal=9%
REACTOME_E2F_MEDIATED_REGULATION_OF_DNA_REPLICATION	21	-0.590884	-1.41882	0.0930736	0.875417	1	2665	tags=43%, list=19%, signal=53%
REACTOME_ERCC6_CSB_AND_EHMT2_G9A_POSITIVELY_REGULATE_RRNA_EXPRESSION	66	-0.468253	-1.41939	0.0394432	0.889564	1	4262	tags=58%, list=30%, signal=82%
REACTOME_BIOLOGICAL_OXIDATIONS	126	-0.427194	-1.42183	0.0153061	0.894256	1	1152	tags=14%, list=8%, signal=15%
REACTOME_DOWNSTREAM_SIGNALING_OF_ACTIVATED_FGFR4	16	-0.608037	-1.42549	0.0972222	0.892139	1	4006	tags=50%, list=28%, signal=70%
REACTOME_RESOLUTION_OF_SISTER_CHROMATID_COHESION	114	-0.434494	-1.43066	0.0178117	0.882302	1	5322	tags=65%, list=38%, signal=103%
REACTOME_THROMBIN_SIGNALLING_THROUGH_PROTEINASE_ACTIVATED_RECEPTORS_PARS	23	-0.577125	-1.43199	0.0862471	0.892502	1	289	tags=9%, list=2%, signal=9%
REACTOME_PRC2_METHYLATES_HISTONES_AND_DNA	63	-0.484658	-1.43539	0.0562347	0.893815	1	4262	tags=62%, list=30%, signal=88%
REACTOME_TRANSCRIPTIONAL_REGULATION_BY_SMALL_RNAS	98	-0.449913	-1.44026	0.0215311	0.887196	1	4621	tags=54%, list=33%, signal=80%
REACTOME_B_WICH_COMPLEX_POSITIVELY_REGULATES_RRNA_EXPRESSION	81	-0.467047	-1.44681	0.0385488	0.872471	1	4652	tags=57%, list=33%, signal=84%
REACTOME_PLASMA_LIPOPROTEIN_ASSEMBLY_REMODELING_AND_CLEARANCE	47	-0.514182	-1.44857	0.0592255	0.882857	1	914	tags=13%, list=6%, signal=14%
REACTOME_REGULATION_OF_RUNX2_EXPRESSION_AND_ACTIVITY	65	-0.474877	-1.44898	0.0426009	0.900515	1	3702	tags=26%, list=26%, signal=35%
REACTOME_DNA_STRAND_ELONGATION	32	-0.548066	-1.4499	0.0769231	0.916393	1	4924	tags=84%, list=35%, signal=129%
REACTOME_DNA_REPLICATION_PRE_INITIATION	81	-0.467325	-1.45094	0.0228426	0.932444	1	4865	tags=53%, list=34%, signal=81%
KEGG_STEROID_HORMONE_BIOSYNTHESIS	25	-0.579495	-1.45111	0.0735294	0.954425	1	1499	tags=40%, list=11%, signal=45%
NABA_CORE_MATRISOME	156	-0.426582	-1.45545	0.0121951	0.952218	1	674	tags=13%, list=5%, signal=13%
REACTOME_ACTIVATION_OF_SMO	16	-0.637236	-1.4629	0.0779816	0.934547	1	2490	tags=31%, list=18%, signal=38%
PID_PLK1_PATHWAY	46	-0.517857	-1.46383	0.042654	0.953752	1	5041	tags=63%, list=36%, signal=98%
REACTOME_G2_M_DNA_DAMAGE_CHECKPOINT	86	-0.46898	-1.47465	0.0374707	0.915759	1	4865	tags=64%, list=34%, signal=97%
REACTOME_SIRT1_NEGATIVELY_REGULATES_RRNA_EXPRESSION	59	-0.494616	-1.47545	0.0358744	0.93679	1	4262	tags=63%, list=30%, signal=89%
KEGG_PROSTATE_CANCER	80	-0.471778	-1.47753	0.0188235	0.950469	1	500	tags=5%, list=4%, signal=5%
KEGG_METABOLISM_OF_XENOBIOTICS_BY_CYTOCHROME_P450	34	-0.556248	-1.4782	0.0511111	0.974487	1	2099	tags=38%, list=15%, signal=45%
KEGG_NITROGEN_METABOLISM	16	-0.646184	-1.49019	0.059081	0.9325	1	10	tags=13%, list=0%, signal=12%
BIOCARTA_MCM_PATHWAY	18	-0.630124	-1.49398	0.0511111	0.939153	1	4651	tags=83%, list=33%, signal=124%
REACTOME_SYNTHESIS_OF_PIPS_AT_THE_EARLY_ENDOSOME_MEMBRANE	16	-0.653612	-1.49666	0.0665138	0.952974	1	1275	tags=31%, list=9%, signal=34%
REACTOME_RAB_GERANYLGERANYLATION	53	-0.517556	-1.49717	0.0295455	0.98208	1	1700	tags=17%, list=12%, signal=19%
KEGG_BUTANOATE_METABOLISM	27	-0.577358	-1.49735	0.0462555	1	1	3444	tags=67%, list=24%, signal=88%
REACTOME_SNRNP_ASSEMBLY	52	-0.518391	-1.50079	0.0351648	1	1	4162	tags=42%, list=29%, signal=60%
REACTOME_DNA_METHYLATION	55	-0.516639	-1.51454	0.0283019	0.975827	1	4262	tags=65%, list=30%, signal=93%
REACTOME_MITOTIC_PROPHASE	132	-0.457572	-1.52376	0.00791557	0.949559	1	4670	tags=55%, list=33%, signal=81%
REACTOME_M_PHASE	384	-0.403112	-1.52585	0	0.973237	1	4217	tags=42%, list=30%, signal=58%
REACTOME_GLUCAGON_TYPE_LIGAND_RECEPTORS	15	-0.657355	-1.52816	0.0654628	0.998446	1	1902	tags=40%, list=13%, signal=46%
REACTOME_ACTIVATED_PKN1_STIMULATES_TRANSCRIPTION_OF_AR_ANDROGEN_RECEPTOR_REGULATED_GENES_KLK2_AND_KLK3	56	-0.52566	-1.53027	0.027027	1	1	4262	tags=66%, list=30%, signal=94%
REACTOME_DOPAMINE_NEUROTRANSMITTER_RELEASE_CYCLE	18	-0.633958	-1.53283	0.0615385	1	1	1227	tags=33%, list=9%, signal=36%
KEGG_RETINOL_METABOLISM	27	-0.603868	-1.53647	0.0322581	1	1	749	tags=22%, list=5%, signal=23%
REACTOME_MITOTIC_SPINDLE_CHECKPOINT	105	-0.476832	-1.53688	0.00757576	1	1	4327	tags=50%, list=31%, signal=71%
REACTOME_DNA_REPLICATION	123	-0.468944	-1.54273	0.00251256	1	1	4183	tags=48%, list=30%, signal=68%
REACTOME_CONDENSATION_OF_PROPHASE_CHROMOSOMES	64	-0.516977	-1.54347	0.0186916	1	1	4327	tags=66%, list=31%, signal=94%
REACTOME_MEIOTIC_RECOMBINATION	72	-0.511352	-1.54439	0.00913242	1	1	4262	tags=61%, list=30%, signal=87%
REACTOME_ACTIVATION_OF_ATR_IN_RESPONSE_TO_REPLICATION_STRESS	35	-0.567365	-1.54514	0.0430839	1	1	4865	tags=80%, list=34%, signal=122%
KEGG_DRUG_METABOLISM_CYTOCHROME_P450	30	-0.589319	-1.57126	0.0340136	1	1	2099	tags=33%, list=15%, signal=39%
REACTOME_G2_M_CHECKPOINTS	155	-0.455828	-1.57506	0	1	1	4865	tags=57%, list=34%, signal=87%
REACTOME_RHO_GTPASES_ACTIVATE_PKNS	81	-0.523762	-1.5947	0.00479616	1	1	4354	tags=59%, list=31%, signal=85%
PID_HDAC_CLASSIII_PATHWAY	25	-0.637053	-1.6003	0.0323974	1	1	1810	tags=20%, list=13%, signal=23%
BIOCARTA_CARM_ER_PATHWAY	24	-0.65422	-1.60592	0.00686499	1	1	1256	tags=13%, list=9%, signal=14%
REACTOME_NCAM1_INTERACTIONS	27	-0.620325	-1.606	0.0271493	1	1	194	tags=15%, list=1%, signal=15%
REACTOME_CELL_CYCLE_CHECKPOINTS	272	-0.443806	-1.61929	0	1	0.999	4392	tags=50%, list=31%, signal=71%
PID_AURORA_B_PATHWAY	37	-0.596733	-1.63703	0.00877193	1	0.999	3562	tags=57%, list=25%, signal=76%
REACTOME_O_GLYCOSYLATION_OF_TSR_DOMAIN_CONTAINING_PROTEINS	28	-0.635535	-1.63726	0.02	1	0.999	1076	tags=21%, list=8%, signal=23%
KEGG_VASOPRESSIN_REGULATED_WATER_REABSORPTION	38	-0.601968	-1.66495	0.00898876	1	0.998	2	tags=3%, list=0%, signal=3%
REACTOME_ACTIVATION_OF_THE_PRE_REPLICATIVE_COMPLEX	33	-0.627331	-1.67847	0.0110619	1	0.996	4651	tags=85%, list=33%, signal=126%
REACTOME_DEPOSITION_OF_NEW_CENPA_CONTAINING_NUCLEOSOMES_AT_THE_CENTROMERE	64	-0.567134	-1.7137	0	1	0.984	4056	tags=63%, list=29%, signal=87%
REACTOME_NEUROTRANSMITTER_RELEASE_CYCLE	33	-0.677967	-1.77329	0.00444444	0.951684	0.893	1323	tags=33%, list=9%, signal=37%
REACTOME_SEMA4D_INDUCED_CELL_MIGRATION_AND_GROWTH_CONE_COLLAPSE	19	-0.8295	-1.96237	0	0.0867247	0.136	119	tags=11%, list=1%, signal=11%
REACTOME_SEMA4D_IN_SEMAPHORIN_SIGNALING	23	-0.805389	-1.98211	0	0.123926	0.1	119	tags=9%, list=1%, signal=9%

## Sheet: Enriched in CAKI2
Gene set enrichment comparing A-1331852 treated CAKI2 to vehicle		common genesets enriched between A498 and CAKI2
NAME	SIZE	ES	NES	NOM p-val	FDR q-val	FWER p-val	RANK AT MAX	LEADING EDGE
REACTOME_NGF_STIMULATED_TRANSCRIPTION	34	0.810059	2.15041	0	0	0	1539	tags=44%, list=11%, signal=49%
REACTOME_NUCLEAR_EVENTS_KINASE_AND_TRANSCRIPTION_FACTOR_ACTIVATION	56	0.728792	2.12074	0	0	0	1539	tags=32%, list=11%, signal=36%
REACTOME_GROWTH_HORMONE_RECEPTOR_SIGNALING	20	0.813351	1.89939	0	0.0715082	0.198	403	tags=30%, list=3%, signal=31%
REACTOME_ACTIVATED_PKN1_STIMULATES_TRANSCRIPTION_OF_AR_ANDROGEN_RECEPTOR_REGULATED_GENES_KLK2_AND_KLK3	56	0.630786	1.84444	0	0.1449	0.448	2561	tags=59%, list=18%, signal=72%
REACTOME_DNA_METHYLATION	55	0.638065	1.84439	0	0.11592	0.448	2561	tags=60%, list=18%, signal=73%
REACTOME_RUNX2_REGULATES_BONE_DEVELOPMENT	27	0.724652	1.84022	0.00183486	0.103938	0.476	578	tags=19%, list=4%, signal=19%
REACTOME_TRANSCRIPTIONAL_REGULATION_OF_GRANULOPOIESIS	75	0.603795	1.83934	0	0.0900799	0.479	2422	tags=49%, list=17%, signal=59%
PID_NFAT_TFPATHWAY	31	0.700385	1.83585	0.00339559	0.0816233	0.489	1243	tags=35%, list=9%, signal=39%
PID_ATF2_PATHWAY	47	0.646142	1.81753	0	0.096908	0.59	1967	tags=34%, list=14%, signal=39%
REACTOME_FOXO_MEDIATED_TRANSCRIPTION_OF_OXIDATIVE_STRESS_METABOLIC_AND_NEURONAL_GENES	20	0.74906	1.81682	0.00188324	0.0882856	0.596	85	tags=10%, list=1%, signal=10%
REACTOME_RUNX2_REGULATES_OSTEOBLAST_DIFFERENTIATION	21	0.755593	1.8129	0.00729927	0.0855116	0.618	578	tags=24%, list=4%, signal=25%
REACTOME_PRC2_METHYLATES_HISTONES_AND_DNA	63	0.602524	1.80041	0	0.0934684	0.687	2561	tags=52%, list=18%, signal=64%
REACTOME_SIRT1_NEGATIVELY_REGULATES_RRNA_EXPRESSION	59	0.603412	1.78287	0	0.110797	0.766	2561	tags=59%, list=18%, signal=72%
REACTOME_CARDIAC_CONDUCTION	73	0.584888	1.7726	0.00160772	0.116807	0.811	1693	tags=26%, list=12%, signal=29%
REACTOME_SIGNALING_BY_NTRKS	119	0.542926	1.76968	0	0.114313	0.828	1539	tags=17%, list=11%, signal=19%
KEGG_STEROID_BIOSYNTHESIS	16	0.763711	1.76784	0.00547445	0.109001	0.835	466	tags=19%, list=3%, signal=19%
REACTOME_CONDENSATION_OF_PROPHASE_CHROMOSOMES	64	0.591314	1.7572	0.00168067	0.116905	0.868	3223	tags=61%, list=23%, signal=79%
REACTOME_NOTCH4_INTRACELLULAR_DOMAIN_REGULATES_TRANSCRIPTION	18	0.736589	1.7428	0.0036036	0.131897	0.909	578	tags=22%, list=4%, signal=23%
REACTOME_PRE_NOTCH_EXPRESSION_AND_PROCESSING	99	0.538152	1.71419	0.00157978	0.179601	0.967	2603	tags=41%, list=18%, signal=50%
PID_AP1_PATHWAY	53	0.595275	1.7101	0.00176056	0.178675	0.971	1819	tags=28%, list=13%, signal=32%
REACTOME_HDACS_DEACETYLATE_HISTONES	86	0.55382	1.70835	0	0.173381	0.971	2422	tags=45%, list=17%, signal=54%
KEGG_CYTOKINE_CYTOKINE_RECEPTOR_INTERACTION	108	0.531656	1.70408	0.00154083	0.174053	0.978	1819	tags=23%, list=13%, signal=26%
REACTOME_RHO_GTPASES_ACTIVATE_PKNS	81	0.546746	1.69554	0.00165017	0.185352	0.984	2422	tags=43%, list=17%, signal=52%
REACTOME_RECOGNITION_AND_ASSOCIATION_OF_DNA_GLYCOSYLASE_WITH_SITE_CONTAINING_AN_AFFECTED_PURINE	47	0.600192	1.69029	0.0052356	0.186797	0.986	2561	tags=57%, list=18%, signal=70%
REACTOME_RUNX1_REGULATES_GENES_INVOLVED_IN_MEGAKARYOCYTE_DIFFERENTIATION_AND_PLATELET_FUNCTION	84	0.543588	1.68796	0.00167504	0.184507	0.987	2422	tags=40%, list=17%, signal=49%
REACTOME_INTERLEUKIN_10_SIGNALING	23	0.672672	1.66846	0.0142096	0.221813	0.995	1819	tags=39%, list=13%, signal=45%
PID_IL2_1PATHWAY	45	0.585619	1.66668	0.00548446	0.217885	0.996	895	tags=18%, list=6%, signal=19%
REACTOME_FORMATION_OF_THE_BETA_CATENIN_TCF_TRANSACTIVATING_COMPLEX	81	0.540238	1.65842	0.00809062	0.229533	0.997	2422	tags=43%, list=17%, signal=52%
BIOCARTA_VIP_PATHWAY	23	0.670391	1.64889	0.0144665	0.246025	0.999	1202	tags=22%, list=9%, signal=24%
REACTOME_GLUCONEOGENESIS	27	0.655194	1.63899	0.014652	0.262488	1	13	tags=4%, list=0%, signal=4%
KEGG_TYPE_II_DIABETES_MELLITUS	33	0.617008	1.6301	0.00539568	0.278552	1	403	tags=15%, list=3%, signal=16%
PID_S1P_S1P2_PATHWAY	21	0.66976	1.62964	0.00988142	0.271106	1	767	tags=14%, list=5%, signal=15%
REACTOME_PHASE_2_PLATEAU_PHASE	15	0.720494	1.62652	0.0172745	0.271045	1	1693	tags=47%, list=12%, signal=53%
PID_SMAD2_3NUCLEAR_PATHWAY	68	0.534575	1.62346	0.00338409	0.271266	1	1530	tags=15%, list=11%, signal=16%
REACTOME_RNA_POLYMERASE_I_PROMOTER_ESCAPE	77	0.529877	1.62277	0.0101351	0.26556	1	2561	tags=48%, list=18%, signal=58%
REACTOME_ERCC6_CSB_AND_EHMT2_G9A_POSITIVELY_REGULATE_RRNA_EXPRESSION	66	0.546352	1.61854	0.00797448	0.269498	1	2561	tags=50%, list=18%, signal=61%
REACTOME_SENESCENCE_ASSOCIATED_SECRETORY_PHENOTYPE_SASP	97	0.509696	1.61603	0.00482315	0.268823	1	2422	tags=38%, list=17%, signal=46%
REACTOME_AMYLOID_FIBER_FORMATION	84	0.520515	1.60872	0.00500835	0.280103	1	2422	tags=39%, list=17%, signal=47%
REACTOME_INTERLEUKIN_7_SIGNALING	29	0.624235	1.60778	0.0215827	0.275029	1	1870	tags=41%, list=13%, signal=48%
REACTOME_CHEMOKINE_RECEPTORS_BIND_CHEMOKINES	16	0.701422	1.60432	0.0209125	0.277192	1	1819	tags=50%, list=13%, signal=57%
REACTOME_CLASS_B_2_SECRETIN_FAMILY_RECEPTORS	44	0.571458	1.59025	0.026087	0.306572	1	2200	tags=36%, list=16%, signal=43%
REACTOME_EGR2_AND_SOX10_MEDIATED_INITIATION_OF_SCHWANN_CELL_MYELINATION	24	0.641162	1.58883	0.0348624	0.303373	1	960	tags=13%, list=7%, signal=13%
REACTOME_FOXO_MEDIATED_TRANSCRIPTION_OF_CELL_DEATH_GENES	15	0.707633	1.58499	0.030853	0.307195	1	2351	tags=47%, list=17%, signal=56%
BIOCARTA_IL2_PATHWAY	16	0.693802	1.58045	0.0386643	0.312817	1	700	tags=19%, list=5%, signal=20%
PID_HDAC_CLASSIII_PATHWAY	25	0.617961	1.57467	0.0209059	0.322822	1	1663	tags=20%, list=12%, signal=23%
REACTOME_HYALURONAN_METABOLISM	15	0.714543	1.57385	0.0221402	0.318043	1	1418	tags=20%, list=10%, signal=22%
REACTOME_B_WICH_COMPLEX_POSITIVELY_REGULATES_RRNA_EXPRESSION	81	0.510064	1.57022	0.00961539	0.320813	1	2561	tags=44%, list=18%, signal=54%
REACTOME_ACTIVATION_OF_ANTERIOR_HOX_GENES_IN_HINDBRAIN_DEVELOPMENT_DURING_EARLY_EMBRYOGENESIS	110	0.48657	1.56918	0.00642055	0.316726	1	2422	tags=38%, list=17%, signal=46%
REACTOME_MUSCLE_CONTRACTION	111	0.481898	1.56554	0.0109718	0.320573	1	1742	tags=20%, list=12%, signal=22%
REACTOME_SIGNALING_BY_NOTCH3	42	0.56603	1.56493	0.0175439	0.315796	1	642	tags=12%, list=5%, signal=12%
KEGG_NOTCH_SIGNALING_PATHWAY	43	0.559207	1.56434	0.0262697	0.311177	1	661	tags=12%, list=5%, signal=12%
REACTOME_BASE_EXCISION_REPAIR_AP_SITE_FORMATION	54	0.548818	1.56142	0.0121317	0.312816	1	2561	tags=52%, list=18%, signal=63%
REACTOME_INTERFERON_ALPHA_BETA_SIGNALING	43	0.561025	1.56056	0.020979	0.309103	1	2017	tags=30%, list=14%, signal=35%
REACTOME_RMTS_METHYLATE_HISTONE_ARGININES	69	0.515056	1.55997	0.008726	0.304829	1	2561	tags=39%, list=18%, signal=48%
REACTOME_NEPHRIN_FAMILY_INTERACTIONS	21	0.656285	1.55897	0.0463458	0.301872	1	1178	tags=14%, list=8%, signal=16%
REACTOME_G_ALPHA_S_SIGNALLING_EVENTS	67	0.513267	1.55595	0.0134454	0.304322	1	2390	tags=34%, list=17%, signal=41%
PID_TCR_CALCIUM_PATHWAY	20	0.650641	1.5455	0.0337079	0.327358	1	1243	tags=25%, list=9%, signal=27%
PID_CMYB_PATHWAY	63	0.523983	1.54215	0.0175747	0.330768	1	1689	tags=19%, list=12%, signal=22%
KEGG_SYSTEMIC_LUPUS_ERYTHEMATOSUS	80	0.495689	1.53774	0.0097561	0.336694	1	2422	tags=54%, list=17%, signal=65%
REACTOME_FOXO_MEDIATED_TRANSCRIPTION	53	0.538007	1.53689	0.024671	0.333034	1	1585	tags=15%, list=11%, signal=17%
REACTOME_GPCR_LIGAND_BINDING	148	0.459628	1.53146	0.00594354	0.342737	1	1855	tags=31%, list=13%, signal=35%
REACTOME_DETOXIFICATION_OF_REACTIVE_OXYGEN_SPECIES	30	0.593731	1.53029	0.0293578	0.340789	1	1377	tags=13%, list=10%, signal=15%
KEGG_GLYCEROLIPID_METABOLISM	40	0.556393	1.52783	0.0360206	0.34278	1	2131	tags=28%, list=15%, signal=32%
PID_IL12_2PATHWAY	32	0.587566	1.5272	0.0345423	0.338944	1	582	tags=19%, list=4%, signal=20%
REACTOME_NOTCH3_INTRACELLULAR_DOMAIN_REGULATES_TRANSCRIPTION	20	0.640605	1.5228	0.0390335	0.345786	1	642	tags=20%, list=5%, signal=21%
REACTOME_ADORA2B_MEDIATED_ANTI_INFLAMMATORY_CYTOKINES_PRODUCTION	50	0.535992	1.52267	0.0273504	0.340828	1	1707	tags=26%, list=12%, signal=29%
KEGG_PPAR_SIGNALING_PATHWAY	42	0.539133	1.52141	0.0358362	0.338718	1	2011	tags=29%, list=14%, signal=33%
REACTOME_ADRENALINE_NORADRENALINE_INHIBITS_INSULIN_SECRETION	21	0.626004	1.51734	0.0481482	0.343878	1	2925	tags=33%, list=21%, signal=42%
REACTOME_DNA_DAMAGE_TELOMERE_STRESS_INDUCED_SENESCENCE	71	0.510392	1.5071	0.0145867	0.366074	1	2623	tags=44%, list=19%, signal=53%
BIOCARTA_EPO_PATHWAY	17	0.649564	1.5012	0.0673077	0.377957	1	700	tags=24%, list=5%, signal=25%
REACTOME_SIGNALING_BY_NOTCH	213	0.428931	1.50003	0.00297177	0.375909	1	2606	tags=26%, list=18%, signal=32%
BIOCARTA_ARENRF2_PATHWAY	17	0.620887	1.49507	0.0627306	0.385299	1	780	tags=18%, list=6%, signal=19%
PID_REG_GR_PATHWAY	61	0.5128	1.49477	0.0240964	0.380736	1	2121	tags=21%, list=15%, signal=25%
REACTOME_LONG_TERM_POTENTIATION	16	0.637259	1.49392	0.0813743	0.378096	1	1391	tags=38%, list=10%, signal=42%
REACTOME_NR1H2_AND_NR1H3_MEDIATED_SIGNALING	36	0.566531	1.4928	0.0332168	0.376024	1	698	tags=8%, list=5%, signal=9%
REACTOME_RUNX1_REGULATES_TRANSCRIPTION_OF_GENES_INVOLVED_IN_DIFFERENTIATION_OF_HSCS	111	0.464424	1.48977	0.0131147	0.379551	1	2561	tags=34%, list=18%, signal=41%
REACTOME_NEGATIVE_EPIGENETIC_REGULATION_OF_RRNA_EXPRESSION	96	0.476973	1.48774	0.0184564	0.380492	1	2561	tags=42%, list=18%, signal=51%
BIOCARTA_IL2RB_PATHWAY	30	0.574828	1.48422	0.040636	0.385508	1	403	tags=13%, list=3%, signal=14%
REACTOME_SIGNALING_BY_NOTCH4	78	0.488561	1.4827	0.0245902	0.38515	1	578	tags=8%, list=4%, signal=8%
REACTOME_GLUCAGON_TYPE_LIGAND_RECEPTORS	15	0.643004	1.47633	0.0683919	0.398291	1	2925	tags=40%, list=21%, signal=50%
REACTOME_TRANSCRIPTIONAL_REGULATION_OF_WHITE_ADIPOCYTE_DIFFERENTIATION	74	0.484296	1.47188	0.0287162	0.406224	1	1735	tags=18%, list=12%, signal=20%
REACTOME_NCAM_SIGNALING_FOR_NEURITE_OUT_GROWTH	46	0.524692	1.46998	0.0396694	0.406919	1	1454	tags=17%, list=10%, signal=19%
REACTOME_SIGNALING_BY_NOTCH2	27	0.568637	1.46736	0.0658363	0.409429	1	1997	tags=22%, list=14%, signal=26%
PID_FRA_PATHWAY	28	0.572549	1.46508	0.061706	0.410742	1	3124	tags=46%, list=22%, signal=59%
REACTOME_DISEASES_OF_PROGRAMMED_CELL_DEATH	21	0.604854	1.46479	0.0457876	0.406762	1	2359	tags=29%, list=17%, signal=34%
REACTOME_SIGNALING_BY_RECEPTOR_TYROSINE_KINASES	409	0.392317	1.46354	0	0.405492	1	1539	tags=12%, list=11%, signal=13%
REACTOME_TELOMERE_MAINTENANCE	80	0.482759	1.45752	0.0361842	0.417983	1	3087	tags=46%, list=22%, signal=59%
REACTOME_OXIDATIVE_STRESS_INDUCED_SENESCENCE	111	0.458196	1.45747	0.0203443	0.413378	1	2422	tags=34%, list=17%, signal=41%
REACTOME_MEIOTIC_SYNAPSIS	64	0.485973	1.45046	0.0421394	0.42891	1	2561	tags=47%, list=18%, signal=57%
PID_ERBB4_PATHWAY	35	0.540179	1.44877	0.0522766	0.428683	1	1449	tags=17%, list=10%, signal=19%
KEGG_ARACHIDONIC_ACID_METABOLISM	24	0.569777	1.44369	0.0641711	0.439691	1	2914	tags=46%, list=21%, signal=58%
KEGG_CARDIAC_MUSCLE_CONTRACTION	51	0.508034	1.44129	0.0468227	0.44212	1	2988	tags=35%, list=21%, signal=45%
PID_CD8_TCR_DOWNSTREAM_PATHWAY	31	0.554256	1.43498	0.0749574	0.456696	1	1243	tags=16%, list=9%, signal=18%
REACTOME_INSERTION_OF_TAIL_ANCHORED_PROTEINS_INTO_THE_ENDOPLASMIC_RETICULUM_MEMBRANE	20	0.60543	1.43288	0.0946197	0.458341	1	1739	tags=30%, list=12%, signal=34%
REACTOME_POSITIVE_EPIGENETIC_REGULATION_OF_RRNA_EXPRESSION	95	0.455469	1.43237	0.0283333	0.455256	1	2561	tags=38%, list=18%, signal=46%
BIOCARTA_ETS_PATHWAY	15	0.625848	1.43059	0.0936937	0.455506	1	1689	tags=20%, list=12%, signal=23%
BIOCARTA_KERATINOCYTE_PATHWAY	40	0.514753	1.42839	0.0584071	0.457321	1	1202	tags=15%, list=9%, signal=16%
KEGG_CITRATE_CYCLE_TCA_CYCLE	29	0.554739	1.42712	0.0569853	0.456338	1	13	tags=3%, list=0%, signal=3%
PID_PS1_PATHWAY	40	0.520376	1.42397	0.0593525	0.460997	1	1937	tags=20%, list=14%, signal=23%
REACTOME_SIGNALING_BY_NOTCH1_PEST_DOMAIN_MUTANTS_IN_CANCER	54	0.492477	1.41963	0.045302	0.469513	1	578	tags=7%, list=4%, signal=8%
REACTOME_NUCLEAR_SIGNALING_BY_ERBB4	26	0.552446	1.4172	0.0814558	0.472001	1	1814	tags=23%, list=13%, signal=26%
REACTOME_METAL_ION_SLC_TRANSPORTERS	19	0.587342	1.41547	0.102564	0.472609	1	1710	tags=21%, list=12%, signal=24%
REACTOME_METABOLISM_OF_STEROIDS	119	0.433533	1.4143	0.023569	0.471548	1	1205	tags=12%, list=9%, signal=13%
REACTOME_RNA_POLYMERASE_I_TRANSCRIPTION	96	0.449323	1.41209	0.0274636	0.473955	1	2561	tags=39%, list=18%, signal=47%
KEGG_AXON_GUIDANCE	108	0.438906	1.40868	0.0361635	0.479704	1	1166	tags=12%, list=8%, signal=13%
REACTOME_INFLAMMASOMES	16	0.617041	1.40771	0.101786	0.478502	1	845	tags=13%, list=6%, signal=13%
REACTOME_PI3K_AKT_SIGNALING_IN_CANCER	72	0.458185	1.40244	0.0562181	0.490331	1	1431	tags=15%, list=10%, signal=17%
REACTOME_PLASMA_LIPOPROTEIN_REMODELING	15	0.622131	1.39972	0.104478	0.494233	1	2544	tags=47%, list=18%, signal=57%
BIOCARTA_BCR_PATHWAY	26	0.546885	1.39524	0.0954064	0.503336	1	1166	tags=15%, list=8%, signal=17%
REACTOME_RESPONSE_OF_EIF2AK1_HRI_TO_HEME_DEFICIENCY	15	0.62682	1.3929	0.0890538	0.506655	1	1214	tags=33%, list=9%, signal=36%
KEGG_PRION_DISEASES	21	0.573557	1.39241	0.105735	0.503849	1	1350	tags=14%, list=10%, signal=16%
REACTOME_METABOLIC_DISORDERS_OF_BIOLOGICAL_OXIDATION_ENZYMES	23	0.567765	1.39023	0.0889292	0.506366	1	1205	tags=17%, list=9%, signal=19%
REACTOME_SIGNALING_BY_GPCR	379	0.37869	1.38935	0.00574713	0.504515	1	1876	tags=20%, list=13%, signal=22%
REACTOME_NOTCH2_ACTIVATION_AND_TRANSMISSION_OF_SIGNAL_TO_THE_NUCLEUS	19	0.584623	1.38478	0.101727	0.514668	1	1814	tags=21%, list=13%, signal=24%
REACTOME_SIGNALING_BY_TYPE_1_INSULIN_LIKE_GROWTH_FACTOR_1_RECEPTOR_IGF1R	35	0.516265	1.37873	0.0945017	0.529444	1	895	tags=20%, list=6%, signal=21%
PID_LYSOPHOSPHOLIPID_PATHWAY	55	0.471366	1.37732	0.0753425	0.528925	1	2829	tags=22%, list=20%, signal=27%
REACTOME_HCMV_EARLY_EVENTS	122	0.425593	1.37631	0.0345395	0.527576	1	2422	tags=35%, list=17%, signal=42%
NABA_SECRETED_FACTORS	126	0.425444	1.37584	0.0512422	0.524384	1	2145	tags=33%, list=15%, signal=39%
KEGG_B_CELL_RECEPTOR_SIGNALING_PATHWAY	55	0.470965	1.37158	0.0677966	0.5338	1	1405	tags=20%, list=10%, signal=22%
REACTOME_HATS_ACETYLATE_HISTONES	131	0.417485	1.37135	0.0368664	0.530103	1	2422	tags=31%, list=17%, signal=37%
REACTOME_PHASE_0_RAPID_DEPOLARISATION	22	0.561229	1.37065	0.121265	0.52801	1	1626	tags=32%, list=12%, signal=36%
BIOCARTA_PDGF_PATHWAY	24	0.540765	1.36955	0.0992366	0.52722	1	700	tags=13%, list=5%, signal=13%
REACTOME_HCMV_LATE_EVENTS	107	0.43266	1.36719	0.056338	0.530249	1	2422	tags=37%, list=17%, signal=45%
REACTOME_ECM_PROTEOGLYCANS	49	0.479512	1.36459	0.0775717	0.534171	1	1768	tags=20%, list=13%, signal=23%
KEGG_JAK_STAT_SIGNALING_PATHWAY	82	0.450134	1.36091	0.0564784	0.541854	1	1237	tags=15%, list=9%, signal=16%
REACTOME_GAP_JUNCTION_ASSEMBLY	18	0.572873	1.36023	0.141831	0.539948	1	1834	tags=33%, list=13%, signal=38%
KEGG_MAPK_SIGNALING_PATHWAY	196	0.395259	1.36012	0.0381679	0.536043	1	1634	tags=17%, list=12%, signal=19%
REACTOME_CHOLESTEROL_BIOSYNTHESIS	25	0.543075	1.3598	0.112546	0.533065	1	782	tags=16%, list=6%, signal=17%
BIOCARTA_NUCLEARRS_PATHWAY	16	0.595928	1.35939	0.12782	0.530069	1	1925	tags=25%, list=14%, signal=29%
PID_HNF3B_PATHWAY	27	0.528789	1.3568	0.117438	0.533911	1	1214	tags=22%, list=9%, signal=24%
REACTOME_TRANSCRIPTIONAL_REGULATION_BY_SMALL_RNAS	98	0.429161	1.35434	0.0635179	0.537497	1	2422	tags=36%, list=17%, signal=43%
REACTOME_NOTCH3_ACTIVATION_AND_TRANSMISSION_OF_SIGNAL_TO_THE_NUCLEUS	23	0.558035	1.35363	0.118738	0.535473	1	1814	tags=17%, list=13%, signal=20%
REACTOME_BILE_ACID_AND_BILE_SALT_METABOLISM	31	0.526382	1.3513	0.102253	0.539066	1	475	tags=10%, list=3%, signal=10%
PID_PI3K_PLC_TRK_PATHWAY	33	0.520812	1.35007	0.102967	0.538741	1	447	tags=9%, list=3%, signal=9%
REACTOME_GLYCOGEN_STORAGE_DISEASES	15	0.594468	1.34984	0.134981	0.535331	1	1922	tags=33%, list=14%, signal=39%
REACTOME_TRANSCRIPTIONAL_REGULATION_BY_RUNX1	198	0.386507	1.3475	0.0293686	0.538587	1	2471	tags=23%, list=17%, signal=28%
BIOCARTA_LIS1_PATHWAY	16	0.597107	1.34455	0.146252	0.543891	1	2157	tags=19%, list=15%, signal=22%
KEGG_GLYCOSPHINGOLIPID_BIOSYNTHESIS_LACTO_AND_NEOLACTO_SERIES	21	0.544196	1.34284	0.143119	0.545269	1	2473	tags=38%, list=18%, signal=46%
REACTOME_COLLAGEN_DEGRADATION	37	0.498097	1.34165	0.0945709	0.545294	1	1474	tags=16%, list=10%, signal=18%
REACTOME_MEIOTIC_RECOMBINATION	72	0.446611	1.34127	0.0755337	0.542605	1	2422	tags=46%, list=17%, signal=55%
REACTOME_FOXO_MEDIATED_TRANSCRIPTION_OF_CELL_CYCLE_GENES	15	0.59864	1.34104	0.161905	0.539439	1	1217	tags=20%, list=9%, signal=22%
REACTOME_CLASS_A_1_RHODOPSIN_LIKE_RECEPTORS	98	0.428754	1.33987	0.0599676	0.539336	1	1662	tags=30%, list=12%, signal=33%
REACTOME_ANTI_INFLAMMATORY_RESPONSE_FAVOURING_LEISHMANIA_PARASITE_INFECTION	69	0.444145	1.33914	0.0881356	0.537649	1	2325	tags=23%, list=16%, signal=28%
PID_HES_HEY_PATHWAY	38	0.490748	1.33801	0.103789	0.537595	1	578	tags=11%, list=4%, signal=11%
REACTOME_CONSTITUTIVE_SIGNALING_BY_ABERRANT_PI3K_IN_CANCER	45	0.47745	1.33409	0.0961183	0.54513	1	1405	tags=18%, list=10%, signal=20%
KEGG_ONE_CARBON_POOL_BY_FOLATE	17	0.585225	1.33347	0.140741	0.543424	1	540	tags=18%, list=4%, signal=18%
REACTOME_LEISHMANIA_INFECTION	140	0.399492	1.33193	0.0458136	0.544605	1	2325	tags=18%, list=16%, signal=21%
PID_HIF1_TFPATHWAY	59	0.457074	1.32865	0.0863192	0.550897	1	1914	tags=17%, list=14%, signal=20%
REACTOME_CYTOCHROME_P450_ARRANGED_BY_SUBSTRATE_TYPE	29	0.51791	1.32649	0.135182	0.553708	1	456	tags=7%, list=3%, signal=7%
PID_S1P_S1P3_PATHWAY	24	0.524614	1.32634	0.152482	0.550394	1	767	tags=8%, list=5%, signal=9%
REACTOME_GLYCOGEN_SYNTHESIS	16	0.576151	1.32124	0.142336	0.56251	1	1922	tags=31%, list=14%, signal=36%
REACTOME_SIGNALING_BY_PTK6	50	0.471428	1.32086	0.102113	0.559979	1	1944	tags=16%, list=14%, signal=18%
KEGG_ARGININE_AND_PROLINE_METABOLISM	39	0.489074	1.32042	0.113074	0.557702	1	1120	tags=21%, list=8%, signal=22%
BIOCARTA_CXCR4_PATHWAY	16	0.57758	1.3198	0.144712	0.55609	1	47	tags=6%, list=0%, signal=6%
REACTOME_SIGNALING_BY_NUCLEAR_RECEPTORS	245	0.372278	1.31886	0.0340237	0.555436	1	2422	tags=22%, list=17%, signal=27%
KEGG_ALANINE_ASPARTATE_AND_GLUTAMATE_METABOLISM	28	0.50866	1.31774	0.12724	0.555193	1	2513	tags=39%, list=18%, signal=48%
NABA_MATRISOME_ASSOCIATED	326	0.36591	1.31771	0.0174263	0.551757	1	2092	tags=24%, list=15%, signal=27%
REACTOME_TRANSCRIPTIONAL_REGULATION_BY_RUNX2	104	0.414409	1.31669	0.0615883	0.551393	1	578	tags=7%, list=4%, signal=7%
BIOCARTA_GPCR_PATHWAY	26	0.521273	1.31478	0.12963	0.553594	1	1707	tags=19%, list=12%, signal=22%
KEGG_GLYCINE_SERINE_AND_THREONINE_METABOLISM	25	0.531716	1.31128	0.139746	0.560287	1	2131	tags=36%, list=15%, signal=42%
REACTOME_G_ALPHA_Z_SIGNALLING_EVENTS	33	0.504806	1.31063	0.13371	0.558958	1	2200	tags=18%, list=16%, signal=21%
REACTOME_IRS_MEDIATED_SIGNALLING	31	0.501014	1.3106	0.137871	0.555544	1	895	tags=19%, list=6%, signal=21%
REACTOME_UPTAKE_AND_ACTIONS_OF_BACTERIAL_TOXINS	27	0.509729	1.3093	0.159923	0.556166	1	1623	tags=22%, list=11%, signal=25%
REACTOME_REPRODUCTION	107	0.405683	1.30881	0.0765625	0.554047	1	2561	tags=38%, list=18%, signal=46%
REACTOME_HDMS_DEMETHYLATE_HISTONES	45	0.467581	1.30497	0.138241	0.562452	1	2789	tags=36%, list=20%, signal=44%
REACTOME_NCAM1_INTERACTIONS	27	0.517512	1.30264	0.150808	0.565873	1	1454	tags=19%, list=10%, signal=21%
REACTOME_PHASE_I_FUNCTIONALIZATION_OF_COMPOUNDS	57	0.449643	1.30176	0.103093	0.565119	1	1205	tags=12%, list=9%, signal=13%
REACTOME_FLT3_SIGNALING	203	0.373126	1.2977	0.0402477	0.573649	1	1407	tags=12%, list=10%, signal=13%
REACTOME_ASSEMBLY_OF_COLLAGEN_FIBRILS_AND_OTHER_MULTIMERIC_STRUCTURES	45	0.465627	1.29689	0.14	0.572646	1	1454	tags=16%, list=10%, signal=17%
KEGG_NEUROACTIVE_LIGAND_RECEPTOR_INTERACTION	82	0.424344	1.29686	0.0962733	0.569392	1	1648	tags=29%, list=12%, signal=33%
REACTOME_ESTROGEN_DEPENDENT_GENE_EXPRESSION	135	0.39219	1.29586	0.0628019	0.569381	1	2422	tags=29%, list=17%, signal=35%
BIOCARTA_EGF_PATHWAY	25	0.512088	1.29274	0.15245	0.574954	1	700	tags=12%, list=5%, signal=13%
REACTOME_INSULIN_RECEPTOR_SIGNALLING_CASCADE	36	0.483496	1.28925	0.153169	0.58197	1	895	tags=17%, list=6%, signal=18%
NABA_COLLAGENS	25	0.508355	1.28845	0.166667	0.5811	1	1567	tags=24%, list=11%, signal=27%
REACTOME_COLLAGEN_CHAIN_TRIMERIZATION	25	0.508355	1.2875	0.161351	0.58056	1	1567	tags=24%, list=11%, signal=27%
PID_NOTCH_PATHWAY	49	0.45057	1.28583	0.112319	0.582544	1	1283	tags=8%, list=9%, signal=9%
NABA_MATRISOME	482	0.343517	1.28256	0.0234681	0.589347	1	2092	tags=22%, list=15%, signal=25%
PID_FOXM1_PATHWAY	36	0.480945	1.28177	0.153982	0.588461	1	2359	tags=22%, list=17%, signal=27%
KEGG_HEDGEHOG_SIGNALING_PATHWAY	36	0.475869	1.28156	0.15625	0.585765	1	901	tags=17%, list=6%, signal=18%
PID_PRL_SIGNALING_EVENTS_PATHWAY	22	0.516834	1.28129	0.174912	0.583262	1	44	tags=5%, list=0%, signal=5%
REACTOME_SEMA4D_INDUCED_CELL_MIGRATION_AND_GROWTH_CONE_COLLAPSE	19	0.54327	1.27331	0.201739	0.604599	1	31	tags=5%, list=0%, signal=5%
REACTOME_HCMV_INFECTION	145	0.378757	1.26913	0.0878788	0.613717	1	2422	tags=31%, list=17%, signal=37%
PID_ERBB2_ERBB3_PATHWAY	40	0.459967	1.26894	0.136824	0.610937	1	700	tags=10%, list=5%, signal=10%
REACTOME_GENE_SILENCING_BY_RNA	117	0.38873	1.2647	0.103125	0.619805	1	2561	tags=34%, list=18%, signal=41%
REACTOME_SEMA4D_IN_SEMAPHORIN_SIGNALING	23	0.505831	1.26054	0.191682	0.629706	1	31	tags=4%, list=0%, signal=4%
REACTOME_ESR_MEDIATED_SIGNALING	195	0.366769	1.26032	0.0893939	0.627089	1	2422	tags=24%, list=17%, signal=29%
REACTOME_SIGNALING_BY_NOTCH1	68	0.418529	1.25574	0.133333	0.637979	1	578	tags=6%, list=4%, signal=6%
KEGG_BASAL_CELL_CARCINOMA	41	0.460509	1.25253	0.163701	0.644795	1	2613	tags=32%, list=18%, signal=39%
KEGG_NOD_LIKE_RECEPTOR_SIGNALING_PATHWAY	47	0.436654	1.24688	0.166667	0.659592	1	2098	tags=26%, list=15%, signal=30%
KEGG_ERBB_SIGNALING_PATHWAY	77	0.405909	1.24622	0.128039	0.658263	1	1431	tags=12%, list=10%, signal=13%
PID_SYNDECAN_1_PATHWAY	32	0.470333	1.24203	0.182342	0.668254	1	1508	tags=16%, list=11%, signal=17%
SA_B_CELL_RECEPTOR_COMPLEXES	21	0.513713	1.24153	0.217391	0.66622	1	700	tags=10%, list=5%, signal=10%
REACTOME_BASE_EXCISION_REPAIR	82	0.405434	1.24085	0.13474	0.664998	1	2561	tags=35%, list=18%, signal=43%
BIOCARTA_TCR_PATHWAY	32	0.47782	1.24039	0.191201	0.663022	1	1202	tags=16%, list=9%, signal=17%
REACTOME_DISEASES_OF_CARBOHYDRATE_METABOLISM	30	0.484877	1.23954	0.202797	0.662401	1	1922	tags=23%, list=14%, signal=27%
REACTOME_SHC1_EVENTS_IN_ERBB2_SIGNALING	20	0.512197	1.23899	0.201905	0.660816	1	1171	tags=10%, list=8%, signal=11%
REACTOME_GAP_JUNCTION_TRAFFICKING_AND_REGULATION	31	0.471052	1.23686	0.182301	0.664066	1	2181	tags=26%, list=15%, signal=30%
PID_P38_ALPHA_BETA_DOWNSTREAM_PATHWAY	35	0.473284	1.23348	0.202055	0.671286	1	2641	tags=34%, list=19%, signal=42%
PID_P38_MKK3_6PATHWAY	25	0.501191	1.23281	0.218806	0.670027	1	181	tags=8%, list=1%, signal=8%
REACTOME_ASSEMBLY_AND_CELL_SURFACE_PRESENTATION_OF_NMDA_RECEPTORS	31	0.471351	1.23267	0.197464	0.667203	1	1834	tags=32%, list=13%, signal=37%
BIOCARTA_NGF_PATHWAY	16	0.53735	1.23035	0.221416	0.670994	1	700	tags=13%, list=5%, signal=13%
KEGG_GLYCOSAMINOGLYCAN_DEGRADATION	18	0.523035	1.22706	0.227437	0.678408	1	2721	tags=22%, list=19%, signal=27%
REACTOME_NUCLEAR_RECEPTOR_TRANSCRIPTION_PATHWAY	42	0.454315	1.22669	0.210247	0.676173	1	2159	tags=29%, list=15%, signal=34%
BIOCARTA_PPARA_PATHWAY	42	0.441893	1.22611	0.195462	0.674628	1	2340	tags=24%, list=17%, signal=28%
PID_MAPK_TRK_PATHWAY	32	0.473588	1.22393	0.213115	0.678392	1	1815	tags=16%, list=13%, signal=18%
REACTOME_TCF_DEPENDENT_SIGNALING_IN_RESPONSE_TO_WNT	193	0.355699	1.22301	0.115214	0.678169	1	2471	tags=25%, list=17%, signal=30%
REACTOME_ION_HOMEOSTASIS	31	0.46188	1.21984	0.185965	0.685271	1	1876	tags=19%, list=13%, signal=22%
PID_ERBB1_DOWNSTREAM_PATHWAY	102	0.377801	1.21677	0.154589	0.691757	1	1418	tags=9%, list=10%, signal=10%
REACTOME_G_ALPHA_Q_SIGNALLING_EVENTS	110	0.380157	1.21647	0.136578	0.689296	1	1876	tags=22%, list=13%, signal=25%
PID_PDGFRA_PATHWAY	19	0.51227	1.21287	0.23993	0.697649	1	1944	tags=21%, list=14%, signal=24%
PID_MYC_REPRESS_PATHWAY	52	0.422697	1.21099	0.17686	0.700221	1	1061	tags=12%, list=8%, signal=12%
PID_PTP1B_PATHWAY	39	0.446451	1.21074	0.225752	0.697735	1	885	tags=10%, list=6%, signal=11%
BIOCARTA_FCER1_PATHWAY	29	0.468592	1.21065	0.23221	0.694716	1	1166	tags=14%, list=8%, signal=15%
REACTOME_SIGNALING_BY_WNT	272	0.338224	1.20923	0.0864553	0.695848	1	2471	tags=23%, list=17%, signal=28%
REACTOME_COBALAMIN_CBL_VITAMIN_B12_TRANSPORT_AND_METABOLISM	17	0.517936	1.20861	0.238859	0.694478	1	1301	tags=29%, list=9%, signal=32%
KEGG_VEGF_SIGNALING_PATHWAY	51	0.42691	1.20787	0.208556	0.693648	1	1405	tags=14%, list=10%, signal=15%
REACTOME_PI3K_EVENTS_IN_ERBB2_SIGNALING	15	0.535767	1.20767	0.253308	0.69115	1	1171	tags=13%, list=8%, signal=15%
KEGG_ACUTE_MYELOID_LEUKEMIA	49	0.41555	1.20761	0.198953	0.688205	1	2552	tags=27%, list=18%, signal=32%
REACTOME_RAF_INDEPENDENT_MAPK1_3_ACTIVATION	22	0.488655	1.20759	0.222414	0.685129	1	1407	tags=23%, list=10%, signal=25%
REACTOME_CELLULAR_SENESCENCE	178	0.357053	1.2064	0.130501	0.685787	1	2623	tags=27%, list=19%, signal=33%
REACTOME_DEPOSITION_OF_NEW_CENPA_CONTAINING_NUCLEOSOMES_AT_THE_CENTROMERE	64	0.404094	1.20394	0.19103	0.690479	1	2561	tags=41%, list=18%, signal=49%
REACTOME_COLLAGEN_FORMATION	68	0.402602	1.20388	0.178451	0.687573	1	1567	tags=16%, list=11%, signal=18%
REACTOME_PURINERGIC_SIGNALING_IN_LEISHMANIASIS_INFECTION	18	0.514973	1.20189	0.252768	0.690986	1	845	tags=11%, list=6%, signal=12%
REACTOME_COLLAGEN_BIOSYNTHESIS_AND_MODIFYING_ENZYMES	48	0.427614	1.20052	0.193141	0.692145	1	1567	tags=19%, list=11%, signal=21%
PID_IL4_2PATHWAY	38	0.443191	1.19947	0.2	0.692273	1	1326	tags=16%, list=9%, signal=17%
PID_GMCSF_PATHWAY	31	0.46008	1.19893	0.243243	0.690922	1	1819	tags=23%, list=13%, signal=26%
BIOCARTA_TPO_PATHWAY	19	0.508861	1.19635	0.255898	0.69572	1	700	tags=16%, list=5%, signal=17%
REACTOME_NEGATIVE_REGULATION_OF_NMDA_RECEPTOR_MEDIATED_NEURONAL_TRANSMISSION	16	0.524661	1.19541	0.259649	0.695687	1	1391	tags=31%, list=10%, signal=35%
REACTOME_MEIOSIS	98	0.372474	1.19286	0.176373	0.700493	1	2561	tags=39%, list=18%, signal=47%
KEGG_CHEMOKINE_SIGNALING_PATHWAY	113	0.366752	1.19095	0.166932	0.703363	1	2978	tags=27%, list=21%, signal=33%
PID_RB_1PATHWAY	52	0.417463	1.19048	0.197635	0.701718	1	2321	tags=21%, list=16%, signal=25%
KEGG_ALDOSTERONE_REGULATED_SODIUM_REABSORPTION	28	0.463862	1.18889	0.235622	0.7036	1	780	tags=25%, list=6%, signal=26%
KEGG_GLYCOLYSIS_GLUCONEOGENESIS	41	0.438864	1.18623	0.223529	0.708878	1	822	tags=5%, list=6%, signal=5%
REACTOME_GLYCOSAMINOGLYCAN_METABOLISM	100	0.377118	1.18609	0.189233	0.706264	1	2816	tags=24%, list=20%, signal=30%
REACTOME_SIGNALING_BY_PDGF	48	0.423751	1.18246	0.201695	0.714502	1	323	tags=4%, list=2%, signal=4%
REACTOME_REGULATION_OF_PTEN_GENE_TRANSCRIPTION	58	0.400419	1.181	0.217247	0.71607	1	1386	tags=9%, list=10%, signal=10%
REACTOME_SIGNALING_BY_ERBB4	45	0.422597	1.1803	0.223776	0.715297	1	1814	tags=18%, list=13%, signal=20%
KEGG_SNARE_INTERACTIONS_IN_VESICULAR_TRANSPORT	36	0.44449	1.18024	0.246528	0.71247	1	1623	tags=17%, list=11%, signal=19%
REACTOME_TRIGLYCERIDE_METABOLISM	22	0.491543	1.17484	0.275449	0.726503	1	785	tags=14%, list=6%, signal=14%
PID_SYNDECAN_4_PATHWAY	26	0.45884	1.17272	0.272727	0.730367	1	1738	tags=12%, list=12%, signal=13%
REACTOME_REGULATION_OF_BETA_CELL_DEVELOPMENT	27	0.460472	1.17156	0.258929	0.731148	1	1090	tags=15%, list=8%, signal=16%
REACTOME_THROMBOXANE_SIGNALLING_THROUGH_TP_RECEPTOR	16	0.507456	1.17065	0.260784	0.73088	1	3359	tags=31%, list=24%, signal=41%
REACTOME_CONSTITUTIVE_SIGNALING_BY_AKT1_E17K_IN_CANCER	26	0.462807	1.16996	0.251346	0.730102	1	209	tags=8%, list=1%, signal=8%
REACTOME_NUCLEOBASE_BIOSYNTHESIS	15	0.519488	1.16321	0.279383	0.74829	1	139	tags=7%, list=1%, signal=7%
BIOCARTA_INSULIN_PATHWAY	18	0.499975	1.16316	0.290909	0.745407	1	700	tags=11%, list=5%, signal=12%
KEGG_PATHWAYS_IN_CANCER	260	0.326633	1.16041	0.15208	0.751075	1	2145	tags=17%, list=15%, signal=19%
REACTOME_EPIGENETIC_REGULATION_OF_GENE_EXPRESSION	132	0.353174	1.15855	0.20625	0.75421	1	2561	tags=30%, list=18%, signal=37%
REACTOME_DISEASES_OF_METABOLISM	183	0.33938	1.15852	0.170839	0.751256	1	1966	tags=18%, list=14%, signal=21%
BIOCARTA_GLEEVEC_PATHWAY	21	0.474721	1.15757	0.279279	0.75115	1	700	tags=14%, list=5%, signal=15%
KEGG_INSULIN_SIGNALING_PATHWAY	113	0.357247	1.154	0.222222	0.759779	1	2605	tags=19%, list=18%, signal=23%
BIOCARTA_NOS1_PATHWAY	18	0.487813	1.1525	0.283636	0.761568	1	1391	tags=28%, list=10%, signal=31%
KEGG_ADIPOCYTOKINE_SIGNALING_PATHWAY	51	0.403617	1.15159	0.261017	0.761468	1	1346	tags=14%, list=10%, signal=15%
REACTOME_NOTCH1_INTRACELLULAR_DOMAIN_REGULATES_TRANSCRIPTION	46	0.409052	1.15128	0.27193	0.759419	1	578	tags=7%, list=4%, signal=7%
REACTOME_PLASMA_LIPOPROTEIN_ASSEMBLY_REMODELING_AND_CLEARANCE	47	0.409984	1.14984	0.262215	0.761015	1	2777	tags=28%, list=20%, signal=34%
PID_FGF_PATHWAY	43	0.402536	1.14766	0.239787	0.765183	1	1135	tags=14%, list=8%, signal=15%
PID_IL6_7_PATHWAY	41	0.417442	1.14728	0.280136	0.763459	1	1243	tags=22%, list=9%, signal=24%
PID_IL2_STAT5_PATHWAY	21	0.481026	1.14602	0.3049	0.764383	1	895	tags=14%, list=6%, signal=15%
PID_AVB3_OPN_PATHWAY	30	0.449116	1.14592	0.287234	0.761762	1	1202	tags=13%, list=9%, signal=15%
PID_AR_TF_PATHWAY	45	0.411448	1.1459	0.267581	0.758855	1	1355	tags=11%, list=10%, signal=12%
PID_TAP63_PATHWAY	51	0.396544	1.14383	0.24874	0.762619	1	1787	tags=14%, list=13%, signal=16%
REACTOME_ACTIVATED_NOTCH1_TRANSMITS_SIGNAL_TO_THE_NUCLEUS	27	0.443564	1.14021	0.280835	0.771609	1	29	tags=4%, list=0%, signal=4%
REACTOME_MAPK_FAMILY_SIGNALING_CASCADES	227	0.325916	1.13813	0.198288	0.775135	1	1407	tags=10%, list=10%, signal=11%
REACTOME_ESTROGEN_DEPENDENT_NUCLEAR_EVENTS_DOWNSTREAM_OF_ESR_MEMBRANE_SIGNALING	23	0.464356	1.13776	0.316759	0.773293	1	1171	tags=13%, list=8%, signal=14%
REACTOME_HEPARAN_SULFATE_HEPARIN_HS_GAG_METABOLISM	42	0.417193	1.13378	0.285451	0.78285	1	769	tags=10%, list=5%, signal=10%
KEGG_PYRUVATE_METABOLISM	34	0.418418	1.13037	0.300712	0.790986	1	420	tags=6%, list=3%, signal=6%
NABA_ECM_REGULATORS	127	0.349567	1.127	0.239303	0.79897	1	1953	tags=20%, list=14%, signal=23%
REACTOME_DISEASES_ASSOCIATED_WITH_O_GLYCOSYLATION_OF_PROTEINS	45	0.401185	1.12641	0.286701	0.797817	1	1953	tags=27%, list=14%, signal=31%
REACTOME_NEGATIVE_REGULATION_OF_THE_PI3K_AKT_NETWORK	74	0.366289	1.12399	0.256651	0.802742	1	1608	tags=12%, list=11%, signal=14%
REACTOME_EXTRA_NUCLEAR_ESTROGEN_SIGNALING	63	0.381194	1.12159	0.276667	0.8075	1	1570	tags=11%, list=11%, signal=12%
REACTOME_INTERLEUKIN_4_AND_INTERLEUKIN_13_SIGNALING	69	0.376418	1.12077	0.301587	0.807217	1	2340	tags=26%, list=17%, signal=31%
BIOCARTA_IL6_PATHWAY	20	0.474202	1.12009	0.323214	0.806269	1	1214	tags=20%, list=9%, signal=22%
REACTOME_NEURONAL_SYSTEM	245	0.316358	1.11966	0.201767	0.804705	1	1626	tags=17%, list=12%, signal=19%
KEGG_FC_GAMMA_R_MEDIATED_PHAGOCYTOSIS	74	0.363595	1.11929	0.266223	0.802939	1	1431	tags=9%, list=10%, signal=10%
REACTOME_MITOTIC_PROPHASE	132	0.338528	1.11837	0.240064	0.802816	1	2561	tags=27%, list=18%, signal=33%
REACTOME_METABOLISM_OF_CARBOHYDRATES	247	0.315833	1.1138	0.223529	0.814479	1	2816	tags=19%, list=20%, signal=23%
BIOCARTA_HER2_PATHWAY	19	0.469658	1.11242	0.327239	0.816083	1	1162	tags=11%, list=8%, signal=11%
REACTOME_ELASTIC_FIBRE_FORMATION	34	0.419786	1.11123	0.325704	0.817221	1	2081	tags=26%, list=15%, signal=31%
KEGG_PHOSPHATIDYLINOSITOL_SIGNALING_SYSTEM	62	0.375817	1.11117	0.303716	0.814497	1	2829	tags=26%, list=20%, signal=32%
REACTOME_METALLOPROTEASE_DUBS	34	0.416444	1.11014	0.320557	0.814732	1	2422	tags=38%, list=17%, signal=46%
REACTOME_MOLECULES_ASSOCIATED_WITH_ELASTIC_FIBRES	27	0.432766	1.107	0.318015	0.821395	1	2081	tags=30%, list=15%, signal=35%
PID_BETA_CATENIN_NUC_PATHWAY	66	0.367172	1.10284	0.315068	0.831783	1	1645	tags=15%, list=12%, signal=17%
REACTOME_ADP_SIGNALLING_THROUGH_P2Y_PURINOCEPTOR_1	15	0.470871	1.10207	0.346789	0.83138	1	2925	tags=27%, list=21%, signal=34%
REACTOME_PLASMA_LIPOPROTEIN_CLEARANCE	26	0.432431	1.10125	0.338462	0.831185	1	548	tags=12%, list=4%, signal=12%
PID_IL8_CXCR1_PATHWAY	19	0.455146	1.1	0.334559	0.832099	1	2917	tags=32%, list=21%, signal=40%
REACTOME_RHO_GTPASES_ACTIVATE_NADPH_OXIDASES	16	0.477719	1.09854	0.367925	0.833842	1	2250	tags=31%, list=16%, signal=37%
PID_A6B1_A6B4_INTEGRIN_PATHWAY	42	0.393798	1.0968	0.336752	0.836469	1	1684	tags=12%, list=12%, signal=13%
REACTOME_DEGRADATION_OF_THE_EXTRACELLULAR_MATRIX	85	0.357863	1.09443	0.3	0.841295	1	2008	tags=15%, list=14%, signal=18%
KEGG_ARRHYTHMOGENIC_RIGHT_VENTRICULAR_CARDIOMYOPATHY_ARVC	56	0.378661	1.09149	0.301184	0.848081	1	1893	tags=21%, list=13%, signal=25%
REACTOME_UB_SPECIFIC_PROCESSING_PROTEASES	184	0.319835	1.09067	0.290855	0.847714	1	2498	tags=22%, list=18%, signal=27%
REACTOME_POTASSIUM_CHANNELS	47	0.383489	1.08992	0.328308	0.847158	1	2504	tags=34%, list=18%, signal=41%
PID_MET_PATHWAY	75	0.363105	1.08893	0.322476	0.847456	1	2430	tags=15%, list=17%, signal=18%
REACTOME_INTRACELLULAR_SIGNALING_BY_SECOND_MESSENGERS	252	0.307759	1.08879	0.263909	0.845021	1	700	tags=5%, list=5%, signal=5%
REACTOME_DOWNREGULATION_OF_ERBB2_SIGNALING	28	0.419337	1.08849	0.354898	0.842965	1	1171	tags=7%, list=8%, signal=8%
PID_AMB2_NEUTROPHILS_PATHWAY	27	0.430219	1.0878	0.346303	0.842418	1	2773	tags=37%, list=20%, signal=46%
PID_EPHRINB_REV_PATHWAY	25	0.436053	1.08439	0.336397	0.850316	1	1107	tags=8%, list=8%, signal=9%
PID_S1P_S1P1_PATHWAY	17	0.467967	1.08408	0.382784	0.84846	1	320	tags=6%, list=2%, signal=6%
KEGG_PROXIMAL_TUBULE_BICARBONATE_RECLAMATION	17	0.477572	1.08349	0.380776	0.847497	1	780	tags=18%, list=6%, signal=19%
BIOCARTA_AKT_PATHWAY	19	0.462353	1.08218	0.366843	0.848913	1	1346	tags=16%, list=10%, signal=17%
REACTOME_EFFECTS_OF_PIP2_HYDROLYSIS	22	0.444386	1.08092	0.351449	0.849896	1	1876	tags=27%, list=13%, signal=31%
REACTOME_FORMATION_OF_FIBRIN_CLOT_CLOTTING_CASCADE	16	0.476767	1.08017	0.372051	0.849596	1	2871	tags=38%, list=20%, signal=47%
REACTOME_INTERFERON_GAMMA_SIGNALING	60	0.362504	1.07842	0.342857	0.852218	1	1790	tags=23%, list=13%, signal=27%
REACTOME_SYNTHESIS_OF_PC	24	0.435056	1.07757	0.375235	0.851979	1	3028	tags=42%, list=21%, signal=53%
REACTOME_CHROMOSOME_MAINTENANCE	106	0.334194	1.0774	0.307325	0.849759	1	3223	tags=38%, list=23%, signal=49%
REACTOME_NICOTINATE_METABOLISM	25	0.429635	1.07664	0.37265	0.849369	1	2142	tags=24%, list=15%, signal=28%
REACTOME_DISEASES_OF_SIGNAL_TRANSDUCTION_BY_GROWTH_FACTOR_RECEPTORS_AND_SECOND_MESSENGERS	321	0.297315	1.07573	0.268188	0.849529	1	2471	tags=13%, list=17%, signal=16%
REACTOME_TELOMERE_EXTENSION_BY_TELOMERASE	16	0.467606	1.07482	0.385185	0.849681	1	3026	tags=50%, list=21%, signal=64%
REACTOME_VOLTAGE_GATED_POTASSIUM_CHANNELS	19	0.453372	1.07417	0.401786	0.848946	1	2504	tags=42%, list=18%, signal=51%
REACTOME_AMINO_ACID_TRANSPORT_ACROSS_THE_PLASMA_MEMBRANE	22	0.443665	1.06893	0.391941	0.862779	1	816	tags=9%, list=6%, signal=10%
REACTOME_PEPTIDE_LIGAND_BINDING_RECEPTORS	59	0.360428	1.0672	0.335069	0.865183	1	1819	tags=25%, list=13%, signal=29%
REACTOME_PKMTS_METHYLATE_HISTONE_LYSINES	64	0.367214	1.067	0.359322	0.863075	1	3541	tags=38%, list=25%, signal=50%
REACTOME_DISEASES_ASSOCIATED_WITH_GLYCOSYLATION_PRECURSOR_BIOSYNTHESIS	17	0.467795	1.06297	0.394584	0.872985	1	2931	tags=47%, list=21%, signal=59%
PID_BCR_5PATHWAY	52	0.371821	1.06267	0.377425	0.871167	1	1346	tags=15%, list=10%, signal=17%
BIOCARTA_RAS_PATHWAY	20	0.44335	1.06169	0.383057	0.871318	1	85	tags=5%, list=1%, signal=5%
REACTOME_PLATELET_ACTIVATION_SIGNALING_AND_AGGREGATION	185	0.309671	1.06045	0.325792	0.872462	1	2390	tags=17%, list=17%, signal=21%
REACTOME_TRISTETRAPROLIN_TTP_ZFP36_BINDS_AND_DESTABILIZES_MRNA	17	0.45276	1.06005	0.379182	0.871065	1	113	tags=6%, list=1%, signal=6%
REACTOME_HSF1_DEPENDENT_TRANSACTIVATION	30	0.405731	1.05971	0.359191	0.869457	1	2263	tags=20%, list=16%, signal=24%
REACTOME_RNA_POLYMERASE_II_TRANSCRIBES_SNRNA_GENES	75	0.348506	1.0593	0.34984	0.867965	1	1309	tags=15%, list=9%, signal=16%
KEGG_INTESTINAL_IMMUNE_NETWORK_FOR_IGA_PRODUCTION	16	0.457155	1.05407	0.403315	0.881941	1	1861	tags=38%, list=13%, signal=43%
REACTOME_NEUREXINS_AND_NEUROLIGINS	46	0.374485	1.05067	0.367776	0.889858	1	2276	tags=30%, list=16%, signal=36%
KEGG_MELANOGENESIS	72	0.350791	1.04973	0.378788	0.890145	1	2145	tags=17%, list=15%, signal=20%
KEGG_T_CELL_RECEPTOR_SIGNALING_PATHWAY	75	0.343117	1.04711	0.381493	0.895944	1	1588	tags=13%, list=11%, signal=15%
REACTOME_CHONDROITIN_SULFATE_BIOSYNTHESIS	17	0.453144	1.04683	0.382867	0.894128	1	1548	tags=18%, list=11%, signal=20%
REACTOME_BIOLOGICAL_OXIDATIONS	126	0.323101	1.04659	0.355769	0.892107	1	1294	tags=11%, list=9%, signal=12%
BIOCARTA_GH_PATHWAY	22	0.422183	1.04635	0.407063	0.890134	1	323	tags=9%, list=2%, signal=9%
KEGG_GLYCOSAMINOGLYCAN_BIOSYNTHESIS_CHONDROITIN_SULFATE	20	0.432792	1.0456	0.422932	0.889735	1	2816	tags=25%, list=20%, signal=31%
BIOCARTA_IGF1_PATHWAY	19	0.437534	1.04386	0.404453	0.892518	1	700	tags=11%, list=5%, signal=11%
REACTOME_NONHOMOLOGOUS_END_JOINING_NHEJ	62	0.355041	1.04127	0.392508	0.897952	1	2561	tags=34%, list=18%, signal=41%
PID_PI3KCI_PATHWAY	35	0.390449	1.03658	0.413357	0.910167	1	630	tags=9%, list=4%, signal=9%
BIOCARTA_TNFR2_PATHWAY	16	0.449893	1.03656	0.418149	0.90744	1	2097	tags=31%, list=15%, signal=37%
REACTOME_ATF4_ACTIVATES_GENES_IN_RESPONSE_TO_ENDOPLASMIC_RETICULUM_STRESS	25	0.409589	1.03414	0.414498	0.912107	1	1819	tags=24%, list=13%, signal=27%
KEGG_DILATED_CARDIOMYOPATHY	59	0.349735	1.03402	0.403087	0.909696	1	1861	tags=22%, list=13%, signal=25%
PID_IL3_PATHWAY	20	0.434717	1.03328	0.418312	0.909291	1	1654	tags=25%, list=12%, signal=28%
REACTOME_MAPK_TARGETS_NUCLEAR_EVENTS_MEDIATED_BY_MAP_KINASES	31	0.400807	1.02812	0.419238	0.92321	1	1407	tags=16%, list=10%, signal=18%
PID_BMP_PATHWAY	31	0.38548	1.02351	0.443281	0.935258	1	2177	tags=16%, list=15%, signal=19%
PID_MYC_ACTIV_PATHWAY	72	0.338676	1.02263	0.428099	0.935442	1	3514	tags=26%, list=25%, signal=35%
KEGG_GLYCOSAMINOGLYCAN_BIOSYNTHESIS_HEPARAN_SULFATE	21	0.422916	1.02253	0.423529	0.932926	1	2472	tags=24%, list=17%, signal=29%
REACTOME_CHONDROITIN_SULFATE_DERMATAN_SULFATE_METABOLISM	42	0.364895	1.02199	0.410302	0.931868	1	2816	tags=21%, list=20%, signal=27%
REACTOME_G_ALPHA_I_SIGNALLING_EVENTS	185	0.298884	1.02194	0.406677	0.929261	1	1876	tags=14%, list=13%, signal=16%
REACTOME_SIGNALING_BY_ERBB2_IN_CANCER	24	0.411906	1.02061	0.417457	0.93071	1	1171	tags=8%, list=8%, signal=9%
REACTOME_NERVOUS_SYSTEM_DEVELOPMENT	488	0.271871	1.01948	0.388441	0.931506	1	1160	tags=6%, list=8%, signal=7%
REACTOME_GPVI_MEDIATED_ACTIVATION_CASCADE	24	0.41156	1.01854	0.445256	0.931744	1	2325	tags=29%, list=16%, signal=35%
KEGG_ENDOCYTOSIS	146	0.302398	1.01788	0.427469	0.931177	1	855	tags=6%, list=6%, signal=6%
REACTOME_DOWNREGULATION_OF_SMAD2_3_SMAD4_TRANSCRIPTIONAL_ACTIVITY	23	0.407237	1.01748	0.432292	0.929712	1	182	tags=4%, list=1%, signal=4%
REACTOME_UCH_PROTEINASES	92	0.328991	1.01619	0.410049	0.930953	1	2471	tags=21%, list=17%, signal=25%
PID_IL12_STAT4_PATHWAY	16	0.448364	1.01524	0.441509	0.931227	1	1508	tags=25%, list=11%, signal=28%
REACTOME_GLYCEROPHOSPHOLIPID_BIOSYNTHESIS	99	0.317011	1.01272	0.435981	0.936253	1	2246	tags=20%, list=16%, signal=24%
REACTOME_TRANSMISSION_ACROSS_CHEMICAL_SYNAPSES	164	0.299607	1.01221	0.434579	0.935192	1	1707	tags=18%, list=12%, signal=20%
PID_RXR_VDR_PATHWAY	22	0.405779	1.01117	0.431694	0.935532	1	2415	tags=27%, list=17%, signal=33%
REACTOME_EXTRACELLULAR_MATRIX_ORGANIZATION	204	0.292365	1.00851	0.457399	0.941	1	2008	tags=17%, list=14%, signal=19%
PID_NFKAPPAB_ATYPICAL_PATHWAY	16	0.443467	1.00441	0.454713	0.950619	1	2390	tags=31%, list=17%, signal=38%
BIOCARTA_MITOCHONDRIA_PATHWAY	19	0.415796	1.00347	0.468379	0.950892	1	1795	tags=16%, list=13%, signal=18%
REACTOME_HS_GAG_BIOSYNTHESIS	24	0.402505	1.00086	0.445633	0.956391	1	419	tags=8%, list=3%, signal=9%
REACTOME_SIGNALING_BY_INTERLEUKINS	325	0.275089	1.00078	0.442029	0.953903	1	2362	tags=18%, list=17%, signal=21%
PID_HNF3A_PATHWAY	30	0.376046	0.998314	0.471869	0.958938	1	1951	tags=17%, list=14%, signal=19%
REACTOME_DARPP_32_EVENTS	21	0.411907	0.998308	0.458733	0.956256	1	1010	tags=10%, list=7%, signal=10%
PID_GLYPICAN_1PATHWAY	19	0.429101	0.997646	0.475655	0.955575	1	2325	tags=21%, list=16%, signal=25%
PID_BETA_CATENIN_DEG_PATHWAY	16	0.44246	0.995483	0.479021	0.959709	1	2485	tags=25%, list=18%, signal=30%
REACTOME_SEMAPHORIN_INTERACTIONS	56	0.342409	0.994869	0.468158	0.958997	1	140	tags=4%, list=1%, signal=4%
REACTOME_METABOLISM_OF_AMINO_ACIDS_AND_DERIVATIVES	302	0.27841	0.99406	0.468391	0.958875	1	2521	tags=18%, list=18%, signal=21%
REACTOME_PRE_NOTCH_PROCESSING_IN_GOLGI	17	0.433015	0.9929	0.489642	0.959786	1	2865	tags=29%, list=20%, signal=37%
KEGG_HYPERTROPHIC_CARDIOMYOPATHY_HCM	56	0.339197	0.991662	0.44905	0.961099	1	1861	tags=21%, list=13%, signal=25%
KEGG_BETA_ALANINE_METABOLISM	18	0.42457	0.989656	0.473881	0.964699	1	1066	tags=22%, list=8%, signal=24%
REACTOME_SIGNALING_BY_SCF_KIT	34	0.368817	0.988523	0.47153	0.965655	1	895	tags=12%, list=6%, signal=13%
PID_PI3KCI_AKT_PATHWAY	34	0.374061	0.983812	0.500901	0.977533	1	85	tags=3%, list=1%, signal=3%
REACTOME_SYNTHESIS_OF_SUBSTRATES_IN_N_GLYCAN_BIOSYTHESIS	47	0.345535	0.982761	0.464286	0.978227	1	3351	tags=38%, list=24%, signal=50%
REACTOME_SULFUR_AMINO_ACID_METABOLISM	24	0.398811	0.982447	0.483986	0.976543	1	3167	tags=38%, list=22%, signal=48%
PID_NFKAPPAB_CANONICAL_PATHWAY	21	0.402764	0.982073	0.500898	0.974987	1	2357	tags=29%, list=17%, signal=34%
REACTOME_RESPONSE_TO_ELEVATED_PLATELET_CYTOSOLIC_CA2	93	0.313451	0.980721	0.484945	0.976361	1	2126	tags=13%, list=15%, signal=15%
PID_CD40_PATHWAY	28	0.38287	0.979532	0.477314	0.977241	1	2679	tags=32%, list=19%, signal=40%
REACTOME_INTERFERON_SIGNALING	148	0.294106	0.979277	0.495312	0.975406	1	1065	tags=10%, list=8%, signal=11%
KEGG_ASCORBATE_AND_ALDARATE_METABOLISM	16	0.433921	0.978606	0.488889	0.974793	1	1294	tags=19%, list=9%, signal=21%
REACTOME_ATTENUATION_PHASE	22	0.399927	0.977919	0.492806	0.97423	1	2263	tags=18%, list=16%, signal=22%
PID_ILK_PATHWAY	43	0.350936	0.977053	0.491468	0.9744	1	700	tags=5%, list=5%, signal=5%
REACTOME_NEGATIVE_REGULATION_OF_MAPK_PATHWAY	38	0.361077	0.976231	0.468864	0.974334	1	2162	tags=16%, list=15%, signal=19%
NABA_CORE_MATRISOME	156	0.285361	0.972937	0.517665	0.981634	1	2081	tags=19%, list=15%, signal=22%
NABA_ECM_GLYCOPROTEINS	121	0.299748	0.972823	0.5104	0.979388	1	2081	tags=19%, list=15%, signal=22%
PID_IL8_CXCR2_PATHWAY	25	0.39162	0.969127	0.496466	0.988459	1	2829	tags=24%, list=20%, signal=30%
KEGG_NON_SMALL_CELL_LUNG_CANCER	47	0.336669	0.966953	0.510815	0.99243	1	1139	tags=9%, list=8%, signal=9%
REACTOME_INTERLEUKIN_2_FAMILY_SIGNALING	26	0.381009	0.9642	0.487889	0.998069	1	1237	tags=15%, list=9%, signal=17%
BIOCARTA_TOLL_PATHWAY	24	0.389983	0.96125	0.537615	1	1	1608	tags=21%, list=11%, signal=23%
PID_WNT_SIGNALING_PATHWAY	20	0.403308	0.960644	0.492727	1	1	2460	tags=35%, list=17%, signal=42%
PID_RAC1_PATHWAY	49	0.346681	0.960041	0.524834	1	1	700	tags=8%, list=5%, signal=9%
REACTOME_CHROMATIN_MODIFYING_ENZYMES	253	0.270545	0.959902	0.566964	1	1	2422	tags=19%, list=17%, signal=23%
PID_ENDOTHELIN_PATHWAY	46	0.343722	0.959702	0.539931	0.998653	1	1944	tags=13%, list=14%, signal=15%
REACTOME_SIGNAL_AMPLIFICATION	21	0.390151	0.959142	0.514337	0.997642	1	3359	tags=24%, list=24%, signal=31%
REACTOME_RHO_GTPASE_EFFECTORS	284	0.267614	0.958847	0.56196	0.995914	1	2446	tags=21%, list=17%, signal=25%
REACTOME_THROMBIN_SIGNALLING_THROUGH_PROTEINASE_ACTIVATED_RECEPTORS_PARS	23	0.382582	0.958577	0.499089	0.994166	1	2925	tags=26%, list=21%, signal=33%
REACTOME_FCERI_MEDIATED_MAPK_ACTIVATION	25	0.380538	0.958346	0.538591	0.992363	1	700	tags=8%, list=5%, signal=8%
REACTOME_INTERACTION_BETWEEN_L1_AND_ANKYRINS	19	0.403633	0.958272	0.52214	0.990017	1	275	tags=11%, list=2%, signal=11%
REACTOME_SYNAPTIC_ADHESION_LIKE_MOLECULES	17	0.398266	0.95379	0.521073	1	1	1391	tags=24%, list=10%, signal=26%
REACTOME_SMAD2_SMAD3_SMAD4_HETEROTRIMER_REGULATES_TRANSCRIPTION	30	0.364838	0.951251	0.524237	1	1	2606	tags=20%, list=18%, signal=24%
REACTOME_PTEN_REGULATION	131	0.286605	0.950597	0.542484	1	1	84	tags=2%, list=1%, signal=2%
PID_NFAT_3PATHWAY	51	0.338082	0.95035	0.555746	1	1	1654	tags=10%, list=12%, signal=11%
REACTOME_REGULATION_OF_CHOLESTEROL_BIOSYNTHESIS_BY_SREBP_SREBF	55	0.32748	0.950335	0.537391	1	1	782	tags=9%, list=6%, signal=10%
KEGG_TGF_BETA_SIGNALING_PATHWAY	66	0.320033	0.949912	0.550082	1	1	1634	tags=15%, list=12%, signal=17%
PID_ARF6_PATHWAY	26	0.381566	0.948283	0.509058	1	1	630	tags=12%, list=4%, signal=12%
KEGG_LEISHMANIA_INFECTION	39	0.350805	0.947268	0.539931	1	1	1634	tags=23%, list=12%, signal=26%
BIOCARTA_CALCINEURIN_PATHWAY	16	0.409965	0.946234	0.535336	1	1	1166	tags=13%, list=8%, signal=14%
PID_FCER1_PATHWAY	45	0.339934	0.945479	0.558974	1	1	1346	tags=13%, list=10%, signal=15%
KEGG_GLYCEROPHOSPHOLIPID_METABOLISM	55	0.324498	0.94425	0.545757	1	1	3409	tags=36%, list=24%, signal=48%
REACTOME_GLUCOSE_METABOLISM	80	0.308429	0.944179	0.55719	1	1	13	tags=1%, list=0%, signal=1%
KEGG_DORSO_VENTRAL_AXIS_FORMATION	18	0.399119	0.943646	0.524648	1	1	1689	tags=17%, list=12%, signal=19%
BIOCARTA_MET_PATHWAY	28	0.373844	0.939623	0.557692	1	1	1944	tags=14%, list=14%, signal=17%
REACTOME_METABOLISM_OF_POLYAMINES	53	0.324024	0.939517	0.547203	1	1	176	tags=4%, list=1%, signal=4%
KEGG_COLORECTAL_CANCER	59	0.323149	0.939189	0.554593	1	1	1634	tags=14%, list=12%, signal=15%
REACTOME_REGULATION_OF_INSULIN_SECRETION	56	0.323561	0.938746	0.540717	1	1	2925	tags=23%, list=21%, signal=29%
KEGG_HUNTINGTONS_DISEASE	161	0.278085	0.938172	0.584235	1	1	2902	tags=22%, list=21%, signal=27%
REACTOME_ARACHIDONIC_ACID_METABOLISM	29	0.364302	0.934983	0.544014	1	1	2914	tags=28%, list=21%, signal=35%
PID_EPO_PATHWAY	29	0.3634	0.934622	0.557143	1	1	513	tags=10%, list=4%, signal=11%
REACTOME_RET_SIGNALING	32	0.355039	0.934452	0.549195	1	1	3271	tags=38%, list=23%, signal=49%
REACTOME_SYNTHESIS_OF_PA	25	0.367282	0.933523	0.527778	1	1	1447	tags=16%, list=10%, signal=18%
KEGG_CALCIUM_SIGNALING_PATHWAY	98	0.297347	0.932974	0.587734	1	1	1902	tags=18%, list=13%, signal=21%
PID_AVB3_INTEGRIN_PATHWAY	61	0.311799	0.932622	0.6	1	1	14	tags=2%, list=0%, signal=2%
REACTOME_ACTIVATION_OF_BH3_ONLY_PROTEINS	29	0.36251	0.92935	0.558929	1	1	2351	tags=17%, list=17%, signal=21%
KEGG_OLFACTORY_TRANSDUCTION	17	0.401819	0.927023	0.55597	1	1	3647	tags=41%, list=26%, signal=55%
REACTOME_INTEGRIN_CELL_SURFACE_INTERACTIONS	62	0.309235	0.925999	0.571429	1	1	1861	tags=18%, list=13%, signal=20%
REACTOME_TP53_REGULATES_TRANSCRIPTION_OF_ADDITIONAL_CELL_CYCLE_GENES_WHOSE_EXACT_ROLE_IN_THE_P53_PATHWAY_REMAIN_UNCERTAIN	20	0.387022	0.923839	0.565637	1	1	1113	tags=15%, list=8%, signal=16%
PID_RETINOIC_ACID_PATHWAY	26	0.370673	0.921421	0.574275	1	1	1340	tags=12%, list=9%, signal=13%
PID_P73PATHWAY	73	0.307124	0.92029	0.591667	1	1	2878	tags=22%, list=20%, signal=27%
REACTOME_DNA_DOUBLE_STRAND_BREAK_RESPONSE	69	0.308795	0.919992	0.608197	1	1	2849	tags=32%, list=20%, signal=40%
REACTOME_CYTOSOLIC_SULFONATION_OF_SMALL_MOLECULES	15	0.405784	0.919796	0.576427	1	1	3113	tags=27%, list=22%, signal=34%
BIOCARTA_IL1R_PATHWAY	25	0.374575	0.918224	0.554404	1	1	1634	tags=28%, list=12%, signal=32%
KEGG_WNT_SIGNALING_PATHWAY	115	0.287528	0.917071	0.620032	1	1	2460	tags=20%, list=17%, signal=24%
BIOCARTA_INTEGRIN_PATHWAY	30	0.351215	0.917056	0.590193	1	1	3546	tags=27%, list=25%, signal=36%
REACTOME_INTERLEUKIN_20_FAMILY_SIGNALING	16	0.403943	0.913338	0.568627	1	1	403	tags=13%, list=3%, signal=13%
REACTOME_TRANSPORT_OF_BILE_SALTS_AND_ORGANIC_ACIDS_METAL_IONS_AND_AMINE_COMPOUNDS	51	0.32012	0.909269	0.624782	1	1	2132	tags=20%, list=15%, signal=23%
REACTOME_CROSSLINKING_OF_COLLAGEN_FIBRILS	17	0.38107	0.908396	0.556586	1	1	3750	tags=41%, list=27%, signal=56%
REACTOME_TOLL_LIKE_RECEPTOR_9_TLR9_CASCADE	86	0.294365	0.90823	0.635313	1	1	1967	tags=16%, list=14%, signal=19%
PID_KIT_PATHWAY	45	0.31904	0.908091	0.593972	1	1	885	tags=9%, list=6%, signal=9%
BIOCARTA_MEF2D_PATHWAY	16	0.387389	0.906923	0.592251	1	1	1166	tags=13%, list=8%, signal=14%
REACTOME_DEFECTIVE_B4GALT7_CAUSES_EDS_PROGEROID_TYPE	15	0.408957	0.906755	0.597015	1	1	365	tags=7%, list=3%, signal=7%
REACTOME_PROTEIN_PROTEIN_INTERACTIONS_AT_SYNAPSES	67	0.303563	0.906559	0.602606	1	1	1423	tags=16%, list=10%, signal=18%
REACTOME_TP53_REGULATES_TRANSCRIPTION_OF_GENES_INVOLVED_IN_CYTOCHROME_C_RELEASE	18	0.391869	0.906483	0.602996	1	1	786	tags=11%, list=6%, signal=12%
REACTOME_POST_TRANSLATIONAL_MODIFICATION_SYNTHESIS_OF_GPI_ANCHORED_PROTEINS	48	0.317491	0.906087	0.622704	1	1	2093	tags=23%, list=15%, signal=27%
REACTOME_DEFECTS_IN_VITAMIN_AND_COFACTOR_METABOLISM	22	0.374574	0.90557	0.598214	1	1	1301	tags=23%, list=9%, signal=25%
PID_CXCR4_PATHWAY	78	0.298073	0.904694	0.64172	1	1	323	tags=5%, list=2%, signal=5%
PID_AR_NONGENOMIC_PATHWAY	28	0.35319	0.904509	0.579038	1	1	98	tags=4%, list=1%, signal=4%
REACTOME_DOWNSTREAM_SIGNALING_OF_ACTIVATED_FGFR1	17	0.396747	0.904461	0.575318	1	1	110	tags=6%, list=1%, signal=6%
REACTOME_SIGNALING_BY_TGF_BETA_FAMILY_MEMBERS	92	0.290893	0.90301	0.657468	1	1	1616	tags=12%, list=11%, signal=13%
REACTOME_POST_CHAPERONIN_TUBULIN_FOLDING_PATHWAY	18	0.379946	0.902844	0.580705	1	1	2867	tags=39%, list=20%, signal=49%
REACTOME_ION_TRANSPORT_BY_P_TYPE_ATPASES	34	0.340173	0.902746	0.611864	1	1	1803	tags=12%, list=13%, signal=13%
REACTOME_DOPAMINE_NEUROTRANSMITTER_RELEASE_CYCLE	18	0.381781	0.902285	0.585227	1	1	2490	tags=33%, list=18%, signal=40%
REACTOME_PERK_REGULATES_GENE_EXPRESSION	30	0.356096	0.901022	0.599291	1	1	1819	tags=20%, list=13%, signal=23%
REACTOME_SIGNALING_BY_TGF_BETA_RECEPTOR_COMPLEX	71	0.295839	0.897218	0.639175	1	1	2340	tags=15%, list=17%, signal=18%
REACTOME_ACTIVATION_OF_GENE_EXPRESSION_BY_SREBF_SREBP	42	0.317914	0.896854	0.608696	1	1	782	tags=10%, list=6%, signal=10%
KEGG_CHRONIC_MYELOID_LEUKEMIA	68	0.299794	0.895541	0.653913	1	1	3546	tags=26%, list=25%, signal=35%
REACTOME_DEUBIQUITINATION	253	0.251899	0.894487	0.737537	1	1	2498	tags=19%, list=18%, signal=23%
REACTOME_GLUTAMATE_NEUROTRANSMITTER_RELEASE_CYCLE	17	0.38824	0.893779	0.589888	1	1	3098	tags=29%, list=22%, signal=38%
REACTOME_SLC_MEDIATED_TRANSMEMBRANE_TRANSPORT	160	0.265716	0.891858	0.699074	1	1	3056	tags=26%, list=22%, signal=33%
PID_FOXO_PATHWAY	46	0.322985	0.889377	0.637138	1	1	1347	tags=9%, list=10%, signal=10%
PID_IL23_PATHWAY	18	0.376737	0.887317	0.602273	1	1	1819	tags=28%, list=13%, signal=32%
REACTOME_METABOLISM_OF_COFACTORS	18	0.38447	0.884456	0.606936	1	1	1770	tags=22%, list=13%, signal=25%
REACTOME_TOLL_LIKE_RECEPTOR_10_TLR10_CASCADE	78	0.288036	0.883135	0.657534	1	1	1633	tags=14%, list=12%, signal=16%
REACTOME_P75NTR_SIGNALS_VIA_NF_KB	15	0.383132	0.882242	0.61657	1	1	2357	tags=20%, list=17%, signal=24%
BIOCARTA_NFKB_PATHWAY	18	0.373599	0.880948	0.622184	1	1	1608	tags=22%, list=11%, signal=25%
REACTOME_ERK_MAPK_TARGETS	22	0.355397	0.880679	0.616088	1	1	2960	tags=32%, list=21%, signal=40%
KEGG_APOPTOSIS	72	0.291444	0.880327	0.670511	1	1	1633	tags=11%, list=12%, signal=12%
REACTOME_HEDGEHOG_ON_STATE	79	0.290455	0.874476	0.687075	1	1	861	tags=8%, list=6%, signal=8%
PID_EPHA_FWDPATHWAY	22	0.356111	0.873694	0.620493	1	1	783	tags=14%, list=6%, signal=14%
PID_HIF2PATHWAY	27	0.334784	0.871915	0.60304	1	1	2704	tags=26%, list=19%, signal=32%
REACTOME_NEUROTRANSMITTER_RELEASE_CYCLE	33	0.327239	0.87122	0.657658	1	1	2490	tags=24%, list=18%, signal=29%
REACTOME_COSTIMULATION_BY_THE_CD28_FAMILY	42	0.316952	0.870189	0.647913	1	1	196	tags=5%, list=1%, signal=5%
REACTOME_G_BETA_GAMMA_SIGNALLING_THROUGH_PI3KGAMMA	16	0.381437	0.869656	0.625483	1	1	2925	tags=25%, list=21%, signal=31%
REACTOME_SIGNALING_BY_INSULIN_RECEPTOR	56	0.295416	0.869294	0.669596	1	1	895	tags=11%, list=6%, signal=11%
REACTOME_INTERLEUKIN_17_SIGNALING	65	0.29258	0.867442	0.681592	1	1	2077	tags=17%, list=15%, signal=20%
REACTOME_CHAPERONE_MEDIATED_AUTOPHAGY	18	0.369897	0.865668	0.624528	1	1	550	tags=6%, list=4%, signal=6%
KEGG_LEUKOCYTE_TRANSENDOTHELIAL_MIGRATION	84	0.283599	0.861347	0.726979	1	1	640	tags=10%, list=5%, signal=10%
REACTOME_OPIOID_SIGNALLING	67	0.287423	0.860921	0.699653	1	1	2926	tags=19%, list=21%, signal=24%
REACTOME_INTEGRATION_OF_ENERGY_METABOLISM	79	0.275708	0.85933	0.703704	1	1	2925	tags=22%, list=21%, signal=27%
KEGG_GLIOMA	52	0.295737	0.858983	0.673504	1	1	221	tags=4%, list=2%, signal=4%
PID_HEDGEHOG_2PATHWAY	19	0.363198	0.858054	0.663024	1	1	2390	tags=32%, list=17%, signal=38%
BIOCARTA_ALK_PATHWAY	27	0.338199	0.857598	0.636364	1	1	1855	tags=19%, list=13%, signal=21%
KEGG_INOSITOL_PHOSPHATE_METABOLISM	47	0.29756	0.853999	0.666667	1	1	2829	tags=23%, list=20%, signal=29%
KEGG_ANTIGEN_PROCESSING_AND_PRESENTATION	30	0.330125	0.853288	0.690476	1	1	2471	tags=23%, list=17%, signal=28%
REACTOME_TRAFFICKING_OF_AMPA_RECEPTORS	21	0.350792	0.853192	0.654255	1	1	2747	tags=24%, list=19%, signal=30%
KEGG_ALZHEIMERS_DISEASE	143	0.251408	0.852668	0.778288	1	1	2988	tags=22%, list=21%, signal=27%
KEGG_COMPLEMENT_AND_COAGULATION_CASCADES	29	0.333926	0.852453	0.652952	1	1	2871	tags=41%, list=20%, signal=52%
PID_HIV_NEF_PATHWAY	31	0.323627	0.850602	0.672504	1	1	2097	tags=16%, list=15%, signal=19%
REACTOME_FORMATION_OF_TUBULIN_FOLDING_INTERMEDIATES_BY_CCT_TRIC	20	0.35671	0.849514	0.654054	1	1	1834	tags=20%, list=13%, signal=23%
NABA_ECM_AFFILIATED	73	0.281349	0.849169	0.726094	1	1	1095	tags=11%, list=8%, signal=12%
REACTOME_REGULATION_OF_MRNA_STABILITY_BY_PROTEINS_THAT_BIND_AU_RICH_ELEMENTS	81	0.271707	0.847902	0.7168	1	1	687	tags=4%, list=5%, signal=4%
KEGG_SELENOAMINO_ACID_METABOLISM	22	0.344318	0.847549	0.653358	1	1	2981	tags=27%, list=21%, signal=35%
REACTOME_EPHA_MEDIATED_GROWTH_CONE_COLLAPSE	23	0.340541	0.845266	0.66065	1	1	783	tags=13%, list=6%, signal=14%
BIOCARTA_NTHI_PATHWAY	21	0.350737	0.844063	0.672043	1	1	1967	tags=24%, list=14%, signal=28%
PID_IL1_PATHWAY	29	0.325106	0.840177	0.70339	1	1	1624	tags=21%, list=11%, signal=23%
REACTOME_GLYCOGEN_METABOLISM	26	0.327182	0.840127	0.671902	1	1	1922	tags=19%, list=14%, signal=22%
REACTOME_SIGNALING_BY_BMP	23	0.339739	0.835235	0.694245	1	1	1097	tags=13%, list=8%, signal=14%
REACTOME_METABOLISM_OF_FOLATE_AND_PTERINES	16	0.363853	0.833285	0.641608	1	1	3006	tags=31%, list=21%, signal=40%
REACTOME_TP53_REGULATES_TRANSCRIPTION_OF_CELL_CYCLE_GENES	48	0.290675	0.832055	0.727891	1	1	3502	tags=31%, list=25%, signal=41%
REACTOME_EPH_EPHRIN_MEDIATED_REPULSION_OF_CELLS	42	0.304283	0.830996	0.727731	1	1	1814	tags=14%, list=13%, signal=16%
BIOCARTA_FMLP_PATHWAY	28	0.329866	0.829979	0.662289	1	1	1202	tags=14%, list=9%, signal=16%
REACTOME_PROCESSING_OF_DNA_DOUBLE_STRAND_BREAK_ENDS	89	0.265105	0.828969	0.776714	1	1	2096	tags=20%, list=15%, signal=24%
REACTOME_G2_M_DNA_DAMAGE_CHECKPOINT	86	0.266145	0.826516	0.781701	1	1	2096	tags=21%, list=15%, signal=24%
REACTOME_SIGNALING_BY_CYTOSOLIC_FGFR1_FUSION_MUTANTS	18	0.35152	0.825991	0.685353	1	1	895	tags=11%, list=6%, signal=12%
KEGG_P53_SIGNALING_PATHWAY	64	0.279262	0.824667	0.768313	1	1	786	tags=6%, list=6%, signal=7%
KEGG_RENAL_CELL_CARCINOMA	61	0.286242	0.822149	0.774744	1	1	2744	tags=21%, list=19%, signal=26%
PID_RHOA_PATHWAY	41	0.295702	0.821452	0.747387	1	1	1543	tags=10%, list=11%, signal=11%
KEGG_AMINO_SUGAR_AND_NUCLEOTIDE_SUGAR_METABOLISM	38	0.300744	0.81989	0.715044	1	1	2931	tags=29%, list=21%, signal=36%
REACTOME_SIALIC_ACID_METABOLISM	18	0.356362	0.816318	0.705556	1	1	3912	tags=44%, list=28%, signal=61%
REACTOME_E3_UBIQUITIN_LIGASES_UBIQUITINATE_TARGET_PROTEINS	57	0.283568	0.816199	0.764706	1	1	2486	tags=26%, list=18%, signal=32%
BIOCARTA_STRESS_PATHWAY	23	0.3295	0.815513	0.712477	1	1	2130	tags=22%, list=15%, signal=26%
REACTOME_WNT_LIGAND_BIOGENESIS_AND_TRAFFICKING	15	0.357991	0.815076	0.714286	1	1	901	tags=13%, list=6%, signal=14%
KEGG_PORPHYRIN_AND_CHLOROPHYLL_METABOLISM	29	0.31088	0.811901	0.752244	1	1	1531	tags=17%, list=11%, signal=19%
KEGG_HISTIDINE_METABOLISM	20	0.33915	0.810759	0.680073	1	1	822	tags=15%, list=6%, signal=16%
REACTOME_G0_AND_EARLY_G1	27	0.320817	0.810758	0.708475	1	1	2692	tags=26%, list=19%, signal=32%
KEGG_BLADDER_CANCER	36	0.299014	0.809658	0.751269	1	1	3576	tags=36%, list=25%, signal=48%
REACTOME_ACTIVATION_OF_NMDA_RECEPTORS_AND_POSTSYNAPTIC_EVENTS	70	0.264296	0.808124	0.771242	1	1	1834	tags=17%, list=13%, signal=20%
REACTOME_TP53_REGULATES_TRANSCRIPTION_OF_CELL_DEATH_GENES	38	0.301591	0.807722	0.746296	1	1	3494	tags=26%, list=25%, signal=35%
PID_S1P_META_PATHWAY	16	0.3543	0.805775	0.717626	1	1	767	tags=6%, list=5%, signal=7%
REACTOME_SIGNALING_BY_WNT_IN_CANCER	31	0.309494	0.805272	0.719361	1	1	2762	tags=23%, list=20%, signal=28%
KEGG_VASOPRESSIN_REGULATED_WATER_REABSORPTION	38	0.294681	0.804226	0.774823	1	1	1623	tags=13%, list=11%, signal=15%
BIOCARTA_ERK_PATHWAY	23	0.328106	0.803704	0.711986	1	1	4160	tags=39%, list=29%, signal=55%
PID_MYC_PATHWAY	23	0.318635	0.802444	0.717857	1	1	3514	tags=30%, list=25%, signal=40%
REACTOME_FGFR1_MUTANT_RECEPTOR_ACTIVATION	23	0.323447	0.802277	0.748624	1	1	895	tags=9%, list=6%, signal=9%
REACTOME_UNFOLDED_PROTEIN_RESPONSE_UPR	87	0.255021	0.801785	0.815182	1	1	1819	tags=11%, list=13%, signal=13%
KEGG_NATURAL_KILLER_CELL_MEDIATED_CYTOTOXICITY	65	0.263879	0.801016	0.811355	1	1	1405	tags=9%, list=10%, signal=10%
REACTOME_METABOLISM_OF_VITAMINS_AND_COFACTORS	155	0.236627	0.800485	0.881517	1	1	1644	tags=13%, list=12%, signal=14%
REACTOME_PHOSPHOLIPID_METABOLISM	169	0.232852	0.798315	0.913793	1	1	2739	tags=19%, list=19%, signal=23%
REACTOME_O_GLYCOSYLATION_OF_TSR_DOMAIN_CONTAINING_PROTEINS	28	0.312865	0.798129	0.723214	1	1	1953	tags=25%, list=14%, signal=29%
REACTOME_CYCLIN_A_CDK2_ASSOCIATED_EVENTS_AT_S_PHASE_ENTRY	82	0.256779	0.795546	0.846027	1	1	2692	tags=17%, list=19%, signal=21%
REACTOME_G_ALPHA_12_13_SIGNALLING_EVENTS	60	0.269159	0.792963	0.80895	1	1	2200	tags=17%, list=16%, signal=20%
REACTOME_SYNTHESIS_OF_GLYCOSYLPHOSPHATIDYLINOSITOL_GPI	16	0.3471	0.7915	0.725314	1	1	1966	tags=25%, list=14%, signal=29%
REACTOME_G_PROTEIN_ACTIVATION	17	0.331858	0.788377	0.733584	1	1	2925	tags=24%, list=21%, signal=30%
REACTOME_NICOTINAMIDE_SALVAGING	16	0.343056	0.78773	0.734082	1	1	1612	tags=19%, list=11%, signal=21%
REACTOME_INTERLEUKIN_3_INTERLEUKIN_5_AND_GM_CSF_SIGNALING	34	0.293214	0.785177	0.766436	1	1	895	tags=9%, list=6%, signal=9%
REACTOME_NETRIN_1_SIGNALING	41	0.28059	0.783102	0.787826	1	1	2177	tags=15%, list=15%, signal=17%
BIOCARTA_TNFR1_PATHWAY	27	0.310104	0.779319	0.781651	1	1	1641	tags=11%, list=12%, signal=13%
REACTOME_REGULATION_OF_SIGNALING_BY_CBL	19	0.33035	0.773798	0.755299	1	1	2552	tags=21%, list=18%, signal=26%
PID_UPA_UPAR_PATHWAY	31	0.300008	0.773219	0.775128	1	1	2718	tags=23%, list=19%, signal=28%
REACTOME_GLUTATHIONE_CONJUGATION	24	0.316595	0.773146	0.748634	1	1	2025	tags=21%, list=14%, signal=24%
REACTOME_SIGNALING_BY_RHO_GTPASES	386	0.209409	0.770575	0.990437	1	1	2446	tags=19%, list=17%, signal=22%
REACTOME_SIGNALING_BY_ROBO_RECEPTORS	200	0.22221	0.768192	0.96	1	1	987	tags=4%, list=7%, signal=4%
REACTOME_REGULATION_OF_TP53_EXPRESSION_AND_DEGRADATION	34	0.292584	0.765496	0.806738	1	1	623	tags=6%, list=4%, signal=6%
PID_TCPTP_PATHWAY	37	0.280806	0.765393	0.793594	1	1	323	tags=5%, list=2%, signal=6%
REACTOME_TRANSCRIPTIONAL_ACTIVITY_OF_SMAD2_SMAD3_SMAD4_HETEROTRIMER	42	0.282827	0.762731	0.808362	1	1	2606	tags=14%, list=18%, signal=17%
REACTOME_BINDING_AND_UPTAKE_OF_LIGANDS_BY_SCAVENGER_RECEPTORS	19	0.327146	0.762122	0.77993	1	1	1326	tags=16%, list=9%, signal=17%
REACTOME_REGULATION_OF_PYRUVATE_DEHYDROGENASE_PDH_COMPLEX	15	0.339903	0.761693	0.767658	1	1	2220	tags=27%, list=16%, signal=32%
SIG_IL4RECEPTOR_IN_B_LYPHOCYTES	26	0.299664	0.76023	0.798291	1	1	178	tags=4%, list=1%, signal=4%
REACTOME_CLASS_I_PEROXISOMAL_MEMBRANE_PROTEIN_IMPORT	19	0.32581	0.76017	0.803448	1	1	1880	tags=21%, list=13%, signal=24%
PID_NEPHRIN_NEPH1_PATHWAY	29	0.294414	0.759307	0.810764	1	1	2552	tags=24%, list=18%, signal=29%
KEGG_STARCH_AND_SUCROSE_METABOLISM	28	0.288316	0.758912	0.802139	1	1	1477	tags=14%, list=10%, signal=16%
PID_IFNG_PATHWAY	35	0.283764	0.758259	0.810903	1	1	1815	tags=14%, list=13%, signal=16%
REACTOME_CD209_DC_SIGN_SIGNALING	17	0.32675	0.756323	0.777982	1	1	2768	tags=24%, list=20%, signal=29%
REACTOME_SYNTHESIS_OF_IP3_AND_IP4_IN_THE_CYTOSOL	20	0.31709	0.756025	0.772563	1	1	2829	tags=25%, list=20%, signal=31%
REACTOME_ACTIVATION_OF_AMPK_DOWNSTREAM_OF_NMDARS	20	0.320974	0.755931	0.78125	1	1	4045	tags=45%, list=29%, signal=63%
BIOCARTA_MAPK_PATHWAY	77	0.248141	0.755289	0.89198	1	1	2340	tags=17%, list=17%, signal=20%
REACTOME_CARBOXYTERMINAL_POST_TRANSLATIONAL_MODIFICATIONS_OF_TUBULIN	29	0.292704	0.751799	0.817544	1	1	2867	tags=34%, list=20%, signal=43%
PID_TELOMERASE_PATHWAY	64	0.25364	0.751602	0.856436	1	1	1530	tags=9%, list=11%, signal=10%
KEGG_BASAL_TRANSCRIPTION_FACTORS	27	0.297357	0.750784	0.798548	1	1	364	tags=7%, list=3%, signal=8%
REACTOME_ACTIVATION_OF_KAINATE_RECEPTORS_UPON_GLUTAMATE_BINDING	20	0.315504	0.750424	0.789661	1	1	2925	tags=35%, list=21%, signal=44%
PID_EPHA2_FWD_PATHWAY	19	0.321245	0.749397	0.777978	1	1	1107	tags=11%, list=8%, signal=11%
REACTOME_CELLULAR_HEXOSE_TRANSPORT	15	0.334416	0.748434	0.763636	1	1	1287	tags=20%, list=9%, signal=22%
REACTOME_C_TYPE_LECTIN_RECEPTORS_CLRS	112	0.235439	0.74812	0.928814	1	1	2471	tags=15%, list=17%, signal=18%
REACTOME_DISEASES_OF_GLYCOSYLATION	107	0.234344	0.747624	0.920509	1	1	2931	tags=24%, list=21%, signal=30%
BIOCARTA_G1_PATHWAY	26	0.295615	0.746131	0.809793	1	1	1924	tags=15%, list=14%, signal=18%
REACTOME_TGF_BETA_RECEPTOR_SIGNALING_ACTIVATES_SMADS	32	0.283354	0.745006	0.83574	1	1	1616	tags=13%, list=11%, signal=14%
REACTOME_INTERLEUKIN_RECEPTOR_SHC_SIGNALING	16	0.330298	0.743897	0.794626	1	1	895	tags=13%, list=6%, signal=13%
REACTOME_NUCLEOTIDE_SALVAGE	21	0.308661	0.741972	0.809608	1	1	3769	tags=38%, list=27%, signal=52%
REACTOME_BIOSYNTHESIS_OF_THE_N_GLYCAN_PRECURSOR_DOLICHOL_LIPID_LINKED_OLIGOSACCHARIDE_LLO_AND_TRANSFER_TO_A_NASCENT_PROTEIN	62	0.251834	0.741738	0.87695	1	1	3351	tags=32%, list=24%, signal=42%
REACTOME_GLUCAGON_SIGNALING_IN_METABOLIC_REGULATION	22	0.301338	0.741473	0.793951	1	1	4488	tags=36%, list=32%, signal=53%
REACTOME_SIGNALING_BY_ERBB2	48	0.264403	0.741002	0.843972	1	1	1366	tags=6%, list=10%, signal=7%
REACTOME_CD28_DEPENDENT_PI3K_AKT_SIGNALING	18	0.315361	0.739158	0.793814	1	1	196	tags=6%, list=1%, signal=6%
REACTOME_SIGNALING_BY_FGFR1	36	0.274169	0.732617	0.859736	1	1	110	tags=3%, list=1%, signal=3%
REACTOME_HSP90_CHAPERONE_CYCLE_FOR_STEROID_HORMONE_RECEPTORS_SHR	44	0.261574	0.732562	0.872881	1	1	1834	tags=16%, list=13%, signal=18%
KEGG_FOCAL_ADHESION	160	0.216226	0.73253	0.971168	1	1	2001	tags=13%, list=14%, signal=14%
REACTOME_A_TETRASACCHARIDE_LINKER_SEQUENCE_IS_REQUIRED_FOR_GAG_SYNTHESIS	19	0.303832	0.728199	0.814672	1	1	365	tags=5%, list=3%, signal=5%
REACTOME_COPI_MEDIATED_ANTEROGRADE_TRANSPORT	91	0.230696	0.727054	0.924837	1	1	1834	tags=11%, list=13%, signal=13%
REACTOME_REGULATION_OF_RAS_BY_GAPS	60	0.250328	0.726796	0.884034	1	1	376	tags=3%, list=3%, signal=3%
KEGG_SMALL_CELL_LUNG_CANCER	76	0.235494	0.725374	0.929739	1	1	2692	tags=18%, list=19%, signal=23%
KEGG_GALACTOSE_METABOLISM	19	0.306402	0.724382	0.800377	1	1	3929	tags=37%, list=28%, signal=51%
KEGG_DRUG_METABOLISM_OTHER_ENZYMES	30	0.276161	0.724083	0.846975	1	1	1886	tags=13%, list=13%, signal=15%
REACTOME_CROSS_PRESENTATION_OF_SOLUBLE_EXOGENOUS_ANTIGENS_ENDOSOMES	42	0.263851	0.723958	0.858716	1	1	84	tags=2%, list=1%, signal=2%
REACTOME_TRANSCRIPTIONAL_REGULATION_BY_MECP2	48	0.255283	0.723586	0.878992	1	1	1288	tags=8%, list=9%, signal=9%
REACTOME_SIGNAL_TRANSDUCTION_BY_L1	19	0.311036	0.722339	0.80742	1	1	3546	tags=21%, list=25%, signal=28%
REACTOME_NEGATIVE_REGULATION_OF_FGFR4_SIGNALING	21	0.293395	0.722297	0.792969	1	1	360	tags=5%, list=3%, signal=5%
REACTOME_CA_DEPENDENT_EVENTS	28	0.275724	0.717655	0.845304	1	1	221	tags=4%, list=2%, signal=4%
REACTOME_SCF_SKP2_MEDIATED_DEGRADATION_OF_P27_P21	58	0.247376	0.716541	0.918919	1	1	2529	tags=14%, list=18%, signal=17%
KEGG_PURINE_METABOLISM	127	0.218831	0.714332	0.971787	1	1	2389	tags=17%, list=17%, signal=21%
REACTOME_INTRINSIC_PATHWAY_FOR_APOPTOSIS	49	0.25234	0.714306	0.895548	1	1	2351	tags=14%, list=17%, signal=17%
REACTOME_MYD88_INDEPENDENT_TLR4_CASCADE	89	0.229995	0.714025	0.946117	1	1	1967	tags=13%, list=14%, signal=16%
REACTOME_PROTEIN_UBIQUITINATION	77	0.233314	0.713704	0.931707	1	1	2486	tags=21%, list=18%, signal=25%
REACTOME_METABOLISM_OF_NUCLEOTIDES	88	0.229108	0.710507	0.948758	1	1	2215	tags=13%, list=16%, signal=15%
KEGG_PENTOSE_AND_GLUCURONATE_INTERCONVERSIONS	18	0.304006	0.708694	0.818008	1	1	1294	tags=17%, list=9%, signal=18%
REACTOME_INOSITOL_PHOSPHATE_METABOLISM	41	0.258083	0.708138	0.884941	1	1	778	tags=10%, list=6%, signal=10%
REACTOME_SUMOYLATION_OF_DNA_METHYLATION_PROTEINS	15	0.309746	0.706646	0.831826	1	1	1386	tags=13%, list=10%, signal=15%
KEGG_LONG_TERM_POTENTIATION	56	0.241767	0.705352	0.92973	1	1	1876	tags=16%, list=13%, signal=18%
REACTOME_CREB1_PHOSPHORYLATION_THROUGH_NMDA_RECEPTOR_MEDIATED_ACTIVATION_OF_RAS_SIGNALING	22	0.288516	0.705308	0.84965	1	1	1391	tags=18%, list=10%, signal=20%
BIOCARTA_41BB_PATHWAY	15	0.308466	0.705217	0.859745	1	1	2086	tags=20%, list=15%, signal=23%
KEGG_GLYCOSYLPHOSPHATIDYLINOSITOL_GPI_ANCHOR_BIOSYNTHESIS	23	0.28701	0.704113	0.870722	1	1	1966	tags=22%, list=14%, signal=25%
REACTOME_SIGNALING_BY_ERYTHROPOIETIN	20	0.295834	0.703826	0.831283	1	1	513	tags=10%, list=4%, signal=10%
REACTOME_TGF_BETA_RECEPTOR_SIGNALING_IN_EMT_EPITHELIAL_TO_MESENCHYMAL_TRANSITION	16	0.30863	0.703549	0.848368	1	1	2250	tags=19%, list=16%, signal=22%
REACTOME_NUCLEOBASE_CATABOLISM	27	0.277235	0.700905	0.858407	1	1	4297	tags=41%, list=30%, signal=58%
KEGG_RETINOL_METABOLISM	27	0.277817	0.70069	0.855535	1	1	2176	tags=22%, list=15%, signal=26%
REACTOME_THE_PHOTOTRANSDUCTION_CASCADE	17	0.305947	0.700132	0.831843	1	1	1621	tags=18%, list=11%, signal=20%
REACTOME_SIGNALING_BY_FGFR	65	0.2364	0.699303	0.938412	1	1	603	tags=5%, list=4%, signal=5%
REACTOME_AUF1_HNRNP_D0_BINDS_AND_DESTABILIZES_MRNA	50	0.248891	0.698831	0.910345	1	1	84	tags=2%, list=1%, signal=2%
REACTOME_HEMOSTASIS	431	0.186772	0.697295	1	1	1	2436	tags=16%, list=17%, signal=18%
REACTOME_PEROXISOMAL_LIPID_METABOLISM	24	0.278541	0.695192	0.871658	1	1	1538	tags=13%, list=11%, signal=14%
REACTOME_ACTIVATION_OF_SMO	16	0.300245	0.69469	0.861831	1	1	861	tags=13%, list=6%, signal=13%
REACTOME_NEGATIVE_REGULATION_OF_NOTCH4_SIGNALING	51	0.240902	0.692957	0.930192	1	1	84	tags=2%, list=1%, signal=2%
PID_TRAIL_PATHWAY	27	0.267697	0.691756	0.885397	1	1	1346	tags=7%, list=10%, signal=8%
REACTOME_CYCLIN_A_B1_B2_ASSOCIATED_EVENTS_DURING_G2_M_TRANSITION	23	0.279628	0.685441	0.87477	1	1	1340	tags=13%, list=9%, signal=14%
REACTOME_DOWNSTREAM_SIGNALING_EVENTS_OF_B_CELL_RECEPTOR_BCR	75	0.222693	0.684405	0.94686	1	1	1346	tags=8%, list=10%, signal=9%
REACTOME_REGULATION_OF_EXPRESSION_OF_SLITS_AND_ROBOS	158	0.199333	0.682542	0.995427	1	1	987	tags=4%, list=7%, signal=5%
KEGG_AMYOTROPHIC_LATERAL_SCLEROSIS_ALS	40	0.246246	0.682485	0.901528	1	1	2084	tags=15%, list=15%, signal=18%
REACTOME_DEGRADATION_OF_DVL	52	0.233235	0.681696	0.931579	1	1	84	tags=2%, list=1%, signal=2%
REACTOME_TIGHT_JUNCTION_INTERACTIONS	22	0.269179	0.680592	0.893258	1	1	2106	tags=27%, list=15%, signal=32%
PID_P53_DOWNSTREAM_PATHWAY	122	0.20919	0.680588	0.969984	1	1	1355	tags=9%, list=10%, signal=10%
REACTOME_BETA_CATENIN_INDEPENDENT_WNT_SIGNALING	129	0.20634	0.67767	0.979032	1	1	2471	tags=16%, list=17%, signal=19%
BIOCARTA_SHH_PATHWAY	15	0.292928	0.673788	0.86729	1	1	733	tags=7%, list=5%, signal=7%
PID_DNA_PK_PATHWAY	16	0.296262	0.672806	0.861314	1	1	3103	tags=38%, list=22%, signal=48%
REACTOME_DEGRADATION_OF_AXIN	51	0.232057	0.668343	0.954306	1	1	84	tags=2%, list=1%, signal=2%
REACTOME_REGULATION_OF_RUNX3_EXPRESSION_AND_ACTIVITY	51	0.237554	0.666357	0.945355	1	1	84	tags=2%, list=1%, signal=2%
PID_PDGFRB_PATHWAY	116	0.207257	0.666034	0.970126	1	1	885	tags=4%, list=6%, signal=5%
REACTOME_O_LINKED_GLYCOSYLATION	74	0.216465	0.665377	0.972927	1	1	2864	tags=24%, list=20%, signal=30%
REACTOME_INTERLEUKIN_1_SIGNALING	91	0.211658	0.665235	0.983553	1	1	1633	tags=10%, list=12%, signal=11%
REACTOME_HSF1_ACTIVATION	25	0.268458	0.664522	0.897623	1	1	206	tags=4%, list=1%, signal=4%
PID_IL2_PI3K_PATHWAY	29	0.260298	0.664209	0.918149	1	1	3424	tags=28%, list=24%, signal=36%
REACTOME_ACTIVATED_TAK1_MEDIATES_P38_MAPK_ACTIVATION	22	0.267498	0.663461	0.887884	1	1	2357	tags=23%, list=17%, signal=27%
REACTOME_TRAF6_MEDIATED_NF_KB_ACTIVATION	21	0.268985	0.663269	0.892791	1	1	1346	tags=14%, list=10%, signal=16%
REACTOME_G2_M_CHECKPOINTS	155	0.197735	0.661746	0.992679	1	1	2561	tags=16%, list=18%, signal=19%
REACTOME_RHO_GTPASES_ACTIVATE_WASPS_AND_WAVES	33	0.247942	0.65432	0.933702	1	1	819	tags=6%, list=6%, signal=6%
REACTOME_DOWNREGULATION_OF_TGF_BETA_RECEPTOR_SIGNALING	26	0.262736	0.653074	0.894643	1	1	1615	tags=12%, list=11%, signal=13%
REACTOME_HOMOLOGY_DIRECTED_REPAIR	127	0.198792	0.651801	0.989329	1	1	2096	tags=15%, list=15%, signal=17%
REACTOME_ACTIVATION_OF_MATRIX_METALLOPROTEINASES	15	0.289079	0.651747	0.87061	1	1	1943	tags=13%, list=14%, signal=15%
PID_ATR_PATHWAY	37	0.239321	0.649895	0.937611	1	1	1113	tags=8%, list=8%, signal=9%
REACTOME_DEGRADATION_OF_GLI1_BY_THE_PROTEASOME	55	0.223873	0.649567	0.965278	1	1	733	tags=4%, list=5%, signal=4%
REACTOME_PCP_CE_PATHWAY	86	0.207513	0.648224	0.976974	1	1	2471	tags=14%, list=17%, signal=17%
REACTOME_PROTEIN_LOCALIZATION	145	0.195157	0.646331	0.998459	1	1	2488	tags=17%, list=18%, signal=21%
REACTOME_CD28_CO_STIMULATION	27	0.251298	0.646147	0.935662	1	1	196	tags=4%, list=1%, signal=4%
PID_ERBB1_RECEPTOR_PROXIMAL_PATHWAY	34	0.246007	0.645806	0.919804	1	1	196	tags=3%, list=1%, signal=3%
BIOCARTA_CHREBP_PATHWAY	15	0.28761	0.645531	0.86941	1	1	1707	tags=13%, list=12%, signal=15%
REACTOME_ORC1_REMOVAL_FROM_CHROMATIN	67	0.212738	0.644152	0.991259	1	1	623	tags=3%, list=4%, signal=3%
REACTOME_PIWI_INTERACTING_RNA_PIRNA_BIOGENESIS	19	0.271273	0.643794	0.888258	1	1	2836	tags=32%, list=20%, signal=39%
REACTOME_TP53_REGULATES_METABOLIC_GENES	83	0.20407	0.637329	0.985413	1	1	3534	tags=27%, list=25%, signal=35%
KEGG_PANCREATIC_CANCER	65	0.213512	0.636393	0.965517	1	1	2001	tags=12%, list=14%, signal=14%
REACTOME_NRAGE_SIGNALS_DEATH_THROUGH_JNK	46	0.229814	0.636305	0.958633	1	1	2661	tags=17%, list=19%, signal=21%
KEGG_MELANOMA	47	0.225801	0.63465	0.949664	1	1	477	tags=4%, list=3%, signal=4%
REACTOME_PYRUVATE_METABOLISM	27	0.248568	0.633909	0.948187	1	1	3041	tags=26%, list=22%, signal=33%
KEGG_FC_EPSILON_RI_SIGNALING_PATHWAY	49	0.223452	0.633662	0.964851	1	1	2788	tags=20%, list=20%, signal=25%
REACTOME_REGULATION_OF_RUNX2_EXPRESSION_AND_ACTIVITY	65	0.213572	0.632436	0.970297	1	1	493	tags=3%, list=3%, signal=3%
REACTOME_DAG_AND_IP3_SIGNALING	33	0.238319	0.628551	0.942342	1	1	1876	tags=9%, list=13%, signal=10%
PID_INSULIN_GLUCOSE_PATHWAY	23	0.252216	0.626489	0.95082	1	1	2250	tags=17%, list=16%, signal=21%
WNT_SIGNALING	69	0.208468	0.625884	0.986971	1	1	2485	tags=20%, list=18%, signal=25%
REACTOME_NEGATIVE_REGULATORS_OF_DDX58_IFIH1_SIGNALING	33	0.240343	0.624413	0.948542	1	1	3994	tags=36%, list=28%, signal=51%
REACTOME_RESPONSE_OF_EIF2AK4_GCN2_TO_AMINO_ACID_DEFICIENCY	96	0.196317	0.621489	0.990066	1	1	4349	tags=34%, list=31%, signal=49%
PID_INTEGRIN3_PATHWAY	37	0.231625	0.620977	0.962069	1	1	3046	tags=19%, list=22%, signal=24%
PID_E2F_PATHWAY	68	0.206637	0.619677	0.989637	1	1	2529	tags=15%, list=18%, signal=18%
REACTOME_DNA_DOUBLE_STRAND_BREAK_REPAIR	154	0.185027	0.619402	0.998483	1	1	2096	tags=14%, list=15%, signal=17%
KEGG_CYSTEINE_AND_METHIONINE_METABOLISM	26	0.244463	0.612164	0.94484	1	1	2981	tags=23%, list=21%, signal=29%
REACTOME_COMPLEMENT_CASCADE	17	0.262195	0.607477	0.941399	1	1	2691	tags=35%, list=19%, signal=44%
REACTOME_INTERLEUKIN_6_FAMILY_SIGNALING	19	0.251266	0.606483	0.927894	1	1	1537	tags=16%, list=11%, signal=18%
REACTOME_ASSEMBLY_OF_THE_PRE_REPLICATIVE_COMPLEX	64	0.204753	0.60577	0.981788	1	1	84	tags=2%, list=1%, signal=2%
REACTOME_G1_S_SPECIFIC_TRANSCRIPTION	29	0.232924	0.601814	0.955437	1	1	1924	tags=14%, list=14%, signal=16%
PID_RET_PATHWAY	36	0.22559	0.60102	0.969751	1	1	3647	tags=31%, list=26%, signal=41%
PID_ARF_3PATHWAY	18	0.258824	0.597737	0.920956	1	1	10475	tags=100%, list=74%, signal=386%
PID_AURORA_A_PATHWAY	30	0.227361	0.592808	0.954628	1	1	4352	tags=40%, list=31%, signal=58%
REACTOME_MHC_CLASS_II_ANTIGEN_PRESENTATION	97	0.189367	0.590549	0.99513	1	1	1834	tags=9%, list=13%, signal=11%
PID_TCR_PATHWAY	41	0.215372	0.590428	0.973166	1	1	1815	tags=15%, list=13%, signal=17%
REACTOME_EPH_EPHRIN_SIGNALING	81	0.191383	0.588445	0.99018	1	1	1814	tags=9%, list=13%, signal=10%
KEGG_NEUROTROPHIN_SIGNALING_PATHWAY	109	0.184243	0.587484	0.998395	1	1	3716	tags=28%, list=26%, signal=37%
REACTOME_MAPK6_MAPK4_SIGNALING	81	0.190336	0.58726	0.996694	1	1	703	tags=4%, list=5%, signal=4%
REACTOME_NOTCH_HLH_TRANSCRIPTION_PATHWAY	27	0.22952	0.583667	0.967803	1	1	3798	tags=26%, list=27%, signal=35%
PID_NETRIN_PATHWAY	30	0.223462	0.58003	0.975655	1	1	1160	tags=7%, list=8%, signal=7%
BIOCARTA_FAS_PATHWAY	27	0.228058	0.578072	0.967185	1	1	1036	tags=7%, list=7%, signal=8%
PID_MTOR_4PATHWAY	66	0.193994	0.577939	0.994854	1	1	439	tags=3%, list=3%, signal=3%
REACTOME_P75_NTR_RECEPTOR_MEDIATED_SIGNALLING	83	0.188789	0.577188	0.988618	1	1	2357	tags=13%, list=17%, signal=16%
REACTOME_COOPERATION_OF_PDCL_PHLP1_AND_TRIC_CCT_IN_G_PROTEIN_BETA_FOLDING	31	0.219168	0.576429	0.964349	1	1	2200	tags=13%, list=16%, signal=15%
REACTOME_TRANSCRIPTIONAL_REGULATION_BY_TP53	334	0.157433	0.574131	1	1	1	3502	tags=20%, list=25%, signal=26%
REACTOME_TRANSLESION_SYNTHESIS_BY_Y_FAMILY_DNA_POLYMERASES_BYPASSES_LESIONS_ON_DNA_TEMPLATE	39	0.212189	0.573466	0.987522	1	1	1936	tags=15%, list=14%, signal=18%
BIOCARTA_DEATH_PATHWAY	28	0.223703	0.573078	0.978648	1	1	1202	tags=7%, list=9%, signal=8%
REACTOME_TAK1_ACTIVATES_NFKB_BY_PHOSPHORYLATION_AND_ACTIVATION_OF_IKKS_COMPLEX	28	0.222724	0.572747	0.968531	1	1	1633	tags=14%, list=12%, signal=16%
REACTOME_CARGO_RECOGNITION_FOR_CLATHRIN_MEDIATED_ENDOCYTOSIS	87	0.181942	0.565816	0.996825	1	1	2917	tags=21%, list=21%, signal=26%
REACTOME_BMAL1_CLOCK_NPAS2_ACTIVATES_CIRCADIAN_GENE_EXPRESSION	25	0.226748	0.563188	0.971171	1	1	3294	tags=24%, list=23%, signal=31%
BIOCARTA_TEL_PATHWAY	17	0.242424	0.561452	0.956929	1	1	677	tags=6%, list=5%, signal=6%
BIOCARTA_RAC1_PATHWAY	17	0.242439	0.560218	0.97561	1	1	2169	tags=18%, list=15%, signal=21%
REACTOME_TP53_REGULATES_TRANSCRIPTION_OF_DNA_REPAIR_GENES	56	0.194221	0.559973	0.991749	1	1	3494	tags=25%, list=25%, signal=33%
PID_INSULIN_PATHWAY	42	0.201748	0.559438	0.982818	1	1	2284	tags=17%, list=16%, signal=20%
REACTOME_HS_GAG_DEGRADATION	19	0.232876	0.558432	0.951613	1	1	4435	tags=37%, list=31%, signal=54%
REACTOME_DOWNSTREAM_SIGNAL_TRANSDUCTION	26	0.221808	0.558108	0.97931	1	1	323	tags=4%, list=2%, signal=4%
REACTOME_PURINE_CATABOLISM	15	0.247989	0.557317	0.955599	1	1	4297	tags=40%, list=30%, signal=57%
REACTOME_TRANSPORT_OF_VITAMINS_NUCLEOSIDES_AND_RELATED_MOLECULES	29	0.217427	0.553544	0.965766	1	1	3533	tags=38%, list=25%, signal=50%
PID_ECADHERIN_STABILIZATION_PATHWAY	37	0.204412	0.551407	0.987762	1	1	873	tags=5%, list=6%, signal=6%
REACTOME_RESPIRATORY_ELECTRON_TRANSPORT	97	0.172911	0.549011	1	1	1	3754	tags=29%, list=27%, signal=39%
REACTOME_NEGATIVE_REGULATION_OF_FGFR3_SIGNALING	21	0.225246	0.548853	0.963028	1	1	603	tags=5%, list=4%, signal=5%
REACTOME_FORMATION_OF_SENESCENCE_ASSOCIATED_HETEROCHROMATIN_FOCI_SAHF	17	0.234852	0.548223	0.95	1	1	10813	tags=100%, list=77%, signal=426%
BIOCARTA_MAL_PATHWAY	16	0.239796	0.546456	0.966926	1	1	10743	tags=100%, list=76%, signal=417%
REACTOME_HIV_TRANSCRIPTION_INITIATION	40	0.201193	0.542039	0.991438	1	1	2414	tags=18%, list=17%, signal=21%
REACTOME_NEUTROPHIL_DEGRANULATION	344	0.148758	0.53673	1	1	1	2630	tags=12%, list=19%, signal=15%
REACTOME_ACTIVATION_OF_BAD_AND_TRANSLOCATION_TO_MITOCHONDRIA	15	0.236031	0.534639	0.962264	1	1	1010	tags=7%, list=7%, signal=7%
REACTOME_DDX58_IFIH1_MEDIATED_INDUCTION_OF_INTERFERON_ALPHA_BETA	59	0.180303	0.53172	0.998336	1	1	3994	tags=32%, list=28%, signal=45%
REACTOME_MET_PROMOTES_CELL_MOTILITY	32	0.200075	0.530528	0.98574	1	1	1944	tags=13%, list=14%, signal=14%
REACTOME_LDL_CLEARANCE	16	0.231103	0.528579	0.974122	1	1	3523	tags=31%, list=25%, signal=42%
KEGG_VASCULAR_SMOOTH_MUSCLE_CONTRACTION	68	0.175766	0.527569	1	1	1	3647	tags=22%, list=26%, signal=30%
REACTOME_SIGNALING_BY_VEGF	90	0.167838	0.526512	1	1	1	2250	tags=11%, list=16%, signal=13%
PID_TRKR_PATHWAY	53	0.184172	0.526262	0.994907	1	1	2250	tags=13%, list=16%, signal=16%
REACTOME_EXTENSION_OF_TELOMERES	43	0.188364	0.520884	0.993103	1	1	3026	tags=21%, list=21%, signal=27%
REACTOME_G_PROTEIN_BETA_GAMMA_SIGNALLING	21	0.217907	0.511487	0.975652	1	1	2925	tags=24%, list=21%, signal=30%
BIOCARTA_MCM_PATHWAY	18	0.220765	0.509582	0.969369	1	1	11012	tags=100%, list=78%, signal=453%
PID_HEDGEHOG_GLI_PATHWAY	47	0.182776	0.509167	0.994555	1	1	2613	tags=13%, list=18%, signal=16%
REACTOME_CIRCADIAN_CLOCK	66	0.169879	0.500265	1	1	1	1792	tags=12%, list=13%, signal=14%
REACTOME_DISASSEMBLY_OF_THE_DESTRUCTION_COMPLEX_AND_RECRUITMENT_OF_AXIN_TO_THE_MEMBRANE	26	0.194789	0.496131	0.98893	1	1	3250	tags=23%, list=23%, signal=30%
BIOCARTA_RHO_PATHWAY	19	0.208844	0.493745	0.978221	1	1	5378	tags=53%, list=38%, signal=85%
SA_CASPASE_CASCADE	16	0.213393	0.489505	0.975045	1	1	1036	tags=6%, list=7%, signal=7%
PID_HDAC_CLASSI_PATHWAY	62	0.166002	0.483032	0.998246	1	1	2345	tags=11%, list=17%, signal=13%
REACTOME_TRANSCRIPTIONAL_REGULATION_BY_THE_AP_2_TFAP2_FAMILY_OF_TRANSCRIPTION_FACTORS	27	0.188242	0.480677	0.989228	1	1	4928	tags=52%, list=35%, signal=79%
BIOCARTA_MPR_PATHWAY	16	0.205108	0.475662	0.983725	1	1	1707	tags=13%, list=12%, signal=14%
BIOCARTA_PTDINS_PATHWAY	22	0.191408	0.474988	0.994728	1	1	11427	tags=100%, list=81%, signal=522%
REACTOME_PARASITE_INFECTION	49	0.169429	0.474869	0.998302	1	1	2325	tags=10%, list=16%, signal=12%
REACTOME_ONCOGENIC_MAPK_SIGNALING	64	0.160179	0.467157	1	1	1	2390	tags=11%, list=17%, signal=13%
REACTOME_CELL_DEATH_SIGNALLING_VIA_NRAGE_NRIF_AND_NADE	63	0.156885	0.4651	1	1	1	2661	tags=14%, list=19%, signal=18%
REACTOME_DEATH_RECEPTOR_SIGNALLING	124	0.144097	0.463725	1	1	1	3188	tags=17%, list=23%, signal=22%
KEGG_LONG_TERM_DEPRESSION	42	0.167304	0.461646	1	1	1	2829	tags=17%, list=20%, signal=21%
BIOCARTA_AGR_PATHWAY	27	0.178729	0.455876	0.998224	1	1	1684	tags=7%, list=12%, signal=8%
REACTOME_LAMININ_INTERACTIONS	30	0.178128	0.454988	0.996441	1	1	1684	tags=10%, list=12%, signal=11%
KEGG_RIBOSOME	82	0.148357	0.451327	1	1	1	4661	tags=39%, list=33%, signal=58%
REACTOME_REGULATION_OF_TNFR1_SIGNALING	31	0.169645	0.449183	0.996448	1	1	4914	tags=45%, list=35%, signal=69%
REACTOME_EUKARYOTIC_TRANSLATION_ELONGATION	88	0.142298	0.443124	1	1	1	4661	tags=39%, list=33%, signal=57%
REACTOME_INFECTION_WITH_MYCOBACTERIUM_TUBERCULOSIS	21	0.177855	0.437757	1	1	1	11618	tags=100%, list=82%, signal=562%
REACTOME_TNFR1_INDUCED_NFKAPPAB_SIGNALING_PATHWAY	28	0.171225	0.437424	1	1	1	2202	tags=14%, list=16%, signal=17%
PID_RHOA_REG_PATHWAY	37	0.16358	0.43635	1	1	1	11822	tags=100%, list=84%, signal=611%
SIG_BCR_SIGNALING_PATHWAY	36	0.163945	0.435819	1	1	1	3271	tags=19%, list=23%, signal=25%
BIOCARTA_PYK2_PATHWAY	25	0.170614	0.427257	1	1	1	700	tags=4%, list=5%, signal=4%
REACTOME_RESPONSE_OF_MTB_TO_PHAGOCYTOSIS	20	0.177842	0.425345	0.996528	1	1	11618	tags=100%, list=82%, signal=562%
REACTOME_ASSEMBLY_OF_THE_HIV_VIRION	16	0.182398	0.415112	0.992495	1	1	11553	tags=100%, list=82%, signal=548%
BIOCARTA_WNT_PATHWAY	21	0.165255	0.405163	0.998178	1	1	2340	tags=14%, list=17%, signal=17%
REACTOME_TERMINATION_OF_TRANSLESION_DNA_SYNTHESIS	32	0.152729	0.398996	0.998145	1	1	1936	tags=13%, list=14%, signal=14%
BIOCARTA_P53_PATHWAY	15	0.177365	0.398054	1	1	1	4773	tags=40%, list=34%, signal=60%
PID_LKB1_PATHWAY	45	0.140887	0.392196	1	1	1	3647	tags=24%, list=26%, signal=33%
PID_SYNDECAN_2_PATHWAY	30	0.150021	0.386661	1	1	1	12012	tags=100%, list=85%, signal=666%
REACTOME_NEF_MEDIATES_DOWN_MODULATION_OF_CELL_SURFACE_RECEPTORS_BY_RECRUITING_THEM_TO_CLATHRIN_ADAPTERS	17	0.162438	0.383547	0.998092	1	1	4359	tags=35%, list=31%, signal=51%
REACTOME_RUNX1_INTERACTS_WITH_CO_FACTORS_WHOSE_PRECISE_EFFECT_ON_RUNX1_TARGETS_IS_NOT_KNOWN	34	0.141529	0.375898	1	1	1	2125	tags=9%, list=15%, signal=10%
BIOCARTA_HIVNEF_PATHWAY	51	0.12911	0.366409	1	1	1	2097	tags=8%, list=15%, signal=9%
REACTOME_NON_INTEGRIN_MEMBRANE_ECM_INTERACTIONS	50	0.125045	0.355532	1	1	1	2203	tags=10%, list=16%, signal=12%
PID_ALK1_PATHWAY	24	0.145026	0.35527	0.998188	1	1	2752	tags=17%, list=19%, signal=21%
REACTOME_LYSOSOME_VESICLE_BIOGENESIS	31	0.127023	0.340979	1	1	1	1623	tags=6%, list=11%, signal=7%
REACTOME_IRE1ALPHA_ACTIVATES_CHAPERONES	48	0.115022	0.322593	1	0.999961	1	2313	tags=8%, list=16%, signal=10%
SIG_REGULATION_OF_THE_ACTIN_CYTOSKELETON_BY_RHO_GTPASES	29	-0.122845	-0.321009	0.997792	0.99998	1	5198	tags=38%, list=37%, signal=60%
PID_HIF1A_PATHWAY	16	-0.135629	-0.327002	1	1	1	12215	tags=100%, list=86%, signal=738%
REACTOME_NRIF_SIGNALS_CELL_DEATH_FROM_THE_NUCLEUS	15	-0.144391	-0.329928	1	1	1	4157	tags=20%, list=29%, signal=28%
REACTOME_MAP2K_AND_MAPK_ACTIVATION	35	-0.128787	-0.364109	1	1	1	12314	tags=100%, list=87%, signal=777%
BIOCARTA_SPRY_PATHWAY	15	-0.166338	-0.39833	0.997763	1	1	2021	tags=13%, list=14%, signal=16%
KEGG_BIOSYNTHESIS_OF_UNSATURATED_FATTY_ACIDS	19	-0.164009	-0.403711	0.995536	1	1	11815	tags=100%, list=84%, signal=610%
PID_P38_MK2_PATHWAY	19	-0.16614	-0.40632	0.997658	1	1	4535	tags=26%, list=32%, signal=39%
PID_RAS_PATHWAY	22	-0.158227	-0.406745	0.997797	1	1	5114	tags=45%, list=36%, signal=71%
REACTOME_APOPTOTIC_FACTOR_MEDIATED_RESPONSE	16	-0.171727	-0.406829	0.992891	1	1	3796	tags=25%, list=27%, signal=34%
BIOCARTA_EIF_PATHWAY	15	-0.172182	-0.410744	0.99569	1	1	11699	tags=100%, list=83%, signal=581%
REACTOME_NR1H3_NR1H2_REGULATE_GENE_EXPRESSION_LINKED_TO_CHOLESTEROL_TRANSPORT_AND_EFFLUX	28	-0.153138	-0.420326	1	1	1	4597	tags=39%, list=33%, signal=58%
REACTOME_SRP_DEPENDENT_COTRANSLATIONAL_PROTEIN_TARGETING_TO_MEMBRANE	107	-0.124964	-0.425552	1	1	1	3276	tags=15%, list=23%, signal=19%
REACTOME_INTRA_GOLGI_TRAFFIC	39	-0.149018	-0.428647	1	1	1	3930	tags=26%, list=28%, signal=35%
REACTOME_MICRORNA_MIRNA_BIOGENESIS	23	-0.168137	-0.429487	0.997788	1	1	1959	tags=13%, list=14%, signal=15%
REACTOME_CITRIC_ACID_CYCLE_TCA_CYCLE	22	-0.169495	-0.430634	0.99789	1	1	3357	tags=18%, list=24%, signal=24%
PID_WNT_CANONICAL_PATHWAY	17	-0.180339	-0.439295	0.997854	1	1	4683	tags=29%, list=33%, signal=44%
PID_TNF_PATHWAY	43	-0.156856	-0.450427	1	1	1	4112	tags=23%, list=29%, signal=33%
REACTOME_HIV_ELONGATION_ARREST_AND_RECOVERY	31	-0.163499	-0.452822	0.997691	1	1	2187	tags=13%, list=15%, signal=15%
REACTOME_REGULATION_OF_MECP2_EXPRESSION_AND_ACTIVITY	28	-0.171219	-0.455204	1	1	1	6352	tags=57%, list=45%, signal=104%
REACTOME_THE_ROLE_OF_NEF_IN_HIV_1_REPLICATION_AND_DISEASE_PATHOGENESIS	22	-0.179152	-0.456914	0.993363	1	1	4404	tags=27%, list=31%, signal=40%
PID_ER_NONGENOMIC_PATHWAY	33	-0.162993	-0.457713	0.99768	1	1	4433	tags=30%, list=31%, signal=44%
PID_CERAMIDE_PATHWAY	43	-0.159263	-0.470278	1	1	1	3493	tags=21%, list=25%, signal=28%
REACTOME_MAP3K8_TPL2_DEPENDENT_MAPK1_3_ACTIVATION	16	-0.197084	-0.471208	0.993392	1	1	3300	tags=25%, list=23%, signal=33%
REACTOME_GASTRIN_CREB_SIGNALLING_PATHWAY_VIA_PKC_AND_MAPK	15	-0.199398	-0.472075	0.985294	1	1	4180	tags=33%, list=30%, signal=47%
REACTOME_ACTIVATION_OF_THE_MRNA_UPON_BINDING_OF_THE_CAP_BINDING_COMPLEX_AND_EIFS_AND_SUBSEQUENT_BINDING_TO_43S	55	-0.152491	-0.474784	1	1	1	4516	tags=24%, list=32%, signal=35%
REACTOME_EUKARYOTIC_TRANSLATION_INITIATION	113	-0.137091	-0.477426	1	1	1	1773	tags=8%, list=13%, signal=9%
REACTOME_TP53_REGULATES_TRANSCRIPTION_OF_GENES_INVOLVED_IN_G2_CELL_CYCLE_ARREST	18	-0.19422	-0.480036	0.997691	1	1	2523	tags=17%, list=18%, signal=20%
REACTOME_BASIGIN_INTERACTIONS	19	-0.192654	-0.481721	0.981395	1	1	823	tags=5%, list=6%, signal=6%
REACTOME_BETA_CATENIN_PHOSPHORYLATION_CASCADE	16	-0.204402	-0.483524	0.988713	1	1	5544	tags=50%, list=39%, signal=82%
PID_REELIN_PATHWAY	26	-0.185451	-0.485514	0.988914	1	1	2910	tags=19%, list=21%, signal=24%
BIOCARTA_VDR_PATHWAY	24	-0.186907	-0.486745	0.991111	1	1	4762	tags=33%, list=34%, signal=50%
REACTOME_MET_ACTIVATES_PTK2_SIGNALING	22	-0.195498	-0.48813	0.995798	1	1	5986	tags=55%, list=42%, signal=94%
REACTOME_KSRP_KHSRP_BINDS_AND_DESTABILIZES_MRNA	16	-0.205851	-0.488282	0.977925	1	1	4535	tags=38%, list=32%, signal=55%
BIOCARTA_EIF4_PATHWAY	22	-0.188655	-0.489384	0.993363	1	1	3916	tags=23%, list=28%, signal=31%
REACTOME_FCGAMMA_RECEPTOR_FCGR_DEPENDENT_PHAGOCYTOSIS	73	-0.153395	-0.490484	1	1	1	4835	tags=32%, list=34%, signal=48%
REACTOME_NONSENSE_MEDIATED_DECAY_NMD	110	-0.145457	-0.497927	1	1	1	3537	tags=17%, list=25%, signal=23%
REACTOME_RHO_GTPASES_ACTIVATE_CIT	18	-0.202972	-0.49918	0.976695	1	1	3881	tags=33%, list=27%, signal=46%
REACTOME_BUTYRATE_RESPONSE_FACTOR_1_BRF1_BINDS_AND_DESTABILIZES_MRNA	17	-0.212131	-0.510865	0.97561	1	1	4187	tags=29%, list=30%, signal=42%
REACTOME_POLO_LIKE_KINASE_MEDIATED_EVENTS	16	-0.217447	-0.517328	0.971963	1	1	3018	tags=25%, list=21%, signal=32%
REACTOME_KERATINIZATION	28	-0.194867	-0.521224	0.981735	1	1	5207	tags=39%, list=37%, signal=62%
PID_FAK_PATHWAY	58	-0.169216	-0.526403	1	1	1	3300	tags=19%, list=23%, signal=25%
REACTOME_FORMATION_OF_THE_CORNIFIED_ENVELOPE	28	-0.194867	-0.526888	0.991453	1	1	5207	tags=39%, list=37%, signal=62%
PID_PLK1_PATHWAY	46	-0.177275	-0.528228	0.997561	1	1	4040	tags=33%, list=29%, signal=46%
REACTOME_DNA_DAMAGE_BYPASS	48	-0.178121	-0.529054	0.995181	1	1	4262	tags=31%, list=30%, signal=45%
PID_HDAC_CLASSII_PATHWAY	32	-0.196725	-0.542748	0.983491	1	1	2284	tags=16%, list=16%, signal=19%
REACTOME_ER_TO_GOLGI_ANTEROGRADE_TRANSPORT	140	-0.153489	-0.544301	1	1	1	3938	tags=24%, list=28%, signal=33%
REACTOME_SYNDECAN_INTERACTIONS	24	-0.206226	-0.544353	0.984683	1	1	2117	tags=17%, list=15%, signal=20%
KEGG_GNRH_SIGNALING_PATHWAY	71	-0.170916	-0.544555	0.997596	1	1	3916	tags=25%, list=28%, signal=35%
REACTOME_CLATHRIN_MEDIATED_ENDOCYTOSIS	125	-0.152577	-0.545541	1	1	1	5386	tags=39%, list=38%, signal=63%
REACTOME_TNF_SIGNALING	41	-0.18543	-0.553483	0.99093	1	1	4157	tags=27%, list=29%, signal=38%
REACTOME_G_PROTEIN_MEDIATED_EVENTS	42	-0.192681	-0.557885	0.993166	1	1	4424	tags=38%, list=31%, signal=55%
PID_SHP2_PATHWAY	42	-0.191185	-0.562131	0.992924	1	1	2939	tags=21%, list=21%, signal=27%
REACTOME_ABORTIVE_ELONGATION_OF_HIV_1_TRANSCRIPT_IN_THE_ABSENCE_OF_TAT	22	-0.219772	-0.565324	0.960976	1	1	2534	tags=18%, list=18%, signal=22%
REACTOME_PROCESSING_OF_INTRONLESS_PRE_MRNAS	19	-0.230352	-0.567778	0.968109	1	1	3525	tags=32%, list=25%, signal=42%
REACTOME_JNK_C_JUN_KINASES_PHOSPHORYLATION_AND_ACTIVATION_MEDIATED_BY_ACTIVATED_HUMAN_TAK1	21	-0.22925	-0.574561	0.974771	1	1	203	tags=5%, list=1%, signal=5%
REACTOME_EPHB_MEDIATED_FORWARD_SIGNALING	38	-0.205104	-0.584232	0.974943	1	1	4835	tags=45%, list=34%, signal=68%
REACTOME_RESPIRATORY_ELECTRON_TRANSPORT_ATP_SYNTHESIS_BY_CHEMIOSMOTIC_COUPLING_AND_HEAT_PRODUCTION_BY_UNCOUPLING_PROTEINS	118	-0.169351	-0.584393	1	1	1	2993	tags=17%, list=21%, signal=21%
REACTOME_PHOSPHORYLATION_SITE_MUTANTS_OF_CTNNB1_ARE_NOT_TARGETED_TO_THE_PROTEASOME_BY_THE_DESTRUCTION_COMPLEX	15	-0.252366	-0.586249	0.961461	1	1	5544	tags=53%, list=39%, signal=88%
PID_CXCR3_PATHWAY	34	-0.215869	-0.586503	0.973568	1	1	4424	tags=35%, list=31%, signal=51%
BIOCARTA_AT1R_PATHWAY	24	-0.228736	-0.586659	0.953917	1	1	3962	tags=29%, list=28%, signal=40%
REACTOME_PROGRAMMED_CELL_DEATH	161	-0.16228	-0.587645	1	1	1	4434	tags=29%, list=31%, signal=42%
REACTOME_CELL_EXTRACELLULAR_MATRIX_INTERACTIONS	17	-0.247954	-0.589611	0.953271	1	1	4900	tags=47%, list=35%, signal=72%
REACTOME_ACTIVATION_OF_ATR_IN_RESPONSE_TO_REPLICATION_STRESS	35	-0.21273	-0.593	0.98568	1	1	6082	tags=69%, list=43%, signal=120%
REACTOME_PYRUVATE_METABOLISM_AND_CITRIC_ACID_TCA_CYCLE	51	-0.194809	-0.593994	0.997732	1	1	3357	tags=22%, list=24%, signal=28%
REACTOME_OVARIAN_TUMOR_DOMAIN_PROTEASES	34	-0.212344	-0.597393	0.962963	1	1	3213	tags=21%, list=23%, signal=27%
REACTOME_DEACTIVATION_OF_THE_BETA_CATENIN_TRANSACTIVATING_COMPLEX	37	-0.213725	-0.599425	0.969365	1	1	4722	tags=30%, list=33%, signal=45%
REACTOME_VEGFR2_MEDIATED_CELL_PROLIFERATION	16	-0.251342	-0.600126	0.919565	1	1	4769	tags=44%, list=34%, signal=66%
REACTOME_TRANSCRIPTION_OF_E2F_TARGETS_UNDER_NEGATIVE_CONTROL_BY_DREAM_COMPLEX	19	-0.240465	-0.600181	0.945055	1	1	2057	tags=21%, list=15%, signal=25%
REACTOME_THE_ROLE_OF_GTSE1_IN_G2_M_PROGRESSION_AFTER_G2_CHECKPOINT	67	-0.192498	-0.606185	0.987685	1	1	3256	tags=27%, list=23%, signal=35%
KEGG_REGULATION_OF_AUTOPHAGY	19	-0.2411	-0.607376	0.921225	1	1	4223	tags=42%, list=30%, signal=60%
PID_CD8_TCR_PATHWAY	33	-0.218427	-0.60853	0.96044	1	1	3076	tags=30%, list=22%, signal=39%
REACTOME_SIGNALING_BY_MODERATE_KINASE_ACTIVITY_BRAF_MUTANTS	38	-0.210736	-0.6095	0.966667	1	1	174	tags=3%, list=1%, signal=3%
REACTOME_METABOLISM_OF_PORPHYRINS	20	-0.24743	-0.610517	0.931718	1	1	3942	tags=35%, list=28%, signal=48%
REACTOME_CA2_PATHWAY	51	-0.201667	-0.610782	0.972292	1	1	4722	tags=41%, list=33%, signal=62%
BIOCARTA_TGFB_PATHWAY	19	-0.247374	-0.612315	0.951724	1	1	4455	tags=37%, list=32%, signal=54%
PID_IL27_PATHWAY	15	-0.25938	-0.612903	0.910973	1	1	2038	tags=20%, list=14%, signal=23%
REACTOME_TRANSCRIPTION_OF_THE_HIV_GENOME	61	-0.193644	-0.613231	0.992366	1	1	3832	tags=34%, list=27%, signal=47%
PID_TGFBR_PATHWAY	50	-0.204241	-0.614277	0.977169	1	1	4455	tags=38%, list=32%, signal=55%
REACTOME_OTHER_INTERLEUKIN_SIGNALING	16	-0.262094	-0.614668	0.92809	1	1	689	tags=6%, list=5%, signal=7%
REACTOME_SIGNALLING_TO_ERKS	30	-0.223752	-0.614726	0.950783	1	1	2687	tags=20%, list=19%, signal=25%
REACTOME_SELECTIVE_AUTOPHAGY	71	-0.194841	-0.61757	0.985037	1	1	566	tags=6%, list=4%, signal=6%
REACTOME_APC_C_MEDIATED_DEGRADATION_OF_CELL_CYCLE_PROTEINS	82	-0.18564	-0.620038	0.992701	1	1	3205	tags=27%, list=23%, signal=35%
SIG_CD40PATHWAYMAP	33	-0.22664	-0.623269	0.957245	1	1	1771	tags=15%, list=13%, signal=17%
KEGG_PROSTATE_CANCER	80	-0.18944	-0.623808	0.995025	1	1	2027	tags=13%, list=14%, signal=15%
KEGG_PATHOGENIC_ESCHERICHIA_COLI_INFECTION	44	-0.214511	-0.62473	0.971631	1	1	4976	tags=39%, list=35%, signal=59%
REACTOME_CELLULAR_RESPONSE_TO_HYPOXIA	68	-0.199145	-0.625324	0.992701	1	1	3130	tags=25%, list=22%, signal=32%
REACTOME_ABC_TRANSPORTER_DISORDERS	64	-0.204689	-0.625872	0.98017	1	1	5152	tags=48%, list=36%, signal=76%
BIOCARTA_NDKDYNAMIN_PATHWAY	16	-0.265061	-0.628424	0.922921	1	1	4491	tags=38%, list=32%, signal=55%
REACTOME_THE_CITRIC_ACID_TCA_CYCLE_AND_RESPIRATORY_ELECTRON_TRANSPORT	165	-0.174853	-0.628655	1	1	1	2993	tags=18%, list=21%, signal=22%
KEGG_RIG_I_LIKE_RECEPTOR_SIGNALING_PATHWAY	48	-0.20939	-0.630554	0.964623	1	1	4147	tags=29%, list=29%, signal=41%
REACTOME_G1_S_DNA_DAMAGE_CHECKPOINTS	63	-0.199619	-0.630577	0.988479	1	1	3192	tags=30%, list=23%, signal=39%
BIOCARTA_ARAP_PATHWAY	17	-0.260725	-0.63068	0.920771	1	1	4654	tags=41%, list=33%, signal=61%
REACTOME_SEALING_OF_THE_NUCLEAR_ENVELOPE_NE_BY_ESCRT_III	24	-0.239845	-0.63183	0.94508	1	1	528	tags=8%, list=4%, signal=9%
REACTOME_METABOLISM_OF_STEROID_HORMONES	16	-0.266291	-0.632204	0.889655	1	1	3029	tags=31%, list=21%, signal=40%
BIOCARTA_CHEMICAL_PATHWAY	17	-0.261384	-0.63254	0.922197	1	1	6395	tags=59%, list=45%, signal=107%
REACTOME_INTERCONVERSION_OF_NUCLEOTIDE_DI_AND_TRIPHOSPHATES	28	-0.234426	-0.632634	0.945455	1	1	974	tags=11%, list=7%, signal=11%
REACTOME_PKA_MEDIATED_PHOSPHORYLATION_OF_CREB	16	-0.262429	-0.632809	0.920833	1	1	4107	tags=31%, list=29%, signal=44%
KEGG_ABC_TRANSPORTERS	25	-0.250388	-0.635585	0.925581	1	1	4484	tags=36%, list=32%, signal=53%
KEGG_PARKINSONS_DISEASE	111	-0.186157	-0.642899	0.99505	1	1	2993	tags=18%, list=21%, signal=23%
KEGG_GAP_JUNCTION	66	-0.205859	-0.643346	0.987654	1	1	2199	tags=14%, list=16%, signal=16%
REACTOME_RAF_ACTIVATION	27	-0.244604	-0.643863	0.931718	1	1	4180	tags=30%, list=30%, signal=42%
REACTOME_TBC_RABGAPS	41	-0.224023	-0.645073	0.944316	1	1	2677	tags=20%, list=19%, signal=24%
REACTOME_RNA_POLYMERASE_II_TRANSCRIPTION_TERMINATION	63	-0.20858	-0.645879	0.982759	1	1	4022	tags=33%, list=28%, signal=46%
REACTOME_ASYMMETRIC_LOCALIZATION_OF_PCP_PROTEINS	60	-0.204833	-0.646398	0.974771	1	1	3130	tags=28%, list=22%, signal=36%
REACTOME_NEGATIVE_REGULATION_OF_MET_ACTIVITY	18	-0.271708	-0.6509	0.908524	1	1	5479	tags=44%, list=39%, signal=73%
REACTOME_CARGO_CONCENTRATION_IN_THE_ER	29	-0.245221	-0.65273	0.894967	1	1	2074	tags=14%, list=15%, signal=16%
REACTOME_SWITCHING_OF_ORIGINS_TO_A_POST_REPLICATIVE_STATE	86	-0.199644	-0.652841	0.994872	1	1	5039	tags=45%, list=36%, signal=70%
BIOCARTA_P53HYPOXIA_PATHWAY	20	-0.253759	-0.653307	0.924078	1	1	5329	tags=45%, list=38%, signal=72%
REACTOME_REGULATION_OF_TP53_ACTIVITY_THROUGH_METHYLATION	18	-0.26933	-0.654566	0.912473	1	1	2734	tags=28%, list=19%, signal=34%
REACTOME_EGFR_DOWNREGULATION	28	-0.241688	-0.65597	0.923611	1	1	1789	tags=11%, list=13%, signal=12%
REACTOME_COOPERATION_OF_PREFOLDIN_AND_TRIC_CCT_IN_ACTIN_AND_TUBULIN_FOLDING	26	-0.254227	-0.656028	0.923246	1	1	528	tags=8%, list=4%, signal=8%
REACTOME_DEGRADATION_OF_BETA_CATENIN_BY_THE_DESTRUCTION_COMPLEX	80	-0.201358	-0.656336	0.992167	1	1	3130	tags=24%, list=22%, signal=30%
BIOCARTA_RACCYCD_PATHWAY	25	-0.246031	-0.658578	0.910345	1	1	1565	tags=12%, list=11%, signal=13%
REACTOME_FCERI_MEDIATED_CA_2_MOBILIZATION	23	-0.257255	-0.6587	0.885393	1	1	4434	tags=43%, list=31%, signal=63%
REACTOME_ASPARAGINE_N_LINKED_GLYCOSYLATION	263	-0.173389	-0.663561	1	1	1	3971	tags=25%, list=28%, signal=34%
REACTOME_COPI_DEPENDENT_GOLGI_TO_ER_RETROGRADE_TRAFFIC	85	-0.202663	-0.663737	0.989924	1	1	3257	tags=22%, list=23%, signal=29%
REACTOME_SIGNALING_BY_HEDGEHOG	134	-0.187467	-0.665876	0.994302	1	1	2342	tags=18%, list=17%, signal=21%
REACTOME_PLATELET_AGGREGATION_PLUG_FORMATION	26	-0.262403	-0.667721	0.892019	1	1	3199	tags=19%, list=23%, signal=25%
BIOCARTA_CELLCYCLE_PATHWAY	20	-0.267689	-0.668193	0.913044	1	1	211	tags=5%, list=1%, signal=5%
REACTOME_BRANCHED_CHAIN_AMINO_ACID_CATABOLISM	21	-0.261626	-0.66939	0.897826	1	1	2835	tags=24%, list=20%, signal=30%
KEGG_CELL_CYCLE	117	-0.196283	-0.669435	0.99187	1	1	2717	tags=20%, list=19%, signal=24%
REACTOME_PROCESSING_OF_CAPPED_INTRONLESS_PRE_MRNA	28	-0.247433	-0.671649	0.915909	1	1	3860	tags=36%, list=27%, signal=49%
KEGG_TIGHT_JUNCTION	101	-0.199242	-0.673467	0.987893	1	1	4419	tags=36%, list=31%, signal=51%
REACTOME_RIPK1_MEDIATED_REGULATED_NECROSIS	18	-0.283062	-0.674135	0.900222	1	1	10135	tags=100%, list=72%, signal=353%
BIOCARTA_ERAD_PATHWAY	18	-0.274539	-0.675967	0.87643	1	1	3837	tags=22%, list=27%, signal=30%
REACTOME_DNA_DAMAGE_RECOGNITION_IN_GG_NER	36	-0.243893	-0.676433	0.922535	1	1	5318	tags=44%, list=38%, signal=71%
KEGG_ENDOMETRIAL_CANCER	47	-0.22896	-0.676916	0.943396	1	1	2702	tags=21%, list=19%, signal=26%
REACTOME_DOWNSTREAM_SIGNALING_OF_ACTIVATED_FGFR4	16	-0.287407	-0.677997	0.872385	1	1	4547	tags=56%, list=32%, signal=83%
REACTOME_CLEC7A_DECTIN_1_SIGNALING	92	-0.203029	-0.678795	0.984615	1	1	3130	tags=28%, list=22%, signal=36%
REACTOME_TRANSLESION_SYNTHESIS_BY_POLH	19	-0.277585	-0.682258	0.881607	1	1	5329	tags=58%, list=38%, signal=93%
REACTOME_HEDGEHOG_LIGAND_BIOGENESIS	56	-0.221293	-0.682397	0.954217	1	1	3353	tags=29%, list=24%, signal=37%
REACTOME_SIGNALING_BY_THE_B_CELL_RECEPTOR_BCR	96	-0.203328	-0.685727	0.980149	1	1	4434	tags=40%, list=31%, signal=57%
REACTOME_FACTORS_INVOLVED_IN_MEGAKARYOCYTE_DEVELOPMENT_AND_PLATELET_PRODUCTION	131	-0.195341	-0.686009	1	1	1	1933	tags=11%, list=14%, signal=13%
BIOCARTA_P38MAPK_PATHWAY	33	-0.249341	-0.686604	0.902935	1	1	3954	tags=36%, list=28%, signal=50%
PID_ERA_GENOMIC_PATHWAY	54	-0.229193	-0.689158	0.934091	1	1	1156	tags=7%, list=8%, signal=8%
REACTOME_COPII_MEDIATED_VESICLE_TRANSPORT	63	-0.221872	-0.690423	0.942029	1	1	2074	tags=13%, list=15%, signal=15%
REACTOME_TRANSCRIPTION_OF_E2F_TARGETS_UNDER_NEGATIVE_CONTROL_BY_P107_RBL1_AND_P130_RBL2_IN_COMPLEX_WITH_HDAC1	16	-0.288855	-0.690502	0.865297	1	1	1419	tags=19%, list=10%, signal=21%
REACTOME_AUTOPHAGY	136	-0.196768	-0.690945	0.994118	1	1	2757	tags=18%, list=20%, signal=22%
REACTOME_MITOTIC_G1_PHASE_AND_G1_S_TRANSITION	142	-0.194286	-0.693496	0.991501	1	1	4157	tags=32%, list=29%, signal=44%
REACTOME_CASPASE_ACTIVATION_VIA_EXTRINSIC_APOPTOTIC_SIGNALLING_PATHWAY	22	-0.276953	-0.694522	0.855556	1	1	1495	tags=14%, list=11%, signal=15%
REACTOME_ROLE_OF_PHOSPHOLIPIDS_IN_PHAGOCYTOSIS	19	-0.275131	-0.696339	0.866667	1	1	4419	tags=37%, list=31%, signal=54%
REACTOME_IKK_COMPLEX_RECRUITMENT_MEDIATED_BY_RIP1	20	-0.281088	-0.697106	0.821739	1	1	3076	tags=25%, list=22%, signal=32%
REACTOME_RETROGRADE_TRANSPORT_AT_THE_TRANS_GOLGI_NETWORK	47	-0.234383	-0.698689	0.918317	1	1	4174	tags=38%, list=30%, signal=54%
PID_SMAD2_3PATHWAY	16	-0.292495	-0.699012	0.845133	1	1	6698	tags=63%, list=47%, signal=119%
REACTOME_CYCLIN_D_ASSOCIATED_EVENTS_IN_G1	39	-0.252407	-0.700398	0.909287	1	1	3003	tags=21%, list=21%, signal=26%
REACTOME_HEDGEHOG_OFF_STATE	103	-0.204285	-0.703298	0.979695	1	1	3256	tags=26%, list=23%, signal=34%
REACTOME_ABC_FAMILY_PROTEINS_MEDIATED_TRANSPORT	81	-0.214666	-0.704357	0.94695	1	1	5039	tags=46%, list=36%, signal=71%
REACTOME_COMPLEX_I_BIOGENESIS	53	-0.23424	-0.705708	0.913551	1	1	2993	tags=25%, list=21%, signal=31%
REACTOME_FORMATION_OF_THE_EARLY_ELONGATION_COMPLEX	29	-0.256545	-0.707381	0.871245	1	1	3832	tags=31%, list=27%, signal=42%
BIOCARTA_PTEN_PATHWAY	17	-0.2917	-0.708456	0.839583	1	1	2702	tags=24%, list=19%, signal=29%
PID_P38_ALPHA_BETA_PATHWAY	25	-0.268167	-0.708932	0.824176	1	1	3962	tags=36%, list=28%, signal=50%
REACTOME_HIV_TRANSCRIPTION_ELONGATION	38	-0.249022	-0.709835	0.882775	1	1	3832	tags=29%, list=27%, signal=40%
REACTOME_TNFR2_NON_CANONICAL_NF_KB_PATHWAY	78	-0.219381	-0.711838	0.95466	1	1	3130	tags=27%, list=22%, signal=34%
KEGG_PEROXISOME	65	-0.23103	-0.712436	0.961039	1	1	2718	tags=29%, list=19%, signal=36%
NABA_BASEMENT_MEMBRANES	35	-0.256443	-0.714228	0.867924	1	1	1280	tags=9%, list=9%, signal=9%
REACTOME_DNA_REPAIR	308	-0.183089	-0.715544	1	1	1	4002	tags=30%, list=28%, signal=41%
REACTOME_REGULATION_OF_PTEN_STABILITY_AND_ACTIVITY	64	-0.231399	-0.715658	0.941463	1	1	4409	tags=42%, list=31%, signal=61%
REACTOME_FCGR3A_MEDIATED_IL10_SYNTHESIS	26	-0.27208	-0.71585	0.873853	1	1	4107	tags=35%, list=29%, signal=49%
PID_ERBB1_INTERNALIZATION_PATHWAY	37	-0.254037	-0.719541	0.879545	1	1	4491	tags=43%, list=32%, signal=63%
REACTOME_MITOCHONDRIAL_PROTEIN_IMPORT	60	-0.235175	-0.72086	0.909091	1	1	2225	tags=17%, list=16%, signal=20%
REACTOME_DEFECTIVE_CFTR_CAUSES_CYSTIC_FIBROSIS	54	-0.237827	-0.721319	0.902778	1	1	5152	tags=52%, list=36%, signal=81%
REACTOME_SIGNALING_BY_FGFR4	30	-0.273049	-0.722388	0.854911	1	1	4765	tags=47%, list=34%, signal=70%
BIOCARTA_ECM_PATHWAY	16	-0.308871	-0.722943	0.815618	1	1	4900	tags=38%, list=35%, signal=57%
PID_EPHB_FWD_PATHWAY	35	-0.257061	-0.724892	0.890698	1	1	5347	tags=49%, list=38%, signal=78%
REACTOME_APC_C_CDH1_MEDIATED_DEGRADATION_OF_CDC20_AND_OTHER_APC_C_CDH1_TARGETED_PROTEINS_IN_LATE_MITOSIS_EARLY_G1	68	-0.231338	-0.726855	0.932468	1	1	4409	tags=41%, list=31%, signal=60%
PID_IGF1_PATHWAY	28	-0.271445	-0.727653	0.842105	1	1	3223	tags=25%, list=23%, signal=32%
REACTOME_INTERLEUKIN_1_FAMILY_SIGNALING	110	-0.21385	-0.727809	0.96401	1	1	3300	tags=27%, list=23%, signal=35%
REACTOME_REGULATION_OF_LIPID_METABOLISM_BY_PPARALPHA	105	-0.217724	-0.728185	0.943299	1	1	4045	tags=29%, list=29%, signal=40%
REACTOME_DNA_REPLICATION_PRE_INITIATION	81	-0.221531	-0.730395	0.951456	1	1	4505	tags=40%, list=32%, signal=58%
PID_ANGIOPOIETIN_RECEPTOR_PATHWAY	39	-0.255154	-0.732455	0.871728	1	1	4900	tags=38%, list=35%, signal=59%
REACTOME_L1CAM_INTERACTIONS	95	-0.219727	-0.733416	0.948655	1	1	2320	tags=17%, list=16%, signal=20%
REACTOME_DISEASES_ASSOCIATED_WITH_N_GLYCOSYLATION_OF_PROTEINS	17	-0.311488	-0.734493	0.804348	1	1	3716	tags=29%, list=26%, signal=40%
REACTOME_O_LINKED_GLYCOSYLATION_OF_MUCINS	37	-0.257337	-0.734512	0.837104	1	1	3069	tags=24%, list=22%, signal=31%
PID_RAC1_REG_PATHWAY	33	-0.263257	-0.735582	0.843373	1	1	4326	tags=33%, list=31%, signal=48%
REACTOME_SIGNALING_BY_NTRK2_TRKB	23	-0.27947	-0.735754	0.788501	1	1	4180	tags=48%, list=30%, signal=68%
REACTOME_ONCOGENE_INDUCED_SENESCENCE	31	-0.271865	-0.735763	0.835294	1	1	4374	tags=32%, list=31%, signal=47%
BIOCARTA_MTOR_PATHWAY	20	-0.298415	-0.737081	0.806075	1	1	3223	tags=30%, list=23%, signal=39%
REACTOME_TRANSPORT_TO_THE_GOLGI_AND_SUBSEQUENT_MODIFICATION	161	-0.205041	-0.739837	0.988604	1	1	3261	tags=20%, list=23%, signal=26%
REACTOME_SUMOYLATION_OF_INTRACELLULAR_RECEPTORS	26	-0.283745	-0.742503	0.835214	1	1	708	tags=12%, list=5%, signal=12%
SIG_PIP3_SIGNALING_IN_CARDIAC_MYOCTES	58	-0.241151	-0.743941	0.9025	1	1	3962	tags=26%, list=28%, signal=36%
REACTOME_AGGREPHAGY	35	-0.260612	-0.744506	0.841743	1	1	566	tags=9%, list=4%, signal=9%
REACTOME_INFLUENZA_INFECTION	148	-0.208948	-0.745682	0.972973	1	1	1903	tags=10%, list=13%, signal=12%
KEGG_PYRIMIDINE_METABOLISM	87	-0.226622	-0.747329	0.944976	1	1	2555	tags=17%, list=18%, signal=21%
PID_FANCONI_PATHWAY	44	-0.255535	-0.748695	0.860092	1	1	3686	tags=43%, list=26%, signal=58%
BIOCARTA_CTCF_PATHWAY	20	-0.299855	-0.748824	0.798658	1	1	4402	tags=50%, list=31%, signal=73%
REACTOME_SIGNALING_BY_FGFR1_IN_DISEASE	29	-0.273603	-0.749683	0.821256	1	1	4547	tags=48%, list=32%, signal=71%
REACTOME_METABOLISM_OF_FAT_SOLUBLE_VITAMINS	31	-0.272104	-0.749823	0.824228	1	1	2949	tags=23%, list=21%, signal=28%
REACTOME_SIGNALING_BY_EGFR_IN_CANCER	23	-0.288256	-0.750584	0.796209	1	1	4213	tags=43%, list=30%, signal=62%
REACTOME_FC_EPSILON_RECEPTOR_FCERI_SIGNALING	116	-0.216693	-0.751002	0.965517	1	1	4434	tags=43%, list=31%, signal=62%
PID_AJDISS_2PATHWAY	42	-0.256657	-0.751871	0.85941	1	1	2083	tags=17%, list=15%, signal=19%
REACTOME_MITOCHONDRIAL_TRANSLATION	92	-0.224735	-0.754638	0.910145	1	1	2466	tags=16%, list=17%, signal=20%
PID_ECADHERIN_NASCENT_AJ_PATHWAY	39	-0.263022	-0.754867	0.856808	1	1	4081	tags=33%, list=29%, signal=47%
REACTOME_S_PHASE	156	-0.209669	-0.755547	0.966292	1	1	4157	tags=35%, list=29%, signal=49%
REACTOME_TRANSCRIPTIONAL_REGULATION_BY_RUNX3	90	-0.225464	-0.756125	0.890374	1	1	3130	tags=19%, list=22%, signal=24%
KEGG_REGULATION_OF_ACTIN_CYTOSKELETON	159	-0.207987	-0.758418	0.962264	1	1	2595	tags=14%, list=18%, signal=18%
PID_P75_NTR_PATHWAY	63	-0.244282	-0.760276	0.876574	1	1	1793	tags=13%, list=13%, signal=14%
REACTOME_HIV_INFECTION	209	-0.204425	-0.762618	0.964602	1	1	3772	tags=29%, list=27%, signal=39%
REACTOME_GLUCAGON_LIKE_PEPTIDE_1_GLP1_REGULATES_INSULIN_SECRETION	30	-0.279921	-0.764483	0.795775	1	1	402	tags=7%, list=3%, signal=7%
REACTOME_SIGNALING_BY_HIPPO	20	-0.307161	-0.765425	0.809322	1	1	5492	tags=55%, list=39%, signal=90%
REACTOME_AMINO_ACIDS_REGULATE_MTORC1	51	-0.255914	-0.765782	0.848341	1	1	3420	tags=24%, list=24%, signal=31%
REACTOME_EPHRIN_SIGNALING	16	-0.320317	-0.765867	0.748927	1	1	5111	tags=38%, list=36%, signal=59%
REACTOME_RHO_GTPASES_ACTIVATE_IQGAPS	25	-0.293865	-0.767784	0.785877	1	1	873	tags=12%, list=6%, signal=13%
REACTOME_SIGNALING_BY_FGFR_IN_DISEASE	49	-0.255626	-0.768499	0.846868	1	1	3980	tags=37%, list=28%, signal=51%
REACTOME_FANCONI_ANEMIA_PATHWAY	34	-0.279197	-0.771515	0.798165	1	1	2900	tags=26%, list=21%, signal=33%
BIOCARTA_BIOPEPTIDES_PATHWAY	24	-0.293963	-0.775585	0.773243	1	1	705	tags=8%, list=5%, signal=9%
SIG_CHEMOTAXIS	38	-0.267071	-0.777439	0.824885	1	1	4287	tags=37%, list=30%, signal=53%
BIOCARTA_CREB_PATHWAY	19	-0.315632	-0.779926	0.765237	1	1	4107	tags=42%, list=29%, signal=59%
REACTOME_SIGNALING_BY_RETINOIC_ACID	27	-0.292382	-0.780049	0.776995	1	1	4006	tags=37%, list=28%, signal=52%
KEGG_STEROID_HORMONE_BIOSYNTHESIS	25	-0.286365	-0.780705	0.770492	1	1	3506	tags=40%, list=25%, signal=53%
REACTOME_MTOR_SIGNALLING	39	-0.268571	-0.781441	0.810427	1	1	1121	tags=10%, list=8%, signal=11%
KEGG_PROGESTERONE_MEDIATED_OOCYTE_MATURATION	73	-0.242137	-0.783905	0.845972	1	1	2825	tags=22%, list=20%, signal=27%
REACTOME_RNA_POLYMERASE_I_TRANSCRIPTION_TERMINATION	27	-0.290752	-0.783987	0.765237	1	1	3729	tags=37%, list=26%, signal=50%
REACTOME_ACTIVATION_OF_THE_PRE_REPLICATIVE_COMPLEX	33	-0.282119	-0.784128	0.786543	1	1	5503	tags=55%, list=39%, signal=89%
REACTOME_COPI_INDEPENDENT_GOLGI_TO_ER_RETROGRADE_TRAFFIC	44	-0.266232	-0.785223	0.815	1	1	3261	tags=27%, list=23%, signal=35%
REACTOME_CELLULAR_RESPONSE_TO_HEAT_STRESS	92	-0.238947	-0.787704	0.911458	1	1	1903	tags=11%, list=13%, signal=12%
REACTOME_PLATELET_HOMEOSTASIS	56	-0.254177	-0.789106	0.843902	1	1	3003	tags=20%, list=21%, signal=25%
KEGG_FRUCTOSE_AND_MANNOSE_METABOLISM	28	-0.292026	-0.790719	0.761488	1	1	2465	tags=18%, list=17%, signal=22%
REACTOME_FORMATION_OF_RNA_POL_II_ELONGATION_COMPLEX	52	-0.263531	-0.792045	0.837696	1	1	3832	tags=33%, list=27%, signal=45%
REACTOME_TRANSLESION_SYNTHESIS_BY_POLK	17	-0.324764	-0.792172	0.728774	1	1	5329	tags=65%, list=38%, signal=104%
REACTOME_MTORC1_MEDIATED_SIGNALLING	23	-0.309701	-0.792496	0.740659	1	1	1881	tags=17%, list=13%, signal=20%
REACTOME_NEUROTRANSMITTER_RECEPTORS_AND_POSTSYNAPTIC_SIGNAL_TRANSMISSION	122	-0.230225	-0.793249	0.919355	1	1	2825	tags=20%, list=20%, signal=25%
BIOCARTA_CARM_ER_PATHWAY	24	-0.309151	-0.793261	0.755839	1	1	3284	tags=25%, list=23%, signal=33%
REACTOME_TRANSLATION	283	-0.203576	-0.794531	0.993671	1	1	4522	tags=29%, list=32%, signal=42%
REACTOME_CTLA4_INHIBITORY_SIGNALING	17	-0.32661	-0.796161	0.721133	1	1	4106	tags=47%, list=29%, signal=66%
REACTOME_RIP_MEDIATED_NFKB_ACTIVATION_VIA_ZBP1	15	-0.335912	-0.796749	0.726531	1	1	788	tags=13%, list=6%, signal=14%
REACTOME_SPRY_REGULATION_OF_FGF_SIGNALING	16	-0.331929	-0.796843	0.730769	1	1	5356	tags=44%, list=38%, signal=70%
PID_NECTIN_PATHWAY	29	-0.303005	-0.797219	0.727689	1	1	5857	tags=55%, list=41%, signal=94%
REACTOME_SIGNALLING_TO_RAS	17	-0.329936	-0.800568	0.733945	1	1	4180	tags=35%, list=30%, signal=50%
REACTOME_TCR_SIGNALING	87	-0.24113	-0.801211	0.847368	1	1	4409	tags=40%, list=31%, signal=58%
REACTOME_REGULATION_OF_TP53_ACTIVITY	145	-0.223379	-0.803735	0.907357	1	1	4223	tags=37%, list=30%, signal=53%
REACTOME_SELENOAMINO_ACID_METABOLISM	108	-0.237365	-0.805396	0.871658	1	1	1883	tags=10%, list=13%, signal=12%
REACTOME_REGULATION_OF_INSULIN_LIKE_GROWTH_FACTOR_IGF_TRANSPORT_AND_UPTAKE_BY_INSULIN_LIKE_GROWTH_FACTOR_BINDING_PROTEINS_IGFBPS	78	-0.247881	-0.806121	0.827676	1	1	2741	tags=17%, list=19%, signal=21%
PID_TXA2PATHWAY	40	-0.289925	-0.810718	0.777512	1	1	1789	tags=10%, list=13%, signal=11%
REACTOME_MITOCHONDRIAL_CALCIUM_ION_TRANSPORT	21	-0.321322	-0.812402	0.716216	1	1	6126	tags=62%, list=43%, signal=109%
REACTOME_INTRA_GOLGI_AND_RETROGRADE_GOLGI_TO_ER_TRAFFIC	181	-0.220507	-0.814791	0.9	1	1	4174	tags=31%, list=30%, signal=44%
REACTOME_STABILIZATION_OF_P53	52	-0.26722	-0.815156	0.769424	1	1	3192	tags=35%, list=23%, signal=45%
BIOCARTA_IGF1R_PATHWAY	21	-0.31727	-0.816729	0.719027	1	1	2021	tags=19%, list=14%, signal=22%
REACTOME_TOLL_LIKE_RECEPTOR_TLR1_TLR2_CASCADE	85	-0.25005	-0.819148	0.827225	1	1	1505	tags=9%, list=11%, signal=10%
REACTOME_SUMOYLATION	171	-0.224949	-0.822861	0.908257	1	1	4870	tags=39%, list=34%, signal=58%
REACTOME_METABOLISM_OF_WATER_SOLUBLE_VITAMINS_AND_COFACTORS	107	-0.241715	-0.823522	0.845745	1	1	1239	tags=8%, list=9%, signal=9%
REACTOME_HIV_LIFE_CYCLE	137	-0.231517	-0.824966	0.874016	1	1	3832	tags=31%, list=27%, signal=42%
PID_P53_REGULATION_PATHWAY	55	-0.268852	-0.825695	0.764411	1	1	5088	tags=40%, list=36%, signal=62%
PID_CDC42_PATHWAY	66	-0.261908	-0.826212	0.797436	1	1	4066	tags=30%, list=29%, signal=42%
REACTOME_REGULATION_OF_TP53_ACTIVITY_THROUGH_PHOSPHORYLATION	85	-0.25387	-0.826457	0.816754	1	1	4223	tags=46%, list=30%, signal=65%
KEGG_THYROID_CANCER	24	-0.318531	-0.828449	0.691796	1	1	5899	tags=58%, list=42%, signal=100%
REACTOME_GLYOXYLATE_METABOLISM_AND_GLYCINE_DEGRADATION	25	-0.315611	-0.829263	0.671739	1	1	1710	tags=20%, list=12%, signal=23%
PID_THROMBIN_PAR1_PATHWAY	35	-0.287938	-0.831321	0.730496	1	1	1565	tags=14%, list=11%, signal=16%
REACTOME_FORMATION_OF_INCISION_COMPLEX_IN_GG_NER	40	-0.289151	-0.831907	0.717149	1	1	4664	tags=45%, list=33%, signal=67%
BIOCARTA_PAR1_PATHWAY	16	-0.345938	-0.832077	0.675799	1	1	2941	tags=31%, list=21%, signal=39%
REACTOME_INTRAFLAGELLAR_TRANSPORT	49	-0.279695	-0.834001	0.728856	1	1	1836	tags=20%, list=13%, signal=23%
KEGG_NUCLEOTIDE_EXCISION_REPAIR	41	-0.286179	-0.835004	0.716628	1	1	4064	tags=37%, list=29%, signal=51%
KEGG_PROTEASOME	39	-0.295473	-0.8361	0.705736	1	1	3130	tags=38%, list=22%, signal=49%
REACTOME_PLATELET_CALCIUM_HOMEOSTASIS	18	-0.335944	-0.836909	0.65762	1	1	2469	tags=22%, list=17%, signal=27%
REACTOME_RNA_POLYMERASE_III_TRANSCRIPTION_INITIATION_FROM_TYPE_3_PROMOTER	27	-0.313825	-0.838715	0.671395	1	1	1925	tags=15%, list=14%, signal=17%
REACTOME_ANTIGEN_ACTIVATES_B_CELL_RECEPTOR_BCR_LEADING_TO_GENERATION_OF_SECOND_MESSENGERS	22	-0.329414	-0.841333	0.659243	1	1	3317	tags=32%, list=23%, signal=42%
REACTOME_PEPTIDE_HORMONE_METABOLISM	49	-0.277755	-0.841412	0.717073	1	1	2417	tags=22%, list=17%, signal=27%
REACTOME_DNA_REPLICATION	123	-0.241772	-0.84161	0.8	1	1	4967	tags=46%, list=35%, signal=70%
REACTOME_TRANSPORT_OF_INORGANIC_CATIONS_ANIONS_AND_AMINO_ACIDS_OLIGOPEPTIDES	69	-0.267391	-0.842879	0.742857	1	1	823	tags=10%, list=6%, signal=11%
REACTOME_DUAL_INCISION_IN_GG_NER	39	-0.297089	-0.842933	0.699541	1	1	4810	tags=44%, list=34%, signal=66%
REACTOME_HOST_INTERACTIONS_OF_HIV_FACTORS	120	-0.244969	-0.843592	0.787062	1	1	3130	tags=22%, list=22%, signal=28%
REACTOME_DOWNSTREAM_SIGNALING_OF_ACTIVATED_FGFR3	16	-0.349952	-0.844958	0.624424	1	1	4547	tags=56%, list=32%, signal=83%
KEGG_LYSINE_DEGRADATION	41	-0.290952	-0.846556	0.69378	1	1	2842	tags=27%, list=20%, signal=33%
REACTOME_VISUAL_PHOTOTRANSDUCTION	54	-0.275265	-0.847399	0.70398	1	1	1628	tags=17%, list=12%, signal=19%
PID_FAS_PATHWAY	35	-0.296586	-0.849757	0.653846	1	1	1707	tags=17%, list=12%, signal=19%
REACTOME_TRANS_GOLGI_NETWORK_VESICLE_BUDDING	68	-0.268076	-0.849828	0.741855	1	1	4724	tags=37%, list=33%, signal=55%
PID_VEGFR1_2_PATHWAY	62	-0.271054	-0.85109	0.716019	1	1	6262	tags=56%, list=44%, signal=101%
REACTOME_APOPTOTIC_EXECUTION_PHASE	46	-0.293412	-0.851122	0.683511	1	1	5796	tags=54%, list=41%, signal=92%
REACTOME_SYNTHESIS_OF_VERY_LONG_CHAIN_FATTY_ACYL_COAS	17	-0.361916	-0.854101	0.645455	1	1	1861	tags=24%, list=13%, signal=27%
KEGG_DNA_REPLICATION	36	-0.30063	-0.854105	0.652381	1	1	4810	tags=42%, list=34%, signal=63%
REACTOME_GOLGI_TO_ER_RETROGRADE_TRANSPORT	117	-0.249576	-0.854262	0.77686	1	1	3261	tags=25%, list=23%, signal=32%
REACTOME_MRNA_SPLICING_MINOR_PATHWAY	50	-0.287808	-0.856843	0.701456	1	1	3860	tags=30%, list=27%, signal=41%
REACTOME_KINESINS	47	-0.290245	-0.858901	0.690698	1	1	2357	tags=21%, list=17%, signal=25%
REACTOME_VXPX_CARGO_TARGETING_TO_CILIUM	17	-0.354884	-0.85974	0.627193	1	1	5247	tags=47%, list=37%, signal=75%
REACTOME_SMOOTH_MUSCLE_CONTRACTION	29	-0.313831	-0.860661	0.655422	1	1	5857	tags=55%, list=41%, signal=94%
REACTOME_SIGNALING_BY_FGFR3	30	-0.316184	-0.86273	0.664399	1	1	4765	tags=47%, list=34%, signal=70%
KEGG_OXIDATIVE_PHOSPHORYLATION	114	-0.251962	-0.862985	0.756164	1	1	2011	tags=12%, list=14%, signal=14%
REACTOME_SIGNALING_BY_MET	65	-0.270969	-0.86539	0.711491	1	1	5541	tags=45%, list=39%, signal=73%
KEGG_ADHERENS_JUNCTION	69	-0.277273	-0.865746	0.688889	1	1	1701	tags=9%, list=12%, signal=10%
REACTOME_PEROXISOMAL_PROTEIN_IMPORT	52	-0.28332	-0.865805	0.700461	1	1	3800	tags=40%, list=27%, signal=55%
REACTOME_PINK_PARKIN_MEDIATED_MITOPHAGY	21	-0.341655	-0.865907	0.627273	1	1	2185	tags=19%, list=15%, signal=22%
REACTOME_MRNA_DECAY_BY_3_TO_5_EXORIBONUCLEASE	15	-0.371445	-0.865978	0.645621	1	1	4790	tags=53%, list=34%, signal=81%
KEGG_SPHINGOLIPID_METABOLISM	32	-0.311878	-0.866931	0.648961	1	1	3184	tags=38%, list=23%, signal=48%
REACTOME_SYNTHESIS_OF_PIPS_AT_THE_PLASMA_MEMBRANE	45	-0.293059	-0.86713	0.648148	1	1	2697	tags=24%, list=19%, signal=30%
REACTOME_DECTIN_1_MEDIATED_NONCANONICAL_NF_KB_SIGNALING	56	-0.280675	-0.867572	0.70024	1	1	3130	tags=32%, list=22%, signal=41%
KEGG_PROTEIN_EXPORT	23	-0.328054	-0.870292	0.607656	1	1	3107	tags=35%, list=22%, signal=45%
REACTOME_DUAL_INCISION_IN_TC_NER	62	-0.277104	-0.872933	0.706856	1	1	4157	tags=34%, list=29%, signal=48%
SIG_INSULIN_RECEPTOR_PATHWAY_IN_CARDIAC_MYOCYTES	45	-0.292199	-0.874237	0.661939	1	1	3898	tags=27%, list=28%, signal=37%
REACTOME_TRANSPORT_OF_MATURE_TRANSCRIPT_TO_CYTOPLASM	79	-0.26945	-0.877482	0.719128	1	1	4050	tags=29%, list=29%, signal=41%
REACTOME_FCERI_MEDIATED_NF_KB_ACTIVATION	72	-0.273011	-0.878017	0.685567	1	1	3130	tags=33%, list=22%, signal=43%
KEGG_METABOLISM_OF_XENOBIOTICS_BY_CYTOCHROME_P450	34	-0.313569	-0.87853	0.623583	1	1	3506	tags=35%, list=25%, signal=47%
REACTOME_SIGNALING_BY_EGFR	46	-0.295775	-0.880268	0.667464	1	1	4180	tags=35%, list=30%, signal=49%
PID_LIS1_PATHWAY	25	-0.331316	-0.883992	0.623832	1	1	6256	tags=72%, list=44%, signal=129%
PID_AURORA_B_PATHWAY	37	-0.318996	-0.885802	0.616667	1	1	5245	tags=51%, list=37%, signal=81%
REACTOME_GLOBAL_GENOME_NUCLEOTIDE_EXCISION_REPAIR_GG_NER	79	-0.274566	-0.886121	0.654391	1	1	5329	tags=48%, list=38%, signal=77%
REACTOME_MRNA_CAPPING	26	-0.331599	-0.886257	0.6	1	1	3832	tags=38%, list=27%, signal=53%
REACTOME_INTEGRIN_SIGNALING	24	-0.334684	-0.889585	0.592593	1	1	3199	tags=21%, list=23%, signal=27%
REACTOME_CYTOSOLIC_TRNA_AMINOACYLATION	24	-0.345292	-0.893066	0.602709	1	1	4226	tags=46%, list=30%, signal=65%
REACTOME_INSULIN_PROCESSING	23	-0.341933	-0.895869	0.596566	1	1	2137	tags=22%, list=15%, signal=26%
REACTOME_NUCLEOTIDE_EXCISION_REPAIR	105	-0.268494	-0.896142	0.688946	1	1	5329	tags=45%, list=38%, signal=71%
REACTOME_INITIATION_OF_NUCLEAR_ENVELOPE_NE_REFORMATION	19	-0.362639	-0.898084	0.578125	1	1	5090	tags=58%, list=36%, signal=90%
REACTOME_REGULATION_OF_HSF1_MEDIATED_HEAT_SHOCK_RESPONSE	75	-0.284237	-0.898629	0.633508	1	1	2418	tags=16%, list=17%, signal=19%
REACTOME_FORMATION_OF_ATP_BY_CHEMIOSMOTIC_COUPLING	18	-0.372111	-0.900888	0.591111	1	1	1191	tags=11%, list=8%, signal=12%
REACTOME_GAB1_SIGNALOSOME	16	-0.379522	-0.901949	0.542194	1	1	2939	tags=44%, list=21%, signal=55%
REACTOME_RORA_ACTIVATES_GENE_EXPRESSION	18	-0.371978	-0.902642	0.548387	1	1	4006	tags=39%, list=28%, signal=54%
REACTOME_RHO_GTPASES_ACTIVATE_ROCKS	18	-0.378409	-0.907741	0.575372	1	1	4280	tags=50%, list=30%, signal=72%
REACTOME_TRANSCRIPTION_COUPLED_NUCLEOTIDE_EXCISION_REPAIR_TC_NER	75	-0.285557	-0.907879	0.641361	1	1	4157	tags=33%, list=29%, signal=47%
REACTOME_ROS_AND_RNS_PRODUCTION_IN_PHAGOCYTES	23	-0.361184	-0.908804	0.577093	1	1	903	tags=13%, list=6%, signal=14%
REACTOME_SUMOYLATION_OF_CHROMATIN_ORGANIZATION_PROTEINS	66	-0.28592	-0.908863	0.57732	1	1	978	tags=9%, list=7%, signal=10%
REACTOME_MECP2_REGULATES_NEURONAL_RECEPTORS_AND_CHANNELS	15	-0.382992	-0.909874	0.570194	1	1	5304	tags=60%, list=38%, signal=96%
BIOCARTA_CERAMIDE_PATHWAY	21	-0.362109	-0.913745	0.553191	1	1	3386	tags=24%, list=24%, signal=31%
REACTOME_LISTERIA_MONOCYTOGENES_ENTRY_INTO_HOST_CELLS	18	-0.371548	-0.914377	0.568507	1	1	5544	tags=56%, list=39%, signal=91%
REACTOME_DEADENYLATION_OF_MRNA	23	-0.359834	-0.916333	0.552402	1	1	5027	tags=39%, list=36%, signal=61%
REACTOME_NEDDYLATION	209	-0.243568	-0.920865	0.677326	1	1	3130	tags=23%, list=22%, signal=30%
REACTOME_M_PHASE	384	-0.226975	-0.920902	0.806569	1	1	3256	tags=24%, list=23%, signal=31%
REACTOME_TRANSPORT_OF_SMALL_MOLECULES	494	-0.225382	-0.92121	0.773723	1	1	2342	tags=16%, list=17%, signal=19%
PID_NCADHERIN_PATHWAY	30	-0.339328	-0.921347	0.566372	1	1	5544	tags=47%, list=39%, signal=77%
REACTOME_RAB_REGULATION_OF_TRAFFICKING	115	-0.265918	-0.924975	0.663866	1	1	4427	tags=36%, list=31%, signal=51%
REACTOME_RHO_GTPASE_CYCLE	112	-0.270839	-0.925257	0.602667	1	1	4069	tags=29%, list=29%, signal=41%
REACTOME_CELL_CELL_COMMUNICATION	100	-0.27598	-0.925577	0.622691	1	1	1666	tags=11%, list=12%, signal=12%
REACTOME_RNA_POLYMERASE_I_TRANSCRIPTION_INITIATION	41	-0.312355	-0.926175	0.588529	1	1	1921	tags=17%, list=14%, signal=20%
REACTOME_TICAM1_RIP1_MEDIATED_IKK_COMPLEX_RECRUITMENT	18	-0.371019	-0.926958	0.538126	1	1	788	tags=11%, list=6%, signal=12%
KEGG_N_GLYCAN_BIOSYNTHESIS	44	-0.320265	-0.927156	0.560091	1	1	1275	tags=14%, list=9%, signal=15%
REACTOME_RAB_GEFS_EXCHANGE_GTP_FOR_GDP_ON_RABS	85	-0.28487	-0.928718	0.61596	1	1	4383	tags=36%, list=31%, signal=53%
REACTOME_TOLL_LIKE_RECEPTOR_4_TLR4_CASCADE	108	-0.271642	-0.928771	0.589005	1	1	1505	tags=11%, list=11%, signal=12%
KEGG_VIBRIO_CHOLERAE_INFECTION	45	-0.313703	-0.929368	0.564286	1	1	903	tags=7%, list=6%, signal=7%
KEGG_VIRAL_MYOCARDITIS	36	-0.320998	-0.932277	0.57243	1	1	3273	tags=33%, list=23%, signal=43%
PID_ALPHA_SYNUCLEIN_PATHWAY	24	-0.358587	-0.933822	0.543269	1	1	2941	tags=21%, list=21%, signal=26%
BIOCARTA_TFF_PATHWAY	17	-0.395637	-0.933955	0.541667	1	1	2021	tags=18%, list=14%, signal=21%
REACTOME_PROCESSING_OF_SMDT1	15	-0.39594	-0.935786	0.532632	1	1	4235	tags=47%, list=30%, signal=67%
PID_VEGFR1_PATHWAY	21	-0.372374	-0.936184	0.52	1	1	4769	tags=48%, list=34%, signal=72%
REACTOME_MITOPHAGY	28	-0.345666	-0.93638	0.542334	1	1	2185	tags=18%, list=15%, signal=21%
REACTOME_NUCLEOTIDE_BINDING_DOMAIN_LEUCINE_RICH_REPEAT_CONTAINING_RECEPTOR_NLR_SIGNALING_PATHWAYS	50	-0.309572	-0.936772	0.53125	1	1	788	tags=6%, list=6%, signal=6%
BIOCARTA_ATM_PATHWAY	20	-0.38537	-0.93687	0.509804	1	1	2434	tags=40%, list=17%, signal=48%
KEGG_OOCYTE_MEIOSIS	94	-0.285147	-0.938794	0.593909	1	1	4106	tags=34%, list=29%, signal=48%
REACTOME_POLYMERASE_SWITCHING_ON_THE_C_STRAND_OF_THE_TELOMERE	17	-0.381283	-0.939038	0.537415	1	1	5767	tags=59%, list=41%, signal=99%
REACTOME_MITOCHONDRIAL_TRNA_AMINOACYLATION	20	-0.368837	-0.939239	0.525424	1	1	5139	tags=55%, list=36%, signal=86%
REACTOME_SYNTHESIS_OF_BILE_ACIDS_AND_BILE_SALTS	26	-0.356125	-0.940145	0.551402	1	1	813	tags=15%, list=6%, signal=16%
REACTOME_TRNA_PROCESSING_IN_THE_NUCLEUS	57	-0.309187	-0.94049	0.568627	1	1	1903	tags=12%, list=13%, signal=14%
PID_DELTA_NP63_PATHWAY	39	-0.321945	-0.941687	0.562061	1	1	2057	tags=23%, list=15%, signal=27%
KEGG_GLUTATHIONE_METABOLISM	38	-0.328738	-0.943955	0.534368	1	1	2574	tags=18%, list=18%, signal=22%
KEGG_LYSOSOME	109	-0.272442	-0.946592	0.597368	1	1	1761	tags=13%, list=12%, signal=15%
REACTOME_ANTIVIRAL_MECHANISM_BY_IFN_STIMULATED_GENES	79	-0.291286	-0.946836	0.530806	1	1	2887	tags=20%, list=20%, signal=25%
REACTOME_SIGNALING_BY_FGFR2_IIIA_TM	18	-0.389802	-0.948351	0.521064	1	1	2534	tags=28%, list=18%, signal=34%
BIOCARTA_NFAT_PATHWAY	38	-0.337403	-0.948381	0.529274	1	1	4107	tags=39%, list=29%, signal=56%
REACTOME_PHASE_II_CONJUGATION_OF_COMPOUNDS	67	-0.30353	-0.954054	0.519481	1	1	1762	tags=13%, list=12%, signal=15%
REACTOME_CELL_CYCLE_CHECKPOINTS	272	-0.247243	-0.956212	0.591837	1	1	3238	tags=29%, list=23%, signal=37%
KEGG_MTOR_SIGNALING_PATHWAY	46	-0.321761	-0.956256	0.511062	1	1	2825	tags=26%, list=20%, signal=33%
REACTOME_REGULATION_OF_RUNX1_EXPRESSION_AND_ACTIVITY	17	-0.404401	-0.957465	0.532895	1	1	5630	tags=53%, list=40%, signal=88%
REACTOME_FATTY_ACID_METABOLISM	123	-0.272733	-0.960426	0.582353	1	1	2205	tags=19%, list=16%, signal=22%
BIOCARTA_PITX2_PATHWAY	15	-0.404905	-0.963061	0.484108	1	1	3284	tags=20%, list=23%, signal=26%
REACTOME_TRANSCRIPTIONAL_REGULATION_BY_VENTX	34	-0.341319	-0.963081	0.492205	1	1	5663	tags=65%, list=40%, signal=108%
REACTOME_RNA_POLYMERASE_III_TRANSCRIPTION	40	-0.337081	-0.963243	0.530806	1	1	2227	tags=20%, list=16%, signal=24%
KEGG_EPITHELIAL_CELL_SIGNALING_IN_HELICOBACTER_PYLORI_INFECTION	58	-0.315562	-0.963259	0.493766	1	1	903	tags=9%, list=6%, signal=9%
REACTOME_GAP_FILLING_DNA_REPAIR_SYNTHESIS_AND_LIGATION_IN_GG_NER	25	-0.359579	-0.966042	0.465324	1	1	5329	tags=52%, list=38%, signal=83%
KEGG_ECM_RECEPTOR_INTERACTION	60	-0.311484	-0.966675	0.513189	1	1	303	tags=5%, list=2%, signal=5%
REACTOME_TOLL_LIKE_RECEPTOR_CASCADES	126	-0.274079	-0.967305	0.533512	1	1	3076	tags=24%, list=22%, signal=30%
REACTOME_ENDOGENOUS_STEROLS	17	-0.397119	-0.9687	0.481482	1	1	4786	tags=53%, list=34%, signal=80%
REACTOME_NUCLEAR_ENVELOPE_NE_REASSEMBLY	68	-0.304355	-0.968812	0.523474	1	1	4090	tags=32%, list=29%, signal=45%
REACTOME_APC_CDC20_MEDIATED_DEGRADATION_OF_NEK2A	25	-0.370879	-0.971312	0.503185	1	1	4967	tags=52%, list=35%, signal=80%
PID_AR_PATHWAY	55	-0.317079	-0.972644	0.493858	1	1	6312	tags=58%, list=45%, signal=105%
REACTOME_FORMATION_OF_TC_NER_PRE_INCISION_COMPLEX	50	-0.326946	-0.977596	0.497561	1	1	4157	tags=32%, list=29%, signal=45%
REACTOME_RRNA_PROCESSING	194	-0.26468	-0.977702	0.506211	1	1	4377	tags=33%, list=31%, signal=47%
BIOCARTA_GSK3_PATHWAY	18	-0.401567	-0.978207	0.505721	1	1	2773	tags=33%, list=20%, signal=41%
BIOCARTA_HDAC_PATHWAY	21	-0.384225	-0.981023	0.457589	1	1	2471	tags=29%, list=17%, signal=35%
REACTOME_TRANSCRIPTIONAL_ACTIVATION_OF_MITOCHONDRIAL_BIOGENESIS	54	-0.32493	-0.984567	0.472684	1	1	3370	tags=33%, list=24%, signal=44%
REACTOME_N_GLYCAN_TRIMMING_IN_THE_ER_AND_CALNEXIN_CALRETICULIN_CYCLE	34	-0.352443	-0.984604	0.462754	1	1	4993	tags=47%, list=35%, signal=73%
KEGG_FATTY_ACID_METABOLISM	31	-0.361101	-0.986421	0.470726	1	1	2594	tags=32%, list=18%, signal=39%
REACTOME_NEGATIVE_REGULATION_OF_FGFR1_SIGNALING	21	-0.397562	-0.987785	0.48046	1	1	4765	tags=43%, list=34%, signal=65%
REACTOME_TELOMERE_C_STRAND_LAGGING_STRAND_SYNTHESIS	27	-0.369544	-0.988677	0.454746	1	1	5503	tags=59%, list=39%, signal=97%
REACTOME_RAB_GERANYLGERANYLATION	53	-0.327667	-0.989217	0.470149	1	1	2285	tags=26%, list=16%, signal=31%
REACTOME_ION_CHANNEL_TRANSPORT	116	-0.289506	-0.989715	0.45961	1	1	1079	tags=9%, list=8%, signal=10%
PID_INTEGRIN_CS_PATHWAY	21	-0.406503	-0.994773	0.462963	1	1	489	tags=10%, list=3%, signal=10%
KEGG_ETHER_LIPID_METABOLISM	16	-0.42635	-1.0004	0.45	1	1	102	tags=6%, list=1%, signal=6%
REACTOME_LATE_ENDOSOMAL_MICROAUTOPHAGY	29	-0.370675	-1.00609	0.420561	1	1	4157	tags=31%, list=29%, signal=44%
REACTOME_CONVERSION_FROM_APC_C_CDC20_TO_APC_C_CDH1_IN_LATE_ANAPHASE	19	-0.399178	-1.0087	0.431965	1	1	4967	tags=63%, list=35%, signal=97%
REACTOME_MISCELLANEOUS_TRANSPORT_AND_BINDING_EVENTS	21	-0.400486	-1.0097	0.418764	1	1	1720	tags=19%, list=12%, signal=22%
REACTOME_FGFR2_MUTANT_RECEPTOR_ACTIVATION	20	-0.389735	-1.01095	0.417204	1	1	2534	tags=25%, list=18%, signal=30%
REACTOME_FGFR2_ALTERNATIVE_SPLICING	26	-0.374943	-1.01126	0.450644	1	1	2534	tags=23%, list=18%, signal=28%
KEGG_NITROGEN_METABOLISM	16	-0.42002	-1.01133	0.446581	1	1	434	tags=19%, list=3%, signal=19%
REACTOME_VEGFR2_MEDIATED_VASCULAR_PERMEABILITY	24	-0.395362	-1.01312	0.440909	1	1	4213	tags=33%, list=30%, signal=47%
BIOCARTA_IGF1MTOR_PATHWAY	19	-0.417884	-1.01321	0.437367	1	1	3223	tags=37%, list=23%, signal=48%
KEGG_HEMATOPOIETIC_CELL_LINEAGE	31	-0.370759	-1.01322	0.435523	1	1	601	tags=10%, list=4%, signal=10%
REACTOME_SYNTHESIS_OF_ACTIVE_UBIQUITIN_ROLES_OF_E1_AND_E2_ENZYMES	30	-0.370902	-1.0148	0.409953	1	1	4851	tags=47%, list=34%, signal=71%
REACTOME_DNA_STRAND_ELONGATION	32	-0.372778	-1.01781	0.423611	1	1	5503	tags=53%, list=39%, signal=87%
REACTOME_ER_QUALITY_CONTROL_COMPARTMENT_ERQC	20	-0.412248	-1.01998	0.449115	1	1	4963	tags=55%, list=35%, signal=85%
REACTOME_SYNTHESIS_OF_BILE_ACIDS_AND_BILE_SALTS_VIA_7ALPHA_HYDROXYCHOLESTEROL	19	-0.408352	-1.02064	0.41886	1	1	813	tags=21%, list=6%, signal=22%
REACTOME_STIMULI_SENSING_CHANNELS	64	-0.328635	-1.02113	0.414474	1	1	1079	tags=13%, list=8%, signal=13%
REACTOME_CALNEXIN_CALRETICULIN_CYCLE	25	-0.388182	-1.02254	0.420804	1	1	4963	tags=48%, list=35%, signal=74%
REACTOME_DISORDERS_OF_TRANSMEMBRANE_TRANSPORTERS	134	-0.286681	-1.02405	0.386301	1	1	2342	tags=18%, list=17%, signal=21%
KEGG_HOMOLOGOUS_RECOMBINATION	28	-0.382343	-1.02513	0.433649	1	1	4810	tags=50%, list=34%, signal=76%
REACTOME_INHIBITION_OF_THE_PROTEOLYTIC_ACTIVITY_OF_APC_C_REQUIRED_FOR_THE_ONSET_OF_ANAPHASE_BY_MITOTIC_SPINDLE_CHECKPOINT_COMPONENTS	20	-0.422562	-1.02595	0.420382	1	1	4967	tags=60%, list=35%, signal=92%
REACTOME_ENERGY_DEPENDENT_REGULATION_OF_MTOR_BY_LKB1_AMPK	28	-0.387056	-1.02716	0.396675	1	1	1881	tags=18%, list=13%, signal=21%
REACTOME_N_GLYCAN_ANTENNAE_ELONGATION_IN_THE_MEDIAL_TRANS_GOLGI	17	-0.421063	-1.02885	0.411392	1	1	3409	tags=35%, list=24%, signal=46%
REACTOME_SUMOYLATION_OF_RNA_BINDING_PROTEINS	46	-0.352653	-1.02899	0.407595	1	1	2274	tags=15%, list=16%, signal=18%
SA_PTEN_PATHWAY	16	-0.429565	-1.03261	0.407643	1	1	4156	tags=44%, list=29%, signal=62%
REACTOME_ZBP1_DAI_MEDIATED_INDUCTION_OF_TYPE_I_IFNS	18	-0.424569	-1.0338	0.433708	1	1	1902	tags=28%, list=13%, signal=32%
KEGG_AMINOACYL_TRNA_BIOSYNTHESIS	39	-0.357315	-1.03939	0.379147	1	1	5139	tags=59%, list=36%, signal=92%
KEGG_SPLICEOSOME	118	-0.299825	-1.04116	0.381963	1	1	4199	tags=36%, list=30%, signal=51%
REACTOME_TRNA_AMINOACYLATION	41	-0.355963	-1.04327	0.391924	1	1	5139	tags=59%, list=36%, signal=92%
REACTOME_RRNA_MODIFICATION_IN_THE_NUCLEUS_AND_CYTOSOL	57	-0.342313	-1.04745	0.374702	1	1	4377	tags=44%, list=31%, signal=63%
REACTOME_APOPTOTIC_CLEAVAGE_OF_CELLULAR_PROTEINS	32	-0.37841	-1.05241	0.370629	1	1	5544	tags=56%, list=39%, signal=92%
REACTOME_GLYCOSPHINGOLIPID_METABOLISM	38	-0.378519	-1.05493	0.394161	1	1	2701	tags=26%, list=19%, signal=32%
REACTOME_ENDOSOMAL_SORTING_COMPLEX_REQUIRED_FOR_TRANSPORT_ESCRT	30	-0.391258	-1.05869	0.385621	1	1	4157	tags=40%, list=29%, signal=57%
BIOCARTA_VEGF_PATHWAY	21	-0.418238	-1.06195	0.392241	1	1	1642	tags=29%, list=12%, signal=32%
REACTOME_E2F_MEDIATED_REGULATION_OF_DNA_REPLICATION	21	-0.408223	-1.06211	0.369515	1	1	6045	tags=71%, list=43%, signal=125%
REACTOME_RECYCLING_PATHWAY_OF_L1	41	-0.361784	-1.06609	0.360494	1	1	1133	tags=10%, list=8%, signal=11%
BIOCARTA_HCMV_PATHWAY	16	-0.44829	-1.06721	0.373068	1	1	3916	tags=38%, list=28%, signal=52%
REACTOME_ANTIGEN_PROCESSING_UBIQUITINATION_PROTEASOME_DEGRADATION	280	-0.274267	-1.06724	0.263333	1	1	2468	tags=19%, list=17%, signal=22%
REACTOME_PROTEIN_FOLDING	83	-0.322981	-1.0674	0.339378	1	1	1431	tags=8%, list=10%, signal=9%
PID_ARF6_TRAFFICKING_PATHWAY	41	-0.37505	-1.06833	0.356643	1	1	873	tags=10%, list=6%, signal=10%
REACTOME_PI_METABOLISM	71	-0.334165	-1.07323	0.327411	1	1	2465	tags=24%, list=17%, signal=29%
BIOCARTA_NO1_PATHWAY	19	-0.425274	-1.0751	0.362869	1	1	544	tags=11%, list=4%, signal=11%
REACTOME_TRNA_PROCESSING	109	-0.314653	-1.07547	0.300275	1	1	3035	tags=26%, list=21%, signal=32%
REACTOME_FATTY_ACYL_COA_BIOSYNTHESIS	26	-0.401393	-1.07636	0.334112	1	1	1861	tags=19%, list=13%, signal=22%
BIOCARTA_BAD_PATHWAY	19	-0.432979	-1.0769	0.368764	1	1	1793	tags=21%, list=13%, signal=24%
REACTOME_PROCESSIVE_SYNTHESIS_ON_THE_LAGGING_STRAND	15	-0.459323	-1.07893	0.345455	1	1	5503	tags=67%, list=39%, signal=109%
REACTOME_TRNA_MODIFICATION_IN_THE_NUCLEUS_AND_CYTOSOL	43	-0.367065	-1.07976	0.333333	1	1	2998	tags=37%, list=21%, signal=47%
BIOCARTA_MTA3_PATHWAY	16	-0.452198	-1.08397	0.36383	1	1	1039	tags=25%, list=7%, signal=27%
PID_WNT_NONCANONICAL_PATHWAY	31	-0.403817	-1.08715	0.33833	1	1	2733	tags=26%, list=19%, signal=32%
KEGG_RNA_POLYMERASE	27	-0.406837	-1.08804	0.343529	1	1	1809	tags=19%, list=13%, signal=21%
KEGG_CYTOSOLIC_DNA_SENSING_PATHWAY	30	-0.403241	-1.08941	0.337379	1	1	2038	tags=20%, list=14%, signal=23%
PID_LYMPH_ANGIOGENESIS_PATHWAY	23	-0.427302	-1.09305	0.334746	1	1	2320	tags=26%, list=16%, signal=31%
REACTOME_TRANSLOCATION_OF_SLC2A4_GLUT4_TO_THE_PLASMA_MEMBRANE	63	-0.349855	-1.09336	0.333333	1	1	2137	tags=21%, list=15%, signal=24%
KEGG_TYROSINE_METABOLISM	27	-0.41633	-1.09539	0.331096	1	1	6	tags=4%, list=0%, signal=4%
PID_INTEGRIN2_PATHWAY	19	-0.43635	-1.09629	0.35123	1	1	489	tags=11%, list=3%, signal=11%
REACTOME_MITOTIC_G2_G2_M_PHASES	181	-0.298008	-1.09889	0.235795	1	1	3644	tags=32%, list=26%, signal=43%
REACTOME_TRANSPORT_OF_MATURE_MRNAS_DERIVED_FROM_INTRONLESS_TRANSCRIPTS	43	-0.377378	-1.10208	0.319613	1	1	1903	tags=14%, list=13%, signal=16%
BIOCARTA_G2_PATHWAY	23	-0.436701	-1.1022	0.326531	1	1	2523	tags=30%, list=18%, signal=37%
REACTOME_KERATAN_SULFATE_KERATIN_METABOLISM	26	-0.419735	-1.10353	0.330317	1	1	32	tags=4%, list=0%, signal=4%
REACTOME_MITOCHONDRIAL_BIOGENESIS	92	-0.328407	-1.10525	0.268229	1	1	4047	tags=34%, list=29%, signal=47%
REACTOME_SUMOYLATION_OF_TRANSCRIPTION_COFACTORS	41	-0.382462	-1.10541	0.32634	1	1	4528	tags=39%, list=32%, signal=57%
REACTOME_GLYCOLYSIS	65	-0.352545	-1.1067	0.313131	1	1	1903	tags=12%, list=13%, signal=14%
REACTOME_INTERLEUKIN_37_SIGNALING	17	-0.467202	-1.1083	0.321918	1	1	3874	tags=41%, list=27%, signal=57%
REACTOME_GOLGI_ASSOCIATED_VESICLE_BIOGENESIS	54	-0.364247	-1.11222	0.271462	1	1	4889	tags=46%, list=35%, signal=71%
REACTOME_HDR_THROUGH_HOMOLOGOUS_RECOMBINATION_HRR	63	-0.353452	-1.1168	0.248139	1	1	4157	tags=48%, list=29%, signal=67%
REACTOME_REGULATION_OF_TP53_ACTIVITY_THROUGH_ACETYLATION	29	-0.406067	-1.11763	0.312217	1	1	2102	tags=14%, list=15%, signal=16%
REACTOME_BUDDING_AND_MATURATION_OF_HIV_VIRION	27	-0.414382	-1.12118	0.280088	1	1	4157	tags=41%, list=29%, signal=58%
REACTOME_RHO_GTPASES_ACTIVATE_PAKS	20	-0.457863	-1.1273	0.30839	1	1	6083	tags=65%, list=43%, signal=114%
REACTOME_POSTMITOTIC_NUCLEAR_PORE_COMPLEX_NPC_REFORMATION	27	-0.417866	-1.12953	0.323462	1	1	1903	tags=15%, list=13%, signal=17%
REACTOME_TRANSCRIPTIONAL_REGULATION_BY_E2F6	32	-0.417146	-1.13444	0.272941	1	1	4732	tags=53%, list=33%, signal=80%
KEGG_PENTOSE_PHOSPHATE_PATHWAY	21	-0.451537	-1.1384	0.297727	1	1	1369	tags=14%, list=10%, signal=16%
REACTOME_RECOGNITION_OF_DNA_DAMAGE_BY_PCNA_CONTAINING_REPLICATION_COMPLEX	30	-0.411376	-1.13982	0.294537	1	1	5329	tags=50%, list=38%, signal=80%
KEGG_TOLL_LIKE_RECEPTOR_SIGNALING_PATHWAY	66	-0.366657	-1.14022	0.233173	1	1	1771	tags=20%, list=13%, signal=22%
REACTOME_SYNTHESIS_OF_PIPS_AT_THE_GOLGI_MEMBRANE	15	-0.48969	-1.14188	0.302846	1	1	3823	tags=47%, list=27%, signal=64%
REACTOME_RESOLUTION_OF_D_LOOP_STRUCTURES	32	-0.428696	-1.14595	0.282851	1	1	3927	tags=56%, list=28%, signal=78%
REACTOME_APC_C_CDC20_MEDIATED_DEGRADATION_OF_CYCLIN_B	23	-0.441632	-1.14767	0.27907	1	1	5401	tags=70%, list=38%, signal=112%
REACTOME_SIGNALING_BY_NTRK3_TRKC	15	-0.490591	-1.14776	0.292237	1	1	4180	tags=40%, list=30%, signal=57%
REACTOME_RESOLUTION_OF_ABASIC_SITES_AP_SITES	38	-0.400801	-1.14894	0.239726	1	1	4882	tags=53%, list=35%, signal=80%
REACTOME_RHO_GTPASES_ACTIVATE_FORMINS	128	-0.329644	-1.14981	0.181818	1	1	4119	tags=35%, list=29%, signal=49%
REACTOME_DEADENYLATION_DEPENDENT_MRNA_DECAY	52	-0.379272	-1.15497	0.250614	1	1	5027	tags=46%, list=36%, signal=71%
REACTOME_CONSTITUTIVE_SIGNALING_BY_LIGAND_RESPONSIVE_EGFR_CANCER_VARIANTS	18	-0.476846	-1.15764	0.276859	1	1	4213	tags=50%, list=30%, signal=71%
REACTOME_NEGATIVE_REGULATION_OF_FGFR2_SIGNALING	21	-0.45505	-1.15985	0.254902	1	1	4765	tags=43%, list=34%, signal=65%
REACTOME_SIGNALING_BY_FGFR2	55	-0.374873	-1.16211	0.216749	1	1	4180	tags=36%, list=30%, signal=51%
REACTOME_MRNA_SPLICING	180	-0.317542	-1.16439	0.154494	1	1	3873	tags=31%, list=27%, signal=42%
REACTOME_KERATAN_SULFATE_BIOSYNTHESIS	20	-0.472546	-1.16737	0.268994	1	1	32	tags=5%, list=0%, signal=5%
REACTOME_DAP12_SIGNALING	18	-0.486475	-1.17034	0.253898	1	1	4376	tags=50%, list=31%, signal=72%
REACTOME_TRANSPORT_OF_THE_SLBP_DEPENDANT_MATURE_MRNA	36	-0.42547	-1.17735	0.22	1	1	1903	tags=17%, list=13%, signal=19%
REACTOME_RNA_POLYMERASE_III_TRANSCRIPTION_INITIATION_FROM_TYPE_1_PROMOTER	27	-0.443888	-1.17877	0.236443	1	1	1914	tags=15%, list=14%, signal=17%
PID_INTEGRIN1_PATHWAY	55	-0.381751	-1.18381	0.221675	1	1	303	tags=5%, list=2%, signal=6%
KEGG_UBIQUITIN_MEDIATED_PROTEOLYSIS	130	-0.334441	-1.18454	0.152589	1	1	3944	tags=32%, list=28%, signal=44%
BIOCARTA_EDG1_PATHWAY	17	-0.488036	-1.1913	0.25	1	1	2044	tags=24%, list=14%, signal=27%
REACTOME_SUMOYLATION_OF_DNA_REPLICATION_PROTEINS	46	-0.411226	-1.1931	0.218673	1	1	2057	tags=15%, list=15%, signal=18%
SIG_PIP3_SIGNALING_IN_B_LYMPHOCYTES	26	-0.464161	-1.1965	0.23908	1	1	3853	tags=46%, list=27%, signal=63%
KEGG_MISMATCH_REPAIR	23	-0.462863	-1.19853	0.228111	1	1	5329	tags=70%, list=38%, signal=112%
REACTOME_MISMATCH_REPAIR	15	-0.513231	-1.20023	0.258772	1	1	5329	tags=67%, list=38%, signal=107%
REACTOME_LAGGING_STRAND_SYNTHESIS	20	-0.481883	-1.20085	0.252747	1	1	5767	tags=75%, list=41%, signal=127%
KEGG_BASE_EXCISION_REPAIR	33	-0.44207	-1.20107	0.219907	1	1	4882	tags=52%, list=35%, signal=79%
REACTOME_PROCESSING_OF_CAPPED_INTRON_CONTAINING_PRE_MRNA	230	-0.316433	-1.20172	0.0666667	1	1	4089	tags=32%, list=29%, signal=44%
KEGG_O_GLYCAN_BIOSYNTHESIS	20	-0.472244	-1.20468	0.242972	1	1	1562	tags=15%, list=11%, signal=17%
KEGG_CELL_ADHESION_MOLECULES_CAMS	70	-0.377609	-1.20946	0.170426	1	1	1113	tags=14%, list=8%, signal=15%
REACTOME_MYOGENESIS	22	-0.47566	-1.21314	0.247706	1	1	2346	tags=27%, list=17%, signal=33%
REACTOME_IRON_UPTAKE_AND_TRANSPORT	49	-0.408918	-1.21431	0.178841	1	1	3092	tags=24%, list=22%, signal=31%
REACTOME_CARGO_TRAFFICKING_TO_THE_PERICILIARY_MEMBRANE	43	-0.412008	-1.21513	0.178998	1	1	2137	tags=16%, list=15%, signal=19%
PID_BARD1_PATHWAY	29	-0.44039	-1.21833	0.208696	1	1	4123	tags=48%, list=29%, signal=68%
REACTOME_CLASS_I_MHC_MEDIATED_ANTIGEN_PROCESSING_PRESENTATION	324	-0.313463	-1.21935	0.0602837	1	1	2468	tags=20%, list=17%, signal=24%
REACTOME_NUCLEAR_ENVELOPE_BREAKDOWN	52	-0.402326	-1.22539	0.157107	1	1	4831	tags=40%, list=34%, signal=61%
KEGG_NICOTINATE_AND_NICOTINAMIDE_METABOLISM	19	-0.492236	-1.22656	0.222453	1	1	6	tags=5%, list=0%, signal=5%
REACTOME_SIGNALING_BY_FGFR2_IN_DISEASE	29	-0.462341	-1.22852	0.198646	1	1	3832	tags=45%, list=27%, signal=61%
REACTOME_SEPARATION_OF_SISTER_CHROMATIDS	174	-0.337575	-1.23477	0.0792683	1	1	4157	tags=41%, list=29%, signal=58%
REACTOME_SPHINGOLIPID_DE_NOVO_BIOSYNTHESIS	39	-0.432423	-1.23748	0.189189	1	1	3282	tags=33%, list=23%, signal=43%
REACTOME_ANTIGEN_PROCESSING_CROSS_PRESENTATION	77	-0.387778	-1.23781	0.125313	1	1	2342	tags=26%, list=17%, signal=31%
REACTOME_PCNA_DEPENDENT_LONG_PATCH_BASE_EXCISION_REPAIR	21	-0.495218	-1.24304	0.201835	1	1	5329	tags=67%, list=38%, signal=107%
REACTOME_RECRUITMENT_OF_NUMA_TO_MITOTIC_CENTROSOMES	83	-0.378846	-1.24505	0.116883	1	1	3644	tags=33%, list=26%, signal=44%
REACTOME_HDR_THROUGH_SINGLE_STRAND_ANNEALING_SSA	35	-0.435734	-1.24684	0.197727	1	1	4000	tags=54%, list=28%, signal=76%
REACTOME_RESOLUTION_OF_D_LOOP_STRUCTURES_THROUGH_SYNTHESIS_DEPENDENT_STRAND_ANNEALING_SDSA	26	-0.482302	-1.24747	0.182203	1	1	2750	tags=54%, list=19%, signal=67%
REACTOME_DISEASES_ASSOCIATED_WITH_GLYCOSAMINOGLYCAN_METABOLISM	29	-0.470751	-1.24837	0.190045	1	1	32	tags=3%, list=0%, signal=3%
REACTOME_DAP12_INTERACTIONS	21	-0.496188	-1.25591	0.186667	1	1	4376	tags=48%, list=31%, signal=69%
REACTOME_MITOTIC_METAPHASE_AND_ANAPHASE	218	-0.33662	-1.26407	0.027439	1	1	4157	tags=39%, list=29%, signal=55%
REACTOME_SUMOYLATION_OF_TRANSCRIPTION_FACTORS	17	-0.52886	-1.26967	0.186813	1	1	644	tags=12%, list=5%, signal=12%
REACTOME_SIGNALING_BY_PDGFR_IN_DISEASE	16	-0.533557	-1.27099	0.186047	1	1	6260	tags=88%, list=44%, signal=157%
REACTOME_NOD1_2_SIGNALING_PATHWAY	34	-0.449815	-1.27957	0.155606	1	1	788	tags=9%, list=6%, signal=9%
KEGG_PROPANOATE_METABOLISM	27	-0.479541	-1.28009	0.146341	1	1	2594	tags=33%, list=18%, signal=41%
REACTOME_INWARDLY_RECTIFYING_K_CHANNELS	18	-0.516058	-1.28139	0.183628	1	1	36	tags=6%, list=0%, signal=6%
REACTOME_SIGNALING_BY_ERBB2_ECD_MUTANTS	15	-0.545669	-1.28181	0.182432	1	1	4580	tags=60%, list=32%, signal=89%
REACTOME_SPHINGOLIPID_METABOLISM	77	-0.396859	-1.28718	0.0982368	1	1	3282	tags=30%, list=23%, signal=39%
REACTOME_NS1_MEDIATED_EFFECTS_ON_HOST_PATHWAYS	41	-0.446639	-1.2872	0.156177	1	1	2511	tags=24%, list=18%, signal=30%
REACTOME_ANTIGEN_PRESENTATION_FOLDING_ASSEMBLY_AND_PEPTIDE_LOADING_OF_CLASS_I_MHC	18	-0.541733	-1.30735	0.154839	1	1	2239	tags=28%, list=16%, signal=33%
REACTOME_SLC_TRANSPORTER_DISORDERS	70	-0.409254	-1.30784	0.0696517	1	1	2549	tags=20%, list=18%, signal=24%
PID_ECADHERIN_KERATINOCYTE_PATHWAY	20	-0.535774	-1.31288	0.139186	1	1	2910	tags=30%, list=21%, signal=38%
REACTOME_RESOLUTION_OF_SISTER_CHROMATID_COHESION	114	-0.382606	-1.31778	0.0686813	1	1	4119	tags=43%, list=29%, signal=60%
REACTOME_CELL_SURFACE_INTERACTIONS_AT_THE_VASCULAR_WALL	84	-0.397766	-1.3202	0.0755208	1	1	1666	tags=17%, list=12%, signal=19%
REACTOME_RESOLUTION_OF_AP_SITES_VIA_THE_MULTIPLE_NUCLEOTIDE_PATCH_REPLACEMENT_PATHWAY	25	-0.500018	-1.32415	0.130901	1	1	5329	tags=68%, list=38%, signal=109%
REACTOME_SNRNP_ASSEMBLY	52	-0.444955	-1.3298	0.0919811	1	1	2534	tags=23%, list=18%, signal=28%
REACTOME_VASOPRESSIN_REGULATES_RENAL_WATER_HOMEOSTASIS_VIA_AQUAPORINS	30	-0.493364	-1.33	0.123318	1	1	3	tags=3%, list=0%, signal=3%
REACTOME_CRISTAE_FORMATION	31	-0.48253	-1.3347	0.0948081	1	1	1326	tags=16%, list=9%, signal=18%
REACTOME_INTERACTIONS_OF_VPR_WITH_HOST_CELLULAR_PROTEINS	36	-0.467394	-1.33915	0.111842	1	1	1903	tags=19%, list=13%, signal=22%
REACTOME_RNA_POLYMERASE_III_CHAIN_ELONGATION	18	-0.53358	-1.34145	0.149221	1	1	1665	tags=17%, list=12%, signal=19%
PID_ATM_PATHWAY	32	-0.487129	-1.34285	0.120805	1	1	4123	tags=56%, list=29%, signal=79%
REACTOME_INTERACTIONS_OF_REV_WITH_HOST_CELLULAR_PROTEINS	37	-0.474458	-1.34861	0.129496	1	1	1903	tags=16%, list=13%, signal=19%
KEGG_DRUG_METABOLISM_CYTOCHROME_P450	30	-0.490408	-1.34991	0.121005	1	1	1930	tags=27%, list=14%, signal=31%
REACTOME_PHOSPHORYLATION_OF_THE_APC_C	19	-0.556719	-1.3546	0.138593	1	1	5401	tags=79%, list=38%, signal=128%
REACTOME_AQUAPORIN_MEDIATED_TRANSPORT	32	-0.495158	-1.35588	0.109137	1	1	970	tags=9%, list=7%, signal=10%
REACTOME_CELL_JUNCTION_ORGANIZATION	69	-0.432435	-1.36132	0.0706806	1	1	1230	tags=12%, list=9%, signal=13%
REACTOME_GABA_B_RECEPTOR_ACTIVATION	25	-0.509947	-1.36151	0.114943	1	1	36	tags=4%, list=0%, signal=4%
REACTOME_SUMOYLATION_OF_SUMOYLATION_PROTEINS	35	-0.497293	-1.37362	0.0986239	1	1	1903	tags=17%, list=13%, signal=20%
REACTOME_HOMOLOGOUS_DNA_PAIRING_AND_STRAND_EXCHANGE	40	-0.468938	-1.37715	0.0886364	1	1	4000	tags=58%, list=28%, signal=80%
REACTOME_RNA_POLYMERASE_III_TRANSCRIPTION_TERMINATION	23	-0.531357	-1.37754	0.102975	1	1	2227	tags=26%, list=16%, signal=31%
REACTOME_CYTOSOLIC_SENSORS_OF_PATHOGEN_ASSOCIATED_DNA	59	-0.445368	-1.37889	0.0684597	1	1	1902	tags=22%, list=13%, signal=25%
REACTOME_RECRUITMENT_OF_MITOTIC_CENTROSOME_PROTEINS_AND_COMPLEXES	76	-0.43087	-1.38151	0.0461538	1	1	3644	tags=36%, list=26%, signal=48%
REACTOME_STING_MEDIATED_INDUCTION_OF_HOST_IMMUNE_RESPONSES	15	-0.593896	-1.38974	0.111111	1	1	2359	tags=47%, list=17%, signal=56%
REACTOME_ANCHORING_OF_THE_BASAL_BODY_TO_THE_PLASMA_MEMBRANE	93	-0.417731	-1.39109	0.038961	1	1	3048	tags=33%, list=22%, signal=42%
REACTOME_DOWNSTREAM_SIGNALING_OF_ACTIVATED_FGFR2	16	-0.58577	-1.39886	0.10124	1	1	4547	tags=63%, list=32%, signal=92%
BIOCARTA_ATRBRCA_PATHWAY	21	-0.568949	-1.40953	0.10962	0.998461	1	2418	tags=43%, list=17%, signal=52%
REACTOME_ORGANELLE_BIOGENESIS_AND_MAINTENANCE	271	-0.367623	-1.41188	0	1	1	2994	tags=27%, list=21%, signal=34%
KEGG_RNA_DEGRADATION	53	-0.465424	-1.41552	0.0576923	1	1	3480	tags=38%, list=25%, signal=50%
PID_CASPASE_PATHWAY	44	-0.481116	-1.41634	0.0675	1	1	678	tags=5%, list=5%, signal=5%
REACTOME_GABA_RECEPTOR_ACTIVATION	28	-0.530853	-1.42001	0.0831409	1	1	317	tags=7%, list=2%, signal=7%
REACTOME_TRANSFERRIN_ENDOCYTOSIS_AND_RECYCLING	26	-0.535635	-1.42168	0.0886364	1	1	903	tags=15%, list=6%, signal=16%
REACTOME_CILIUM_ASSEMBLY	179	-0.386178	-1.42207	0.00931677	1	1	3048	tags=29%, list=22%, signal=37%
REACTOME_ASSOCIATION_OF_TRIC_CCT_WITH_TARGET_PROTEINS_DURING_BIOSYNTHESIS	36	-0.502882	-1.42623	0.0671296	1	1	347	tags=6%, list=2%, signal=6%
REACTOME_NUCLEAR_IMPORT_OF_REV_PROTEIN	34	-0.505468	-1.42735	0.055814	1	1	1903	tags=18%, list=13%, signal=20%
REACTOME_SUMOYLATION_OF_DNA_DAMAGE_RESPONSE_AND_REPAIR_PROTEINS	73	-0.449427	-1.43219	0.031746	1	1	2428	tags=25%, list=17%, signal=30%
KEGG_BUTANOATE_METABOLISM	27	-0.534363	-1.43549	0.0859951	1	1	3388	tags=52%, list=24%, signal=68%
REACTOME_VIRAL_MESSENGER_RNA_SYNTHESIS	44	-0.48994	-1.43734	0.0332594	1	1	1903	tags=20%, list=13%, signal=24%
REACTOME_INSULIN_RECEPTOR_RECYCLING	21	-0.570652	-1.44319	0.0877193	1	1	903	tags=14%, list=6%, signal=15%
REACTOME_GAMMA_CARBOXYLATION_HYPUSINE_FORMATION_AND_ARYLSULFATASE_ACTIVATION	30	-0.531319	-1.44526	0.045977	1	1	1610	tags=23%, list=11%, signal=26%
REACTOME_MITOTIC_SPINDLE_CHECKPOINT	105	-0.422884	-1.44765	0.0397878	1	1	4119	tags=45%, list=29%, signal=63%
REACTOME_MITOTIC_PROMETAPHASE	187	-0.401718	-1.47304	0.00882353	1	1	3689	tags=37%, list=26%, signal=49%
REACTOME_MITOCHONDRIAL_FATTY_ACID_BETA_OXIDATION	31	-0.538503	-1.4806	0.0601336	1	1	2071	tags=35%, list=15%, signal=41%
REACTOME_NUCLEAR_PORE_COMPLEX_NPC_DISASSEMBLY	36	-0.526505	-1.4826	0.0390805	1	1	1990	tags=22%, list=14%, signal=26%
REACTOME_AURKA_ACTIVATION_BY_TPX2	68	-0.47088	-1.48293	0.0225564	1	1	3644	tags=38%, list=26%, signal=51%
REACTOME_GENE_AND_PROTEIN_EXPRESSION_BY_JAK_STAT_SIGNALING_AFTER_INTERLEUKIN_12_STIMULATION	32	-0.548043	-1.48643	0.0653595	1	1	17	tags=3%, list=0%, signal=3%
REACTOME_REGULATION_OF_PLK1_ACTIVITY_AT_G2_M_TRANSITION	83	-0.453948	-1.49159	0.026738	1	1	3644	tags=39%, list=26%, signal=52%
REACTOME_EXPORT_OF_VIRAL_RIBONUCLEOPROTEINS_FROM_NUCLEUS	32	-0.540655	-1.50768	0.0412621	1	1	1903	tags=19%, list=13%, signal=22%
REACTOME_BBSOME_MEDIATED_CARGO_TARGETING_TO_CILIUM	19	-0.621441	-1.51687	0.0388128	1	1	1662	tags=26%, list=12%, signal=30%
REACTOME_SYNTHESIS_OF_PIPS_AT_THE_EARLY_ENDOSOME_MEMBRANE	16	-0.640802	-1.51881	0.0519751	1	1	2697	tags=44%, list=19%, signal=54%
REACTOME_REGULATION_OF_GLUCOKINASE_BY_GLUCOKINASE_REGULATORY_PROTEIN	31	-0.563195	-1.52255	0.0303738	1	1	1903	tags=19%, list=13%, signal=22%
REACTOME_CELL_CELL_JUNCTION_ORGANIZATION	45	-0.513291	-1.5237	0.0236407	1	1	1113	tags=16%, list=8%, signal=17%
REACTOME_INTERLEUKIN_12_FAMILY_SIGNALING	43	-0.520976	-1.55073	0.0375587	1	1	174	tags=5%, list=1%, signal=5%
KEGG_TRYPTOPHAN_METABOLISM	30	-0.586598	-1.57013	0.0299539	1	1	628	tags=17%, list=4%, signal=17%
PID_CDC42_REG_PATHWAY	29	-0.57608	-1.57663	0.0243363	1	1	2950	tags=38%, list=21%, signal=48%
PID_INTEGRIN_A9B1_PATHWAY	18	-0.630866	-1.57776	0.0364807	1	1	1475	tags=17%, list=10%, signal=19%
REACTOME_INTERLEUKIN_12_SIGNALING	36	-0.568772	-1.59915	0.0340909	1	1	174	tags=6%, list=1%, signal=6%
REACTOME_DISEASES_OF_IMMUNE_SYSTEM	18	-0.680698	-1.6354	0.0234542	0.855625	1	1505	tags=33%, list=11%, signal=37%
REACTOME_IMMUNOREGULATORY_INTERACTIONS_BETWEEN_A_LYMPHOID_AND_A_NON_LYMPHOID_CELL	31	-0.593317	-1.63865	0.023753	0.922485	1	1317	tags=26%, list=9%, signal=28%
REACTOME_SUMOYLATION_OF_UBIQUITINYLATION_PROTEINS	38	-0.590129	-1.64126	0.00686499	1	1	1903	tags=21%, list=13%, signal=24%
PID_TOLL_ENDOGENOUS_PATHWAY	18	-0.676587	-1.65297	0.0282609	1	0.998	1505	tags=33%, list=11%, signal=37%
BIOCARTA_CASPASE_PATHWAY	18	-0.686215	-1.6578	0.00639659	1	0.998	19	tags=6%, list=0%, signal=6%
KEGG_VALINE_LEUCINE_AND_ISOLEUCINE_DEGRADATION	41	-0.587944	-1.71149	0.00694444	0.8652	0.986	2835	tags=39%, list=20%, signal=49%
PID_INTEGRIN5_PATHWAY	16	-0.728315	-1.77563	0.0133038	0.547868	0.888	57	tags=13%, list=0%, signal=13%
REACTOME_ADHERENS_JUNCTIONS_INTERACTIONS	21	-0.74684	-1.87441	0.0042735	0.213634	0.462	873	tags=19%, list=6%, signal=20%
REACTOME_PROTEIN_METHYLATION	16	-0.810536	-1.91582	0	0.161325	0.263	990	tags=25%, list=7%, signal=27%
PID_INTEGRIN_A4B1_PATHWAY	29	-0.758808	-2.04627	0.00226757	0.0320127	0.03	59	tags=10%, list=0%, signal=10%

## Sheet: List of Common Gene Sets
BIOCARTA_EPO_PATHWAY
KEGG_CYTOKINE_CYTOKINE_RECEPTOR_INTERACTION
KEGG_PPAR_SIGNALING_PATHWAY
PID_AP1_PATHWAY
PID_NFAT_TFPATHWAY
REACTOME_INTERFERON_ALPHA_BETA_SIGNALING
REACTOME_NEPHRIN_FAMILY_INTERACTIONS
REACTOME_NGF_STIMULATED_TRANSCRIPTION
REACTOME_NUCLEAR_EVENTS_KINASE_AND_TRANSCRIPTION_FACTOR_ACTIVATION
