# Supplementary material for: A Mesenchymal Tumor Cell State Confers Increased Dependency on the BCL-XL Anti-apoptotic Protein in Kidney Cancer
Source: Clin Cancer Res. Author manuscript; Available in PMC 2023 May 1. (PMC9633392; doi:10.1158/1078-0432.CCR-22-0669)
Supplement: 8 [file NIHMS1821904-supplement-8.xlsx]

## Sheet: Sheet 1
	Differential gene expression between sensitive (A498 & CAKI2) and insensitive (OSRC2 & UMRC2) cells lines following acute treatment with A1331852
	*abs(FC) ≥ 1.5 & FDR < 0.10
Entrez ID	Gene Symbol	logFC	logCPM	F	PValue	FDR
9075	CLDN2	-5.99543	8.03924	1267.7	2.21651e-32	2.17348e-28
57556	SEMA6A	-5.95739	7.78215	1246.87	3.07684e-32	2.17348e-28
7837	PXDN	4.52263	8.68457	1213.1	5.29725e-32	2.22948e-28
3897	L1CAM	5.69867	7.57102	1202.4	6.31224e-32	2.22948e-28
4131	MAP1B	4.78308	9.94765	1017.75	1.68961e-30	4.77416e-27
79083	MLPH	8.9056	6.59996	963.54	4.94955e-30	1.16545e-26
7171	TPM4	5.06314	8.39966	907.069	1.61603e-29	3.26161e-26
5097	PCDH1	5.98017	6.42299	895.059	2.09744e-29	3.70408e-26
2192	FBLN1	6.24712	7.21305	879.4	2.9617e-29	4.64921e-26
7145	TNS1	-4.12385	7.77041	848.908	5.8993e-29	8.33453e-26
5802	PTPRS	7.3191	8.24591	881.196	8.53067e-29	1.09565e-25
1282	COL4A1	3.97672	9.05498	817.609	1.22702e-28	1.44461e-25
157506	RDH10	3.35167	9.06683	811.082	1.4343e-28	1.55875e-25
284119	CAVIN1	5.05477	10.0896	794.89	2.12362e-28	2.14304e-25
6678	SPARC	5.42189	9.2392	787.505	2.54635e-28	2.37264e-25
134147	CMBL	3.83802	7.10977	785.33	2.68703e-28	2.37264e-25
57580	PREX1	5.79603	6.47308	751.034	6.39547e-28	5.31501e-25
60681	FKBP10	6.4693	7.87545	777.379	9.27137e-28	7.277e-25
6850	SYK	9.33603	5.35191	774.562	2.8405e-27	2.0464e-24
387914	SHISA2	6.45734	6.12124	694.656	2.89694e-27	2.0464e-24
10079	ATP9A	5.08076	7.31488	688.929	3.39926e-27	2.2869e-24
822	CAPG	4.58142	8.28715	685.725	3.71947e-27	2.38858e-24
5919	RARRES2	-5.17247	6.60949	677.96	4.63371e-27	2.8463e-24
1284	COL4A2	2.88222	9.43023	632.391	1.76927e-26	1.04151e-23
1645	AKR1C1	4.90532	9.85032	615.932	2.9357e-26	1.65902e-23
146330	FBXL16	5.39702	5.50821	603.932	4.28117e-26	2.32632e-23
56603	CYP26B1	5.9916	5.69576	593.055	6.06369e-26	3.17288e-23
116496	NIBAN1	3.02643	7.22557	580.602	9.09963e-26	4.59142e-23
2335	FN1	3.56032	13.0159	627.714	2.47396e-25	1.20524e-22
7056	THBD	7.3908	4.62152	570.352	7.87006e-25	3.70627e-22
56666	PANX2	4.29726	5.46776	510.867	1.03941e-24	4.73703e-22
57619	SHROOM3	3.02654	6.68953	502.827	1.40366e-24	6.19717e-22
976	ADGRE5	3.93744	7.23802	494.466	1.92759e-24	8.25244e-22
23612	PHLDA3	6.04058	7.21451	516.127	2.0219e-24	8.40157e-22
79006	METRN	4.82024	7.13527	556.065	2.53601e-24	1.02368e-21
4240	MFGE8	3.52122	6.92153	482.998	3.00267e-24	1.17838e-21
399665	FAM102A	2.80968	9.21691	511.128	3.20947e-24	1.2255e-21
11138	TBC1D8	3.1228	6.44864	476.938	3.81005e-24	1.41654e-21
9249	DHRS3	3.30845	7.55956	473.212	4.41702e-24	1.60009e-21
6376	CX3CL1	3.2568	6.16647	458.374	8.04465e-24	2.84137e-21
84627	ZNF469	6.63418	4.62166	457.116	8.47094e-24	2.91896e-21
157638	LRATD2	2.77378	7.77503	456.123	8.82429e-24	2.92358e-21
3797	KIF3C	2.71483	7.09937	455.92	8.8982e-24	2.92358e-21
4241	MELTF	3.03349	6.48212	451.672	1.06086e-23	3.40632e-21
367	AR	-3.97414	6.68256	450.922	1.09447e-23	3.43614e-21
3625	INHBB	5.25277	5.60785	438.782	1.82566e-23	5.60716e-21
55357	TBC1D2	3.37892	7.2343	436.738	1.99251e-23	5.98941e-21
3728	JUP	3.65031	7.16976	426.546	3.09877e-23	9.12072e-21
9076	CLDN1	2.33483	7.79938	418.579	4.40612e-23	1.2704e-20
1646	AKR1C2	4.47952	8.04439	407.306	7.32757e-23	2.07048e-20
27040	LAT	2.95817	5.82783	404.251	8.42896e-23	2.33499e-20
55214	P3H2	2.28077	7.91915	400.01	1.02544e-22	2.75842e-20
2697	GJA1	5.14007	6.08262	416.676	1.0348e-22	2.75842e-20
4651	MYO10	2.13293	9.00632	398.345	1.10807e-22	2.89905e-20
1289	COL5A1	7.54217	7.15276	397.426	1.1566e-22	2.971e-20
9805	SCRN1	-3.54916	5.97154	396.705	1.19625e-22	3.0057e-20
26470	SEZ6L2	4.33307	6.55872	396.414	1.21266e-22	3.0057e-20
56937	PMEPA1	4.25326	8.01943	395.721	1.25269e-22	3.05137e-20
896	CCND3	2.44692	7.249	394.371	1.33473e-22	3.19611e-20
85352	SHISAL1	5.19282	6.07491	393.801	1.37103e-22	3.22832e-20
285590	SH3PXD2B	2.51055	7.07826	392.696	1.44436e-22	3.33298e-20
1890	TYMP	3.49578	5.72262	392.43	1.46266e-22	3.33298e-20
2583	B4GALNT1	3.9118	5.66547	379.505	2.71937e-22	6.02659e-20
7057	THBS1	-2.38155	11.1151	379.392	2.73435e-22	6.02659e-20
8635	RNASET2	-2.77324	6.59393	379.106	2.77271e-22	6.02659e-20
1917	EEF1A2	2.74449	8.38897	377.138	3.05271e-22	6.53464e-20
27132	CPNE7	8.6037	5.41121	545.351	3.60657e-22	7.60501e-20
9902	MRC2	2.59148	7.29007	380.204	3.80444e-22	7.90429e-20
8612	PLPP2	4.4545	6.78349	398.094	4.16349e-22	8.52489e-20
3038	HAS3	2.56595	6.49238	368.637	4.6499e-22	9.38484e-20
9052	GPRC5A	2.32946	7.39827	367.922	4.81926e-22	9.58965e-20
83543	AIF1L	-3.97312	5.73482	367.211	4.99413e-22	9.79959e-20
1593	CYP27A1	-5.5432	5.62153	364.281	5.78834e-22	1.11185e-19
19	ABCA1	2.73414	7.87008	364.161	5.82369e-22	1.11185e-19
9314	KLF4	3.72625	5.68256	437.484	5.98781e-22	1.12794e-19
79027	ZNF655	-4.54159	5.50121	376.336	6.56761e-22	1.22088e-19
154810	AMOTL1	-3.75082	6.87357	360.563	6.99157e-22	1.28282e-19
6662	SOX9	2.74627	6.35302	367.132	7.20511e-22	1.30505e-19
8744	TNFSF9	2.70076	6.32909	349.808	1.21938e-21	2.18068e-19
55893	ZNF395	-2.12128	8.50834	345.538	1.52729e-21	2.69482e-19
1435	CSF1	2.13498	9.2511	345.32	1.54502e-21	2.69482e-19
4035	LRP1	2.09609	8.74176	343.852	1.67035e-21	2.8779e-19
23657	SLC7A11	2.4347	8.18803	364.15	2.19477e-21	3.73587e-19
4885	NPTX2	8.45509	4.10584	364.73	2.38482e-21	4.01103e-19
5552	SRGN	6.08787	5.52288	361.562	2.7805e-21	4.62152e-19
10882	C1QL1	-4.0908	6.85177	444.777	2.8298e-21	4.64878e-19
347902	AMIGO2	4.06359	6.97597	336.458	3.50884e-21	5.69804e-19
79586	CHPF	2.06504	7.30949	328.888	3.76512e-21	6.04472e-19
57608	JCAD	2.79335	9.25039	327.775	4.00502e-21	6.35762e-19
22885	ABLIM3	4.53309	6.83003	320.068	6.1745e-21	9.69259e-19
9540	TP53I3	2.61855	6.32436	318.624	6.70307e-21	1.02951e-18
1490	CCN2	4.20837	6.84646	318.621	6.70404e-21	1.02951e-18
8671	SLC4A4	-2.12319	8.44407	316.7	7.48186e-21	1.13199e-18
3726	JUNB	2.0582	7.77924	316.584	7.53165e-21	1.13199e-18
57834	CYP4F11	2.18293	7.48213	315.27	8.12207e-21	1.20788e-18
8038	ADAM12	2.65506	6.29608	314.651	8.41696e-21	1.2387e-18
29785	CYP2S1	6.82441	4.8947	403.939	9.08791e-21	1.32365e-18
768	CA9	-7.48344	5.35325	322.798	1.02881e-20	1.48317e-18
55351	STK32B	-5.23938	5.26722	306.724	1.33606e-20	1.90665e-18
1038	CDR1	7.06082	5.73272	315.353	1.55738e-20	2.20026e-18
1955	MEGF9	2.63327	5.85469	300.519	1.93253e-20	2.68058e-18
10984	KCNQ1OT1	-3.10342	8.00589	300.495	1.9353e-20	2.68058e-18
11187	PKP3	3.60962	5.17481	297.885	2.26489e-20	3.10664e-18
10272	FSTL3	2.4489	7.18243	295.863	2.5606e-20	3.47847e-18
144100	PLEKHA7	2.67291	6.16587	293.356	2.98446e-20	4.01567e-18
22873	DZIP1	-4.23802	5.9423	292.759	3.09576e-20	4.12612e-18
379	ARL4D	3.76553	5.36231	290.502	3.55775e-20	4.69756e-18
54600	UGT1A9	-5.47763	6.27131	300.049	3.75581e-20	4.91315e-18
7138	TNNT1	3.42583	5.9255	288.429	4.04606e-20	5.24428e-18
64065	PERP	2.54474	7.35539	307.862	4.15682e-20	5.33887e-18
7077	TIMP2	2.5492	6.78181	306.143	4.58111e-20	5.83081e-18
5455	POU3F3	4.64053	4.71638	284.834	5.06707e-20	6.39175e-18
114804	RNF157	3.48588	5.40209	284.416	5.20203e-20	6.50392e-18
50861	STMN3	3.83858	7.21163	282.156	6.00119e-20	7.43726e-18
467	ATF3	3.0299	5.14361	281.935	6.08622e-20	7.47705e-18
54578	UGT1A6	-4.60063	5.37365	281.694	6.18008e-20	7.52691e-18
2548	GAA	2.64698	6.02477	282.359	7.65517e-20	9.24378e-18
8352	H3C3	5.07132	8.43178	578.277	8.35213e-20	9.99991e-18
3337	DNAJB1	1.74202	7.96538	276.566	8.58331e-20	1.01903e-17
3687	ITGAX	3.9572	4.26972	274.64	9.72339e-20	1.14477e-17
266727	MDGA1	2.99413	5.48808	273.653	1.03686e-19	1.21064e-17
2012	EMP1	6.89663	4.07205	293.474	1.05011e-19	1.21606e-17
8542	APOL1	-1.84217	8.7375	269.91	1.32531e-19	1.52227e-17
3716	JAK1	-3.04423	7.94613	269.618	1.35106e-19	1.53934e-17
221935	SDK1	3.73772	5.18258	265.672	1.75607e-19	1.98478e-17
10609	P3H4	2.75599	6.24761	264.788	1.86327e-19	2.08923e-17
10076	PTPRU	2.99342	5.54556	264.273	1.92878e-19	2.14566e-17
8638	OASL	7.03525	4.87306	270.635	2.29418e-19	2.5322e-17
5522	PPP2R2C	5.64158	6.03871	269.139	2.52693e-19	2.76748e-17
84561	SLC12A8	3.42388	5.45886	259.877	2.59706e-19	2.82241e-17
4133	MAP2	3.4291	6.57039	257.84	2.9854e-19	3.20689e-17
253461	ZBTB38	-2.29648	7.15164	257.787	2.99624e-19	3.20689e-17
23136	EPB41L3	-6.01673	6.33808	265.834	3.13314e-19	3.3282e-17
26762	HAVCR1	-1.96259	7.57088	255.642	3.47354e-19	3.63718e-17
284217	LAMA1	2.62787	6.88672	255.634	3.47551e-19	3.63718e-17
3433	IFIT2	4.62074	4.5697	254.977	3.63708e-19	3.77828e-17
6624	FSCN1	1.69721	9.18707	253.257	4.09918e-19	4.22724e-17
147645	VSIG10L	3.01149	4.71184	252.657	4.27422e-19	4.37581e-17
84740	AFAP1-AS1	4.52529	7.29767	252.309	4.37953e-19	4.45137e-17
1953	MEGF6	2.93665	6.42359	250.773	4.87767e-19	4.92226e-17
23022	PALLD	1.6961	8.1865	250.354	5.02367e-19	5.03364e-17
25894	PLEKHG4	5.00621	4.74441	249.456	5.35193e-19	5.32479e-17
23089	PEG10	-1.61364	8.89453	247.014	6.36433e-19	6.24978e-17
6519	SLC3A1	-4.87319	5.73825	247.001	6.37011e-19	6.24978e-17
9037	SEMA5A	-3.0062	5.72386	246.573	6.56749e-19	6.399e-17
81031	SLC2A10	7.1994	3.75085	262.404	7.11599e-19	6.88594e-17
359948	IRF2BP2	1.80514	7.36435	244.995	7.35237e-19	7.06628e-17
2274	FHL2	1.67152	8.17783	242.79	8.61747e-19	8.22619e-17
8912	CACNA1H	3.67882	5.4895	317.576	9.3986e-19	8.91164e-17
140706	CCM2L	4.24428	4.04056	241.154	9.70348e-19	9.13939e-17
5174	PDZK1	-2.68678	6.20804	238.609	1.16855e-18	1.09333e-16
6840	SVIL	1.77543	8.29258	237.586	1.25987e-18	1.17102e-16
5099	PCDH7	4.77004	5.55177	237.475	1.27016e-18	1.17287e-16
5332	PLCB4	-1.96209	7.97029	239.589	1.43693e-18	1.31825e-16
85441	HELZ2	2.06606	7.3649	253.503	1.50643e-18	1.36472e-16
1903	S1PR3	3.53977	5.79254	235.165	1.50691e-18	1.36472e-16
5256	PHKA2	-2.1808	6.29191	234.297	1.60756e-18	1.4466e-16
10501	SEMA6B	4.18782	4.9334	233.923	1.65304e-18	1.47811e-16
85236	H2BC12	4.32961	5.67657	232.806	1.79701e-18	1.59674e-16
23362	PSD3	2.07755	6.73012	232.581	1.82762e-18	1.61379e-16
10602	CDC42EP3	3.0426	5.64433	231.214	2.02545e-18	1.77736e-16
255488	RNF144B	4.21437	5.12998	229.057	2.38475e-18	2.07286e-16
23530	NNT	-5.36953	5.52208	236.299	2.39154e-18	2.07286e-16
10891	PPARGC1A	-4.65559	6.34113	228.05	2.57476e-18	2.21807e-16
9536	PTGES	3.37102	4.64958	227.901	2.60422e-18	2.22984e-16
57016	AKR1B10	1.77024	10.3267	225.116	3.22455e-18	2.73802e-16
81606	LBH	4.43936	4.78522	225.068	3.23647e-18	2.73802e-16
7127	TNFAIP2	1.61213	8.74456	224.952	3.2656e-18	2.74621e-16
84959	UBASH3B	1.87299	6.99581	224.488	3.38484e-18	2.82965e-16
10140	TOB1	2.22121	5.87092	223.834	3.56044e-18	2.95893e-16
7012	TERC	2.15551	7.44117	237.177	3.59549e-18	2.97059e-16
6347	CCL2	6.67055	4.93371	335.555	3.69416e-18	3.02581e-16
8324	FZD7	2.08065	6.42131	223.321	3.70516e-18	3.02581e-16
83592	AKR1E2	7.1233	3.78899	229.887	3.82645e-18	3.1069e-16
56654	NPDC1	2.3839	5.74192	222.057	4.08804e-18	3.29344e-16
7477	WNT7B	3.68662	6.8734	222.011	4.10281e-18	3.29344e-16
286319	TUSC1	4.70878	4.7186	227.793	4.47227e-18	3.56973e-16
5069	PAPPA	-2.42707	6.47512	219.852	4.85929e-18	3.85686e-16
6526	SLC5A3	1.84376	7.71107	222.425	5.17711e-18	4.08615e-16
84256	FLYWCH1	1.7838	7.75092	222.318	5.22009e-18	4.09719e-16
51162	EGFL7	4.3155	5.21898	218.243	5.51746e-18	4.30667e-16
4856	CCN3	2.71353	5.43197	217.716	5.75281e-18	4.4657e-16
90249	UNC5A	5.27802	3.68807	217.032	6.07368e-18	4.68901e-16
3690	ITGB3	1.63559	8.23404	216.856	6.1597e-18	4.72958e-16
114569	MAL2	2.4678	5.61052	216.641	6.26602e-18	4.76321e-16
8942	KYNU	2.76426	5.64091	220.675	6.29166e-18	4.76321e-16
11020	IFT27	3.10644	4.60552	216.564	6.30465e-18	4.76321e-16
58526	MID1IP1	3.12492	4.91067	215.937	6.62782e-18	4.98074e-16
51191	HERC5	8.48396	3.96237	253.572	7.04414e-18	5.26559e-16
3955	LFNG	-1.84631	6.78457	214.972	7.16014e-18	5.32413e-16
89795	NAV3	1.9819	6.80956	214.684	7.32781e-18	5.42028e-16
1789	DNMT3B	1.8989	7.02842	214.599	7.37778e-18	5.42882e-16
5366	PMAIP1	2.51856	5.18831	214.091	7.68542e-18	5.62589e-16
4791	NFKB2	1.5668	7.68562	213.42	8.11258e-18	5.90797e-16
10769	PLK2	1.52092	8.94324	212.693	8.60309e-18	6.23305e-16
79047	KCTD15	5.38122	6.19789	225.651	8.99985e-18	6.48724e-16
90102	PHLDB2	-1.78688	6.95	211.805	9.24514e-18	6.63022e-16
1514	CTSL	1.77839	7.90532	211.694	9.3293e-18	6.65679e-16
1026	CDKN1A	1.70691	8.15052	210.798	1.00348e-17	7.1242e-16
10653	SPINT2	3.30186	7.93292	210.279	1.04689e-17	7.39525e-16
30846	EHD2	1.85961	8.31489	209.548	1.11142e-17	7.812e-16
1265	CNN2	2.10649	7.30306	209.402	1.12482e-17	7.86709e-16
6236	RRAD	3.02826	6.53382	241.53	1.17134e-17	8.15208e-16
220	ALDH1A3	2.66327	5.65828	207.834	1.27965e-17	8.8622e-16
64114	TMBIM1	2.14742	6.24082	207.21	1.34741e-17	9.28597e-16
50649	ARHGEF4	4.09013	4.16855	206.709	1.40448e-17	9.63229e-16
84766	CRACR2A	-9.20166	4.19697	226.699	1.4439e-17	9.85479e-16
81621	KAZALD1	5.28879	3.46592	206.284	1.45482e-17	9.88162e-16
5831	PYCR1	1.63412	7.13709	206.028	1.48608e-17	1.00456e-15
9518	GDF15	2.64275	8.83623	375.763	1.50351e-17	1.01151e-15
55619	DOCK10	5.62966	5.65816	211.223	1.60692e-17	1.07595e-15
6623	SNCG	6.29597	4.89716	286.59	1.76754e-17	1.17792e-15
91607	SLFN11	-9.34038	4.76258	216.236	1.82532e-17	1.21071e-15
10509	SEMA4B	1.7411	8.7696	202.549	1.98866e-17	1.31289e-15
54509	RHOF	4.28467	3.7518	201.9	2.10067e-17	1.38039e-15
2026	ENO2	-2.18721	7.08077	201.772	2.12339e-17	1.38886e-15
7185	TRAF1	2.81196	5.84363	201.609	2.15287e-17	1.40165e-15
79962	DNAJC22	-1.9651	6.41574	201.412	2.18907e-17	1.41868e-15
51313	GASK1B	3.66168	5.38862	200.67	2.33143e-17	1.50404e-15
5600	MAPK11	3.61248	5.97708	200.369	2.39182e-17	1.53599e-15
8828	NRP2	2.02776	7.89673	234.064	2.51971e-17	1.61079e-15
23743	BHMT2	-1.82554	6.97952	199.505	2.57469e-17	1.63852e-15
1847	DUSP5	3.54941	7.11934	440.407	2.73264e-17	1.73125e-15
55930	MYO5C	-4.21752	4.48907	197.657	3.0166e-17	1.90261e-15
56999	ADAMTS9	-1.79484	6.66046	196.775	3.25485e-17	2.04376e-15
26220	DGCR5	-2.08082	5.93036	196.459	3.34512e-17	2.09114e-15
7351	UCP2	3.87792	5.07342	194.684	3.9023e-17	2.42181e-15
57146	TMEM159	2.77464	4.9177	194.666	3.90836e-17	2.42181e-15
4288	MKI67	-1.60679	9.45845	193.872	4.18908e-17	2.58442e-15
79802	HHIPL2	5.55059	3.73586	193.73	4.24134e-17	2.60529e-15
7045	TGFBI	-1.47162	9.67649	193.673	4.26264e-17	2.60704e-15
266977	ADGRF1	9.07376	4.873	217.709	4.80419e-17	2.92559e-15
645553	IGFL2-AS1	5.52089	4.16413	203.298	5.04065e-17	3.05641e-15
745	MYRF	-1.69804	7.34771	191.501	5.15966e-17	3.1152e-15
84913	ATOH8	-2.09984	6.78136	190.293	5.74215e-17	3.45213e-15
5649	RELN	-2.86739	8.50986	190.211	5.78456e-17	3.46289e-15
6888	TALDO1	1.42364	8.9625	189.652	6.07936e-17	3.62401e-15
8342	H2BC14	8.51593	4.22141	249.977	6.31827e-17	3.73681e-15
6696	SPP1	2.13638	10.2533	261.101	6.32147e-17	3.73681e-15
4193	MDM2	1.52549	8.2421	188.922	6.48832e-17	3.81946e-15
57537	SORCS2	3.92383	5.66546	212.659	6.91643e-17	4.05458e-15
374	AREG	6.7698	3.83517	209.646	6.96236e-17	4.06464e-15
57506	MAVS	-1.57419	8.25382	187.222	7.55702e-17	4.39365e-15
4053	LTBP2	3.58895	4.3582	200.283	7.74112e-17	4.48223e-15
26086	GPSM1	3.15896	5.4222	186.85	7.81464e-17	4.50634e-15
10158	PDZK1IP1	1.92936	5.92183	186.192	8.29284e-17	4.76265e-15
54985	HCFC1R1	1.77497	6.38066	185.703	8.66812e-17	4.95802e-15
54978	SLC35F6	1.48971	7.91963	183.593	1.05037e-16	5.98371e-15
64411	ARAP3	3.13964	5.08412	183.345	1.0745e-16	6.09658e-15
4938	OAS1	3.50823	4.39317	181.987	1.21729e-16	6.87916e-15
25903	OLFML2B	4.64903	5.34931	181.708	1.24906e-16	7.03058e-15
6386	SDCBP	2.30054	7.32107	221.527	1.31136e-16	7.32771e-15
4316	MMP7	4.37752	5.53085	280.026	1.31222e-16	7.32771e-15
54101	RIPK4	1.80861	6.99783	179.912	1.47514e-16	8.20503e-15
2678	GGT1	-1.61926	7.42345	179.137	1.58554e-16	8.78452e-15
65249	ZSWIM4	2.04604	5.5223	177.388	1.86799e-16	1.0309e-14
57118	CAMK1D	3.05334	5.31362	176.907	1.95463e-16	1.07451e-14
10797	MTHFD2	1.91814	6.91375	178.249	1.99358e-16	1.09168e-14
4811	NID1	-2.46907	6.98955	176.327	2.06468e-16	1.12625e-14
688	KLF5	2.15956	5.14498	175.798	2.17075e-16	1.17955e-14
84875	PARP10	1.70714	6.68988	174.396	2.48022e-16	1.34255e-14
140606	SELENOM	2.67028	5.54972	173.371	2.73562e-16	1.47515e-14
282973	JAKMIP3	3.18012	4.55886	173.025	2.82797e-16	1.51915e-14
26153	KIF26A	-6.2054	5.55281	177.244	2.95521e-16	1.58148e-14
5962	RDX	-1.69442	7.818	171.712	3.20925e-16	1.71096e-14
27106	ARRDC2	1.82887	5.65446	171.108	3.40255e-16	1.80719e-14
155368	METTL27	2.81487	4.46897	170.769	3.51624e-16	1.86058e-14
9901	SRGAP3	4.47136	4.05311	170.16	3.73059e-16	1.96531e-14
11190	CEP250	-1.62137	7.88963	172.404	3.74199e-16	1.96531e-14
201895	SMIM14	2.52305	5.44306	169.368	4.03047e-16	2.10898e-14
26504	CNNM4	2.69471	6.49108	270.969	4.05596e-16	2.11029e-14
861	RUNX1	1.96995	6.35033	169.286	4.06285e-16	2.11029e-14
51278	IER5	1.85842	6.07717	168.972	4.18938e-16	2.16227e-14
8357	H3C10	6.58838	7.25054	350.456	4.19354e-16	2.16227e-14
6695	SPOCK1	1.89248	8.47696	168.786	4.26634e-16	2.19181e-14
4756	NEO1	-1.70901	6.42841	168.594	4.34767e-16	2.2255e-14
29015	SLC43A3	-4.89381	5.9573	168.521	4.37897e-16	2.23343e-14
375449	MAST4	-3.33017	5.71776	168.318	4.46701e-16	2.27014e-14
29967	LRP12	1.93199	6.47101	168.133	4.5489e-16	2.30347e-14
84514	GHDC	4.36618	4.54206	167.641	4.77469e-16	2.40615e-14
133746	JMY	3.45249	4.9649	172.083	4.78572e-16	2.40615e-14
6913	TBX15	-4.71796	4.57838	167.468	4.8566e-16	2.43312e-14
1948	EFNB2	2.71103	4.50558	167.416	4.88171e-16	2.43706e-14
66004	LYNX1	4.04287	4.97208	166.516	5.33578e-16	2.65436e-14
83871	RAB34	-5.44351	5.84024	206.694	5.47954e-16	2.71631e-14
9911	TMCC2	3.41867	4.14647	165.768	5.74693e-16	2.8389e-14
489	ATP2A3	8.63879	3.03573	185.207	6.02452e-16	2.96566e-14
65988	ZNF747	3.83824	4.41026	169.054	6.38586e-16	3.13262e-14
8463	TEAD2	2.80561	5.1748	184.34	6.43926e-16	3.14788e-14
84937	ZNRF1	1.89658	5.84611	164.492	6.52703e-16	3.17979e-14
51363	CHST15	1.70793	6.71651	163.995	6.85977e-16	3.33041e-14
1767	DNAH5	2.44975	4.88958	163.746	7.03368e-16	3.38845e-14
5795	PTPRJ	1.34933	8.27234	163.705	7.06246e-16	3.38845e-14
7111	TMOD1	7.42774	3.40609	168.005	7.06324e-16	3.38845e-14
10848	PPP1R13L	2.26882	5.9343	163.687	7.07525e-16	3.38845e-14
128710	SLX4IP	-2.52669	5.22973	163.406	7.27838e-16	3.47395e-14
119	ADD2	-1.99312	7.22801	163.067	7.53077e-16	3.58232e-14
8644	AKR1C3	2.1687	8.53715	179.967	7.99234e-16	3.78912e-14
5066	PAM	-1.39571	7.88528	161.966	8.41675e-16	3.97699e-14
100216001	MANCR	4.08405	3.97667	161.088	9.20148e-16	4.33328e-14
7157	TP53	1.91146	5.51091	160.995	9.28868e-16	4.35981e-14
8437	RASAL1	3.34288	4.62887	174.452	1.11457e-15	5.21413e-14
7128	TNFAIP3	1.69194	6.36158	158.119	1.24754e-15	5.81691e-14
8566	PDXK	1.27102	9.72965	157.518	1.32755e-15	6.16963e-14
162394	SLFN5	2.78477	5.08074	156.624	1.45662e-15	6.74725e-14
4162	MCAM	-7.08641	5.83359	159.141	1.69176e-15	7.81083e-14
22859	ADGRL1	2.02509	5.45109	155.133	1.7021e-15	7.82881e-14
84807	NFKBID	2.46483	4.87895	155.107	1.70673e-15	7.82881e-14
3778	KCNMA1	2.56031	7.28471	154.648	1.7911e-15	8.18919e-14
64856	VWA1	4.23341	3.87378	154.498	1.81959e-15	8.29264e-14
85450	ITPRIP	1.94113	5.71668	154.273	1.86312e-15	8.46374e-14
1643	DDB2	2.4954	5.39968	154.06	1.90543e-15	8.62252e-14
6653	SORL1	3.51012	4.90191	154.036	1.91028e-15	8.62252e-14
5371	PML	1.61287	7.75854	155.884	1.92896e-15	8.6791e-14
871	SERPINH1	-1.5576	8.78409	153.756	1.9676e-15	8.82483e-14
23475	QPRT	1.72763	8.30792	153.411	2.04051e-15	9.12291e-14
341640	FREM2	-6.02816	4.59721	161.177	2.10467e-15	9.38006e-14
9246	UBE2L6	3.1275	4.54207	152.725	2.19442e-15	9.74931e-14
344887	NMRAL2P	3.08621	5.14173	152.016	2.36646e-15	1.04807e-13
9514	GAL3ST1	-1.38909	7.74676	151.98	2.37551e-15	1.04879e-13
3732	CD82	3.44517	7.18635	151.857	2.40687e-15	1.05932e-13
50512	PODXL2	3.1527	4.61963	151.793	2.42329e-15	1.06324e-13
6792	CDKL5	-4.52441	4.99182	151.609	2.4714e-15	1.08099e-13
1728	NQO1	1.29039	9.7888	150.777	2.70145e-15	1.1759e-13
4774	NFIA	-1.93886	6.63582	150.765	2.70503e-15	1.1759e-13
6907	TBL1X	-1.57146	7.22873	150.705	2.72266e-15	1.17993e-13
6389	SDHA	-1.35261	7.83603	150.668	2.73343e-15	1.18098e-13
27113	BBC3	1.94525	5.12686	150.441	2.80079e-15	1.20639e-13
51678	MPP6	-1.72182	7.41206	150.356	2.82642e-15	1.21373e-13
202	CRYBG1	2.61453	5.7817	150.164	2.88566e-15	1.2341e-13
51454	GULP1	1.93272	5.6226	150.145	2.89134e-15	1.2341e-13
6919	TCEA2	3.26961	3.53162	149.633	3.05534e-15	1.30018e-13
7022	TFAP2C	6.91636	3.2114	156.714	3.2709e-15	1.38773e-13
91526	ANKRD44	2.22416	5.11793	148.54	3.43894e-15	1.45465e-13
81786	TRIM7	3.57516	3.72597	148.191	3.57205e-15	1.50645e-13
389792	IER5L	1.63917	6.32541	148.154	3.58633e-15	1.50797e-13
9258	MFHAS1	1.46576	6.45938	147.954	3.66544e-15	1.53666e-13
80139	ZNF703	2.53177	5.18706	147.469	3.86432e-15	1.61524e-13
11221	DUSP10	2.5905	4.6386	146.597	4.25103e-15	1.77164e-13
23321	TRIM2	2.178	5.70776	152.614	4.27003e-15	1.77432e-13
1951	CELSR3	6.08896	3.74137	158.162	4.32178e-15	1.79056e-13
26037	SIPA1L1	-2.03335	5.58907	145.907	4.58609e-15	1.89451e-13
3656	IRAK2	2.45268	4.98267	145.635	4.72566e-15	1.94648e-13
10317	B3GALT5	2.55335	4.59462	145.563	4.76315e-15	1.95622e-13
25778	DSTYK	1.66296	6.03537	145.283	4.91261e-15	2.01175e-13
1130	LYST	1.69694	6.04357	144.262	5.50071e-15	2.24607e-13
25861	WHRN	1.97994	5.30949	144.122	5.58723e-15	2.27482e-13
253982	ASPHD1	3.13274	5.1387	143.798	5.79253e-15	2.35164e-13
23603	CORO1C	-1.2656	8.59613	143.668	5.87686e-15	2.37903e-13
8291	DYSF	-6.42987	3.96299	147.036	5.95463e-15	2.40302e-13
2752	GLUL	-4.83178	5.00622	150.786	5.97014e-15	2.40302e-13
490	ATP2B1	-1.86281	6.23813	143.352	6.08734e-15	2.44324e-13
3914	LAMB3	2.53423	8.36771	143.215	6.18156e-15	2.47403e-13
10962	MLLT11	1.73287	5.93745	142.759	6.50449e-15	2.59591e-13
6586	SLIT3	4.79617	6.42862	142.641	6.5914e-15	2.62319e-13
286	ANK1	5.32863	4.48407	153.111	6.68039e-15	2.65114e-13
6262	RYR2	3.4119	5.85068	142.285	6.85991e-15	2.71476e-13
5226	PGD	1.24514	8.20557	142.25	6.88711e-15	2.71791e-13
50614	GALNT9	2.62524	6.13734	141.889	7.17211e-15	2.81593e-13
6774	STAT3	1.30382	7.6696	141.885	7.17535e-15	2.81593e-13
5912	RAP2B	1.38307	6.91018	141.855	7.19949e-15	2.81757e-13
8970	H2BC11	4.18161	5.86965	213.984	7.21968e-15	2.81767e-13
50804	MYEF2	-3.28111	5.41798	141.631	7.38387e-15	2.87381e-13
2736	GLI2	4.91669	4.60305	148.632	7.46367e-15	2.89689e-13
23641	LDOC1	5.04748	4.25259	144.513	7.82042e-15	3.0139e-13
51474	LIMA1	2.37054	6.43853	166.217	7.82525e-15	3.0139e-13
113026	PLCD3	1.50466	6.90384	141.112	7.82914e-15	3.0139e-13
339834	IHO1	6.29711	3.42303	146.03	8.08331e-15	3.10329e-13
576	ADGRB2	4.95696	4.10357	144.117	8.16519e-15	3.12623e-13
2820	GPD2	4.8531	6.06676	147.28	8.59846e-15	3.28322e-13
89796	NAV1	1.89879	7.42644	140.012	8.8689e-15	3.37736e-13
5746	PTH2R	4.55656	3.27996	139.934	8.94747e-15	3.39811e-13
8853	ASAP2	1.34313	6.91968	139.857	9.0258e-15	3.41867e-13
55785	FGD6	1.60445	6.07662	139.349	9.56404e-15	3.61285e-13
26064	RAI14	1.38505	8.3914	139.265	9.65627e-15	3.63272e-13
164832	LONRF2	2.61387	4.68262	139.242	9.68225e-15	3.63272e-13
4810	NHS	-1.76459	6.42999	139.231	9.69377e-15	3.63272e-13
79156	PLEKHF1	2.97027	4.93485	139.204	9.72447e-15	3.63458e-13
401647	GOLGA7B	3.89417	5.01478	139.128	9.80824e-15	3.65622e-13
79094	CHAC1	2.68819	3.99185	138.651	1.03594e-14	3.85152e-13
9609	RAB36	3.75813	4.43839	138.591	1.04306e-14	3.86782e-13
2673	GFPT1	1.24546	7.96855	138.483	1.056e-14	3.90553e-13
7763	ZFAND5	1.41248	7.45241	138.438	1.06148e-14	3.91556e-13
2273	FHL1	2.10358	5.27356	138.278	1.08112e-14	3.97763e-13
8462	KLF11	1.82038	5.26647	138.136	1.099e-14	4.0329e-13
9856	KIAA0319	4.37767	4.47847	139.726	1.10403e-14	4.04086e-13
22941	SHANK2	-1.78113	6.28958	137.958	1.12173e-14	4.09503e-13
3570	IL6R	-2.31976	5.2169	137.64	1.16351e-14	4.23662e-13
8536	CAMK1	-2.55949	4.77105	137.447	1.1897e-14	4.32086e-13
23310	NCAPD3	-1.63904	6.38165	136.894	1.26812e-14	4.58302e-13
2121	EVC	-1.35363	8.23867	136.889	1.26895e-14	4.58302e-13
9945	GFPT2	2.90304	4.33442	136.87	1.27162e-14	4.58302e-13
1809	DPYSL3	1.19632	9.52512	136.786	1.28408e-14	4.61617e-13
3159	HMGA1	1.92809	9.23472	206.364	1.32366e-14	4.74635e-13
162073	ITPRIPL2	1.28444	7.30428	136.226	1.3702e-14	4.90081e-13
9582	APOBEC3B	6.1234	3.55183	142.759	1.39068e-14	4.96148e-13
146802	SLC47A2	5.10491	4.59051	139.098	1.42205e-14	5.06064e-13
9242	MSC	1.84491	6.1551	135.223	1.54005e-14	5.46678e-13
5160	PDHA1	-1.57239	6.4029	135.141	1.55498e-14	5.50509e-13
23466	CBX6	1.20388	9.03743	135.11	1.5605e-14	5.50509e-13
55841	WWC3	-1.30825	7.54057	135.099	1.56253e-14	5.50509e-13
359845	RFLNB	5.13544	4.68931	141.319	1.62492e-14	5.71067e-13
5064	PALM	2.9106	4.25951	133.74	1.83275e-14	6.42509e-13
340061	STING1	3.25859	4.29272	133.519	1.88119e-14	6.57859e-13
8904	CPNE1	-1.3702	7.04902	133.254	1.94087e-14	6.77053e-13
10449	ACAA2	-2.54652	5.02515	133.054	1.98731e-14	6.91543e-13
56252	YLPM1	-1.78443	6.53443	132.985	2.00361e-14	6.95505e-13
64759	TNS3	1.23331	8.72808	132.457	2.13312e-14	7.37432e-13
1004	CDH6	-2.07588	7.46323	190.024	2.13519e-14	7.37432e-13
7846	TUBA1A	1.6911	6.294	134.305	2.14006e-14	7.37432e-13
57106	NAT14	2.99953	4.60352	132.112	2.22241e-14	7.63945e-13
148022	TICAM1	1.69674	5.46136	132.037	2.24237e-14	7.68939e-13
256987	SERINC5	1.66611	6.24377	131.96	2.26294e-14	7.74111e-13
6817	SULT1A1	1.73251	5.98109	131.934	2.27004e-14	7.74665e-13
7328	UBE2H	1.18397	8.18018	131.729	2.32609e-14	7.9188e-13
105373989	LOC105373989	4.28501	3.34777	131.578	2.36823e-14	8.04288e-13
2294	FOXF1	8.49412	3.23206	141.411	2.37412e-14	8.04353e-13
10135	NAMPT	1.66214	7.75058	131.505	2.38908e-14	8.07485e-13
408	ARRB1	2.17843	4.98573	131.328	2.44018e-14	8.21529e-13
8844	KSR1	-1.89266	6.91556	131.32	2.44226e-14	8.21529e-13
64798	DEPTOR	5.86232	3.06444	131.133	2.4976e-14	8.38151e-13
29952	DPP7	2.3261	6.21556	131.89	2.50553e-14	8.38819e-13
84532	ACSS1	4.96165	4.08143	137.089	2.58595e-14	8.63694e-13
3306	HSPA2	2.33499	4.52211	130.7	2.63056e-14	8.75619e-13
9319	TRIP13	-1.81054	6.26935	130.689	2.63405e-14	8.75619e-13
25841	ABTB2	1.42429	6.46344	130.661	2.64276e-14	8.76453e-13
90338	ZNF160	-4.81771	5.24708	137.543	2.67144e-14	8.8389e-13
1999	ELF3	1.76643	7.45989	164.124	2.71632e-14	8.94661e-13
85415	RHPN2	1.41239	6.37649	130.432	2.71666e-14	8.94661e-13
55769	ZNF83	-3.24764	4.41841	130.15	2.81026e-14	9.23335e-13
105377594		-7.5906	4.21313	139.546	2.89748e-14	9.49782e-13
3216	HOXB6	2.66904	5.00711	129.738	2.95317e-14	9.65797e-13
3909	LAMA3	1.32844	7.04501	129.703	2.96554e-14	9.67603e-13
5327	PLAT	2.63812	5.07365	156.315	3.07145e-14	9.99848e-13
2590	GALNT2	-1.24942	8.04461	129.187	3.15664e-14	1.02522e-12
30845	EHD3	4.73736	4.30774	131.946	3.2237e-14	1.0446e-12
322	APBB1	4.4778	2.93777	128.311	3.51047e-14	1.13292e-12
59345	GNB4	2.40706	5.12725	128.307	3.51232e-14	1.13292e-12
970	CD70	1.58996	6.91115	128.035	3.63023e-14	1.16829e-12
1191	CLU	1.48327	7.79465	127.922	3.68061e-14	1.18181e-12
11322	TMC6	2.67233	3.90983	127.848	3.71417e-14	1.18988e-12
132864	CPEB2	1.56213	6.40383	127.443	3.90229e-14	1.24732e-12
84419	C15orf48	8.37489	3.04393	133.244	3.98417e-14	1.27062e-12
3280	HES1	1.8954	4.45163	127.077	4.08119e-14	1.29863e-12
2872	MKNK2	1.28066	7.45955	126.964	4.13842e-14	1.31388e-12
5585	PKN1	1.17945	7.82484	126.713	4.26779e-14	1.35191e-12
2118	ETV4	3.68278	4.47769	185.173	4.44038e-14	1.40184e-12
9368	SLC9A3R1	-1.48292	8.34567	126.381	4.44523e-14	1.40184e-12
5365	PLXNB3	2.46383	4.74781	125.639	4.8716e-14	1.53287e-12
395	ARHGAP6	-2.68988	4.72564	125.228	5.12541e-14	1.60915e-12
730005	SEC14L6	-4.6978	4.71238	130.758	5.2963e-14	1.65912e-12
4037	LRP3	3.53227	5.88746	124.914	5.32887e-14	1.66563e-12
1836	SLC26A2	1.53773	6.46719	124.734	5.44998e-14	1.69972e-12
283349	RASSF3	1.69977	6.32221	136.932	5.63941e-14	1.75493e-12
64866	CDCP1	1.81188	7.8658	137.407	5.90309e-14	1.83294e-12
10290	SPEG	1.8553	5.75909	129.031	6.12821e-14	1.89867e-12
1476	CSTB	1.80911	7.06859	159.957	6.39421e-14	1.97675e-12
79812	MMRN2	3.2022	3.77817	123.396	6.44042e-14	1.98669e-12
9486	CHST10	5.68663	3.62717	128.981	6.50822e-14	2.00323e-12
254427	PROSER2	2.14717	5.5741	151.387	6.54736e-14	2.01089e-12
27122	DKK3	3.16216	4.58547	121.978	7.69831e-14	2.35926e-12
54552	GNL3L	-1.20224	7.52243	121.942	7.73319e-14	2.36481e-12
131583	FAM43A	3.16419	4.13334	121.437	8.24394e-14	2.51556e-12
5753	PTK6	4.40776	3.16134	121.306	8.38283e-14	2.55243e-12
51523	CXXC5	-1.41233	6.98641	121.121	8.58222e-14	2.60752e-12
64207	IRF2BPL	1.37833	6.49757	120.983	8.73409e-14	2.64797e-12
150946	GAREM2	3.9996	3.17244	120.89	8.83782e-14	2.67368e-12
64129	TINAGL1	1.28668	6.9826	120.347	9.47085e-14	2.85906e-12
1832	DSP	2.07196	6.36207	120.326	9.49713e-14	2.86088e-12
55291	PPP6R3	-1.23156	7.2457	120.016	9.88007e-14	2.96991e-12
6622	SNCA	6.20987	3.33007	122.498	1.0035e-13	3.01007e-12
677772	SCARNA6	2.10465	6.79094	187.136	1.01832e-13	3.04805e-12
22795	NID2	3.8184	3.27509	119.669	1.03294e-13	3.08528e-12
23072	HECW1	2.0631	5.29404	119.537	1.05059e-13	3.13036e-12
389432	SAMD5	2.32454	5.9999	119.523	1.05246e-13	3.13036e-12
170394	PWWP2B	3.60865	4.02521	119.396	1.06977e-13	3.17514e-12
2995	GYPC	-4.74233	4.12237	124.36	1.12408e-13	3.32936e-12
1263	PLK3	1.99099	4.48662	118.871	1.14453e-13	3.38282e-12
64943	NT5DC2	-1.36363	6.5409	118.794	1.15596e-13	3.40948e-12
57595	PDZD4	4.61111	3.9185	118.738	1.16432e-13	3.42698e-12
399726	MIR1915HG	1.83446	5.46085	118.556	1.19203e-13	3.49952e-12
9545	RAB3D	2.15427	5.17897	118.544	1.19392e-13	3.49952e-12
4125	MAN2B1	1.49448	6.0582	118.505	1.19996e-13	3.50993e-12
146760	RTN4RL1	4.74631	4.42158	120.924	1.22035e-13	3.56221e-12
3934	LCN2	4.51929	3.75805	118.902	1.22599e-13	3.57129e-12
5783	PTPN13	-1.8496	6.28908	117.591	1.35084e-13	3.92688e-12
64222	TOR3A	-1.72232	5.55296	117.566	1.35522e-13	3.92725e-12
2810	SFN	1.75253	7.76236	165.68	1.35653e-13	3.92725e-12
56975	FAM20C	1.73965	5.67994	117.425	1.38025e-13	3.98775e-12
2247	FGF2	1.47646	7.10228	117.408	1.3833e-13	3.98842e-12
29780	PARVB	3.1013	4.81742	117.366	1.39084e-13	4.002e-12
92521	SPECC1	1.51383	6.72049	117.173	1.42636e-13	4.09585e-12
1545	CYP1B1	2.38932	8.0062	116.612	1.53466e-13	4.39208e-12
9734	HDAC9	2.31327	4.65449	116.607	1.53574e-13	4.39208e-12
2296	FOXC1	1.56404	6.13388	116.409	1.576e-13	4.49813e-12
101926926	RDH10-AS1	2.63616	4.18905	115.999	1.66313e-13	4.73725e-12
6948	TCN2	2.28365	4.4003	115.855	1.69475e-13	4.8176e-12
79705	LRRK1	2.0298	6.16389	115.708	1.72795e-13	4.9021e-12
6495	SIX1	6.54243	2.63869	120.769	1.73751e-13	4.91936e-12
5569	PKIA	6.16648	4.59369	115.444	1.78903e-13	5.05508e-12
57713	SFMBT2	-2.22494	5.20739	115.274	1.82963e-13	5.15948e-12
4012	LNPEP	-1.61701	6.28018	115.235	1.8389e-13	5.17529e-12
3693	ITGB5	1.15134	7.9758	115.148	1.86013e-13	5.22216e-12
330	BIRC3	1.80769	7.658	150.043	1.86294e-13	5.22216e-12
51780	KDM3B	-1.19466	7.33286	115.025	1.89065e-13	5.28665e-12
2920	CXCL2	3.68919	4.16069	115.014	1.89343e-13	5.28665e-12
6594	SMARCA1	-2.10014	5.33568	114.838	1.93792e-13	5.40018e-12
2674	GFRA1	-2.44796	6.93819	121.268	1.94593e-13	5.41184e-12
6926	TBX3	6.26495	4.22864	119.631	1.9988e-13	5.54793e-12
2737	GLI3	1.96422	4.95834	114.526	2.01972e-13	5.59502e-12
84326	METTL26	1.57404	5.5617	114.32	2.07565e-13	5.73871e-12
27075	TSPAN13	2.68465	5.35797	113.562	2.296e-13	6.33552e-12
115207	KCTD12	1.67232	7.09308	121.072	2.35825e-13	6.4946e-12
100130418	CECR7	6.69905	2.87409	118.187	2.391e-13	6.572e-12
4155	MBP	3.21647	4.82767	113.238	2.39755e-13	6.5772e-12
145864	HAPLN3	5.40909	3.45555	120.286	2.45927e-13	6.73345e-12
3653	IPW	-5.37606	3.64151	117.94	2.46591e-13	6.73856e-12
2119	ETV5	1.54222	6.14996	112.914	2.50381e-13	6.82892e-12
8355	H3C8	-4.52223	5.9444	211.836	2.54588e-13	6.93029e-12
2232	FDXR	1.79488	6.1765	112.159	2.7708e-13	7.52804e-12
7364	UGT2B7	-2.44403	5.39447	112.002	2.83012e-13	7.67445e-12
59307	SIGIRR	3.67557	3.16263	111.969	2.84267e-13	7.69372e-12
3434	IFIT1	3.10094	4.29006	130.08	2.85012e-13	7.69914e-12
148398	SAMD11	-2.1329	6.31776	127.345	2.94601e-13	7.94299e-12
4792	NFKBIA	1.26878	6.65445	111.411	3.06509e-13	8.24831e-12
10014	HDAC5	1.85909	4.92636	111.368	3.08307e-13	8.28092e-12
10423	CDIPT	1.26703	6.84092	111.101	3.19632e-13	8.5688e-12
80020	FOXRED2	1.6682	5.48692	111.018	3.23285e-13	8.65033e-12
6525	SMTN	-2.02521	7.32739	159.349	3.27084e-13	8.73544e-12
7001	PRDX2	2.88853	4.48945	110.831	3.31601e-13	8.83935e-12
132671	SPATA18	3.92656	4.49222	112.851	3.43461e-13	9.13825e-12
2651	GCNT2	1.76901	5.22428	110.521	3.45832e-13	9.18404e-12
55630	SLC39A4	2.42336	3.99912	110.317	3.55578e-13	9.42514e-12
26031	OSBPL3	1.37743	6.78057	110.181	3.62257e-13	9.5842e-12
83692	CD99L2	-1.5534	6.00069	110.154	3.63576e-13	9.59175e-12
3725	JUN	1.07539	7.86555	110.148	3.639e-13	9.59175e-12
10221	TRIB1	1.83225	4.98754	110.072	3.67686e-13	9.67351e-12
57513	CASKIN2	2.41027	5.05288	110.019	3.70375e-13	9.72614e-12
151354	LRATD1	5.4802	2.63377	112.154	3.76526e-13	9.86931e-12
4926	NUMA1	-1.32213	7.61383	113.644	3.8326e-13	1.00272e-11
23780	APOL2	-1.20046	7.47383	109.698	3.86946e-13	1.01041e-11
79695	GALNT12	2.01467	5.03689	109.673	3.88303e-13	1.01041e-11
1534	CYB561	1.52145	5.83471	109.672	3.88343e-13	1.01041e-11
645	BLVRB	1.40906	6.2487	109.463	3.99644e-13	1.0379e-11
9353	SLIT2	3.2123	3.86508	109.418	4.02077e-13	1.0423e-11
3866	KRT15	4.84862	4.52383	109.291	4.09164e-13	1.05823e-11
3987	LIMS1	1.27974	7.01879	109.281	4.09718e-13	1.05823e-11
3213	HOXB3	1.76734	5.37674	109.236	4.12281e-13	1.0629e-11
3685	ITGAV	1.21224	8.70277	110.249	4.17872e-13	1.07535e-11
79834	PEAK1	-1.7185	5.94506	108.963	4.28021e-13	1.09947e-11
50810	HDGFL3	4.94762	4.83148	113.061	4.57987e-13	1.17431e-11
25943	C20orf194	-1.66016	5.60727	108.456	4.59001e-13	1.17478e-11
56829	ZC3HAV1	1.1745	7.78169	108.242	4.72724e-13	1.2062e-11
203286	ANKS6	1.22617	7.1149	108.238	4.72984e-13	1.2062e-11
8837	CFLAR	1.13598	7.34522	107.919	4.94331e-13	1.25836e-11
3217	HOXB7	4.54614	4.58868	112.02	5.24028e-13	1.33156e-11
9355	LHX2	2.66853	3.69373	107.349	5.35056e-13	1.35714e-11
3669	ISG20	3.59559	3.48097	107.227	5.44207e-13	1.37788e-11
8243	SMC1A	-1.12416	8.27143	107.153	5.49845e-13	1.38966e-11
140576	S100A16	-1.34352	6.96142	107.012	5.60705e-13	1.41458e-11
7301	TYRO3	-1.30352	6.85672	106.951	5.6552e-13	1.42418e-11
8573	CASK	-1.34252	6.77928	106.828	5.75271e-13	1.44616e-11
55146	ZDHHC4	4.88564	3.4453	111.132	5.88277e-13	1.47623e-11
8660	IRS2	1.47663	8.37493	110.309	5.99174e-13	1.50091e-11
157285	PRAG1	1.72496	5.93768	112.162	6.1889e-13	1.54755e-11
3984	LIMK1	1.11012	7.5722	106.22	6.2636e-13	1.56346e-11
23550	PSD4	3.07549	4.39369	116.382	6.39582e-13	1.59365e-11
1295	COL8A1	3.33182	5.89764	106.041	6.42313e-13	1.59764e-11
5141	PDE4A	-3.06989	3.95826	105.749	6.69193e-13	1.66157e-11
8502	PKP4	-1.10915	7.63695	105.73	6.70992e-13	1.66312e-11
5422	POLA1	-1.52914	6.03116	105.564	6.86766e-13	1.69924e-11
374882	TMEM205	1.72775	5.096	105.374	7.05392e-13	1.74227e-11
90557	CCDC74A	3.6733	3.3923	105.309	7.11879e-13	1.75522e-11
85465	SELENOI	1.26525	6.82316	105.228	7.20132e-13	1.77248e-11
64135	IFIH1	2.66322	4.48228	105.145	7.28563e-13	1.79011e-11
51702	PADI3	2.90185	4.26102	105.015	7.42037e-13	1.82005e-11
2621	GAS6	5.2895	3.67914	107.069	7.46095e-13	1.82683e-11
5798	PTPRN	5.15781	3.58952	106.964	7.56867e-13	1.85e-11
26784	SNORA64	1.47271	5.65322	104.811	7.63792e-13	1.86371e-11
79187	FSD1	6.63112	2.54577	108.816	7.98044e-13	1.94392e-11
8535	CBX4	1.36724	6.28241	104.31	8.1998e-13	1.99392e-11
79605	PGBD5	-1.56727	5.64518	104.125	8.41902e-13	2.04371e-11
91663	MYADM	1.46265	8.60617	130.25	8.43489e-13	2.04405e-11
64393	ZMAT3	1.79325	5.58911	103.657	8.99886e-13	2.17698e-11
781	CACNA2D1	-1.91531	5.7084	103.407	9.32555e-13	2.25216e-11
23645	PPP1R15A	1.14166	7.46978	103.343	9.41154e-13	2.26905e-11
3712	IVD	-1.32382	6.19902	103.131	9.70152e-13	2.33498e-11
64221	ROBO3	5.43359	3.16819	106.208	9.76066e-13	2.34521e-11
54733	SLC35F2	-1.78866	5.55143	102.856	1.00913e-12	2.42054e-11
23145	SSPOP	4.15204	3.07006	106.621	1.04738e-12	2.50802e-11
64220	STRA6	4.42044	4.1261	104.585	1.05113e-12	2.51274e-11
4488	MSX2	5.32839	3.36156	105.987	1.16582e-12	2.78222e-11
4051	CYP4F3	3.99966	4.99565	101.805	1.17398e-12	2.79697e-11
28232	SLCO3A1	1.78135	5.39189	101.687	1.19421e-12	2.84037e-11
7456	WIPF1	-2.49464	4.45335	101.386	1.24726e-12	2.96155e-11
9578	CDC42BPB	-1.12442	7.94185	101.108	1.29861e-12	3.07831e-11
2908	NR3C1	-1.32788	7.55406	101.711	1.30385e-12	3.08557e-11
9586	CREB5	-1.17904	7.44546	101.033	1.31289e-12	3.10175e-11
166614	DCLK2	1.7774	5.05413	100.729	1.37235e-12	3.23682e-11
26230	TIAM2	3.05821	4.04573	100.441	1.43115e-12	3.36987e-11
27112	FAM155B	4.08492	3.74616	102.37	1.43414e-12	3.37131e-11
10644	IGF2BP2	-1.31595	6.46436	100.37	1.44607e-12	3.39369e-11
6949	TCOF1	-1.07341	8.70199	100.272	1.46678e-12	3.43659e-11
2888	GRB14	-2.33797	4.79973	100.2	1.48239e-12	3.46741e-11
3855	KRT7	2.97219	4.27734	100.172	1.48836e-12	3.47564e-11
4507	MTAP	1.819	6.33554	100.16	1.49115e-12	3.4764e-11
9644	SH3PXD2A	-1.42993	6.36696	99.9609	1.53514e-12	3.57305e-11
163732	CITED4	5.37861	3.3591	101.864	1.54072e-12	3.58014e-11
9793	CKAP5	-1.07577	7.79469	99.9039	1.54803e-12	3.59122e-11
80714	PBX4	5.88714	2.76133	103.843	1.56157e-12	3.61343e-11
10890	RAB10	1.05916	8.23699	99.8394	1.56271e-12	3.61343e-11
400499	LOC400499	3.92122	3.24614	99.8215	1.56682e-12	3.617e-11
2768	GNA12	1.11147	7.47714	99.8073	1.57009e-12	3.61863e-11
6574	SLC20A1	1.33844	6.83988	100.609	1.60623e-12	3.69589e-11
10615	SPAG5	-1.22166	7.33141	99.5589	1.62836e-12	3.73665e-11
353189	SLCO4C1	-5.24523	6.00224	101.469	1.62969e-12	3.73665e-11
307	ANXA4	-1.12378	8.27583	99.5442	1.63187e-12	3.73665e-11
808	CALM3	-1.04737	8.25238	99.5112	1.63981e-12	3.74874e-11
23467	NPTXR	1.40047	6.37057	99.4908	1.64473e-12	3.75392e-11
4747	NEFL	-1.13326	9.68198	99.3016	1.69113e-12	3.85359e-11
2744	GLS	0.999638	9.82111	99.2824	1.6959e-12	3.85823e-11
25932	CLIC4	-1.3516	6.99137	98.7012	1.84766e-12	4.19675e-11
6714	SRC	1.01468	8.46151	98.6274	1.86792e-12	4.23596e-11
9056	SLC7A7	-3.4241	4.99614	98.4183	1.92662e-12	4.36206e-11
83742	MARVELD1	1.30862	6.45862	98.3	1.96066e-12	4.43203e-11
9021	SOCS3	1.78232	4.91439	99.1949	1.97227e-12	4.44895e-11
128272	ARHGEF19	4.53142	3.67089	100.127	1.97444e-12	4.44895e-11
131544	CRYBG3	-2.09188	5.22564	98.1067	2.01769e-12	4.53917e-11
388963	C2orf81	4.30644	2.82207	97.9869	2.05391e-12	4.60932e-11
261729	STEAP2	3.33515	3.58086	97.982	2.0554e-12	4.60932e-11
5786	PTPRA	-1.53154	5.6391	97.791	2.11458e-12	4.73451e-11
5806	PTX3	3.01795	3.53058	97.6987	2.14384e-12	4.79243e-11
217	ALDH2	-2.07134	5.59889	97.5898	2.17889e-12	4.86257e-11
115	ADCY9	1.23676	7.08372	97.5799	2.1821e-12	4.86257e-11
10098	TSPAN5	6.35122	4.56305	109.635	2.25626e-12	5.01992e-11
100	ADA	2.48163	4.53131	97.2477	2.29295e-12	5.09352e-11
8425	LTBP4	3.656	6.54796	284.766	2.39267e-12	5.3067e-11
65980	BRD9	-1.19708	7.17856	96.8863	2.42028e-12	5.35952e-11
57449	PLEKHG5	2.37314	4.15371	96.7743	2.46123e-12	5.44167e-11
388558	ZNF808	-4.77719	3.93124	100.51	2.48211e-12	5.47444e-11
2040	STOM	1.27513	7.22135	96.7034	2.48752e-12	5.47444e-11
5794	PTPRH	3.20394	3.56461	98.5285	2.48768e-12	5.47444e-11
4703	NEB	-2.3689	5.29774	97.5685	2.50413e-12	5.50207e-11
50484	RRM2B	1.834	6.12542	96.4362	2.58928e-12	5.68033e-11
126433	FBXO27	3.10327	4.09878	96.3534	2.62172e-12	5.74258e-11
6584	SLC22A5	-1.59799	5.64707	96.2115	2.67828e-12	5.85738e-11
124976	SPNS2	-2.26122	6.01218	96.191	2.68654e-12	5.86638e-11
55740	ENAH	-1.01359	8.4372	96.1131	2.71825e-12	5.92645e-11
7091	TLE4	2.25402	5.40943	96.0777	2.73278e-12	5.94896e-11
59283	CACNG8	5.61936	3.38765	97.7892	2.77076e-12	6.02236e-11
775	CACNA1C	7.31102	3.69424	123.946	2.82947e-12	6.14052e-11
79132	DHX58	2.74322	3.62282	95.793	2.85264e-12	6.18131e-11
631	BFSP1	4.65739	3.18567	95.6634	2.90903e-12	6.29385e-11
1184	CLCN5	-2.42354	5.15961	95.4532	3.00297e-12	6.48715e-11
54020	SLC37A1	1.85232	5.19179	95.4243	3.01613e-12	6.50562e-11
23095	KIF1B	-1.1883	6.82315	95.3136	3.06714e-12	6.60556e-11
80270	HSD3B7	1.38123	6.03681	95.2026	3.11915e-12	6.70736e-11
22924	MAPRE3	1.86881	4.98801	95.1614	3.1387e-12	6.73915e-11
81570	CLPB	-1.62639	5.38689	94.9819	3.22541e-12	6.91481e-11
51337	THEM6	1.50493	5.48661	94.8331	3.29914e-12	7.06217e-11
92737	DNER	4.59589	3.71434	96.5888	3.30474e-12	7.06343e-11
10755	GIPC1	1.09607	6.90776	94.7967	3.31747e-12	7.07995e-11
9144	SYNGR2	1.13015	6.57391	94.7748	3.32852e-12	7.09282e-11
54579	UGT1A5	-2.88596	4.26746	94.4692	3.48708e-12	7.41949e-11
442213	PTCHD4	4.60113	4.62554	103.621	3.57335e-12	7.58335e-11
1604	CD55	5.74684	3.20097	97.9412	3.57482e-12	7.58335e-11
440712	RHEX	1.83642	5.5059	98.8689	3.62182e-12	7.67151e-11
401022	HAGLR	3.72791	4.06486	94.164	3.88975e-12	8.22671e-11
10287	RGS19	1.58677	5.1019	93.597	3.98471e-12	8.41495e-11
57453	DSCAML1	3.55877	4.84412	130.252	4.03357e-12	8.50542e-11
53947	A4GALT	1.70229	5.60914	93.505	4.04141e-12	8.50924e-11
79776	ZFHX4	-2.40927	5.92296	93.4369	4.08388e-12	8.58588e-11
59339	PLEKHA2	-1.09766	7.83583	93.407	4.10269e-12	8.61259e-11
9510	ADAMTS1	1.01579	7.30933	93.149	4.26875e-12	8.93648e-11
10567	RABAC1	1.58166	5.51193	93.1477	4.26962e-12	8.93648e-11
10893	MMP24	-1.43444	6.39605	92.9938	4.37211e-12	9.13745e-11
5605	MAP2K2	1.0576	6.84933	92.9537	4.39916e-12	9.17412e-11
2887	GRB10	1.06658	7.42917	92.9486	4.40264e-12	9.17412e-11
4832	NME3	1.42433	5.42975	92.8489	4.47087e-12	9.29221e-11
10309	CCNO	3.76531	2.89546	92.8466	4.47247e-12	9.29221e-11
7465	WEE1	1.35141	6.28681	93.0882	4.55766e-12	9.4553e-11
57616	TSHZ3	5.08338	3.32799	96.1598	4.62293e-12	9.57665e-11
10536	P3H3	3.90498	4.40661	147.798	4.63776e-12	9.5933e-11
27340	UTP20	-1.24884	6.94497	92.4208	4.77673e-12	9.86632e-11
123096	SLC25A29	1.69351	5.01109	92.1855	4.95412e-12	1.02178e-10
63917	GALNT11	-1.60271	6.10627	92.1651	4.96985e-12	1.02353e-10
3339	HSPG2	1.95876	9.87139	168.716	5.10468e-12	1.04976e-10
4093	SMAD9	-2.28176	4.85345	91.8878	5.18855e-12	1.06546e-10
53373	TPCN1	1.2793	6.85585	96.456	5.25607e-12	1.07776e-10
3949	LDLR	1.42809	6.5681	91.8465	5.33221e-12	1.09179e-10
9469	CHST3	1.01345	7.8862	91.6289	5.40184e-12	1.10445e-10
10395	DLC1	-1.61103	6.16618	91.5729	5.44915e-12	1.11251e-10
24137	KIF4A	-1.27774	6.7366	91.5373	5.47951e-12	1.11709e-10
11173	ADAMTS7	3.25525	4.18347	91.5203	5.49405e-12	1.11844e-10
10718	NRG3	7.82832	2.80214	96.8056	5.57496e-12	1.13328e-10
7832	BTG2	1.81437	5.38377	109.194	5.59345e-12	1.13541e-10
23149	FCHO1	5.71254	3.56952	129.52	5.66549e-12	1.14838e-10
6480	ST6GAL1	4.5183	4.58551	92.9694	5.67677e-12	1.14902e-10
114884	OSBPL10	1.14449	6.60759	91.2645	5.71776e-12	1.15566e-10
22902	RUFY3	-1.3258	6.82265	91.2061	5.77018e-12	1.16459e-10
162466	PHOSPHO1	3.37509	3.667	91.1925	5.78242e-12	1.16539e-10
6536	SLC6A9	3.61351	3.74366	91.1423	5.82795e-12	1.1729e-10
7852	CXCR4	7.86726	2.55213	98.5329	5.85576e-12	1.17682e-10
6505	SLC1A1	1.973	4.63323	91.0265	5.93453e-12	1.19095e-10
113763	ZBED6CL	-1.76659	5.79191	100.189	6.08865e-12	1.22015e-10
9967	THRAP3	-1.00024	8.27834	90.7941	6.15453e-12	1.2316e-10
23237	ARC	3.24047	4.54249	92.4133	6.17696e-12	1.23434e-10
5916	RARG	1.87827	4.97491	90.7291	6.21755e-12	1.2407e-10
81794	ADAMTS10	3.27632	4.154	90.6699	6.27556e-12	1.25051e-10
9145	SYNGR1	4.87684	3.05738	90.5667	6.37808e-12	1.26915e-10
5272	SERPINB9	-3.94094	3.95308	92.1602	6.41985e-12	1.27566e-10
90874	ZNF697	-2.07381	5.58656	90.3014	6.64963e-12	1.31947e-10
64115	VSIR	5.51765	3.69727	100.281	6.72542e-12	1.33263e-10
1468	SLC25A10	-1.21885	6.7999	90.1298	6.83179e-12	1.35181e-10
55586	MIOX	-3.14931	3.98215	90.0394	6.92991e-12	1.36931e-10
3164	NR4A1	3.35456	3.81379	119.868	6.94842e-12	1.37105e-10
4913	NTHL1	1.73127	4.52288	89.9769	6.99855e-12	1.37902e-10
112464	CAVIN3	1.44218	6.1027	89.7316	7.27495e-12	1.43148e-10
9435	CHST2	2.81861	4.74353	89.6856	7.32798e-12	1.43991e-10
55765	INAVA	1.56785	5.42634	89.622	7.40209e-12	1.45245e-10
85358	SHANK3	1.54905	5.1457	89.6026	7.42487e-12	1.4549e-10
222183	SRRM3	2.99723	4.22112	89.32	7.76472e-12	1.51939e-10
8340	H2BC13	4.88626	5.87111	107.573	7.85164e-12	1.53427e-10
84206	MEX3B	5.03717	3.34328	90.5864	8.17288e-12	1.59484e-10
3201	HOXA4	2.24962	4.17625	88.9001	8.30022e-12	1.61745e-10
114904	C1QTNF6	1.67741	4.9953	88.8566	8.35789e-12	1.62645e-10
7041	TGFB1I1	3.61267	3.29433	89.6135	8.40196e-12	1.63278e-10
79228	THOC6	1.45435	5.71608	88.6393	8.65226e-12	1.67911e-10
112817	HOGA1	-2.07686	5.30911	88.4286	8.94805e-12	1.73413e-10
91543	RSAD2	7.14406	3.21614	93.9637	8.98341e-12	1.7386e-10
5971	RELB	1.33416	5.96957	88.3059	9.1252e-12	1.76362e-10
23091	ZC3H13	-1.24782	6.54487	88.2793	9.16405e-12	1.76871e-10
9592	IER2	1.84729	6.00661	127.308	9.1913e-12	1.77155e-10
64420	SUSD1	2.04836	4.11839	88.131	9.38401e-12	1.80623e-10
190	NR0B1	3.0386	6.47489	89.6851	9.39732e-12	1.80633e-10
26960	NBEA	-1.78769	5.55442	88.0923	9.44235e-12	1.81252e-10
112574	SNX18	3.43738	4.90803	88.0754	9.46789e-12	1.81496e-10
9181	ARHGEF2	1.10775	7.37113	87.9462	9.6659e-12	1.8504e-10
4124	MAN2A1	-1.60135	6.52291	87.9266	9.69641e-12	1.85373e-10
84856	LINC00839	1.57904	4.85807	87.8676	9.78851e-12	1.86881e-10
81618	ITM2C	1.32904	5.72748	87.7828	9.92254e-12	1.89184e-10
7576	ZNF28	-4.84999	3.69496	89.3005	9.97716e-12	1.89969e-10
7159	TP53BP2	1.08865	7.49501	87.2101	1.08801e-11	2.06883e-10
2020	EN2	5.24573	3.16252	90.318	1.10116e-11	2.09101e-10
5325	PLAGL1	-1.75958	5.40986	89.451	1.12517e-11	2.13375e-10
1040	CDS1	1.9622	4.55534	86.9624	1.13238e-11	2.14453e-10
79412	KREMEN2	2.01408	3.99043	86.9059	1.14278e-11	2.16133e-10
389337	ARHGEF37	2.56441	3.62159	86.839	1.1552e-11	2.18191e-10
25946	ZNF385A	2.15015	4.02582	86.7471	1.17249e-11	2.2116e-10
64748	PLPPR2	2.44006	4.07526	86.6906	1.18326e-11	2.22758e-10
7052	TGM2	3.74234	9.59455	249.603	1.18411e-11	2.22758e-10
4144	MAT2A	0.963445	7.76514	86.6478	1.1915e-11	2.23749e-10
4301	AFDN	-1.08445	7.14388	86.6423	1.19255e-11	2.23749e-10
64324	NSD1	1.02812	7.45367	86.6093	1.19895e-11	2.24653e-10
133	ADM	1.3298	5.62111	86.5855	1.20358e-11	2.24964e-10
94120	SYTL3	-1.29528	6.06207	86.5843	1.2038e-11	2.24964e-10
100289678	ZNF783	2.254	3.62201	86.5745	1.20572e-11	2.25026e-10
56548	CHST7	3.20823	3.80187	86.4336	1.23358e-11	2.29922e-10
8541	PPFIA3	1.62231	4.7642	86.3865	1.24305e-11	2.3138e-10
1362	CPD	1.05815	7.69247	86.1163	1.29883e-11	2.41446e-10
2300	FOXL1	3.92188	2.85143	86.0498	1.31295e-11	2.4375e-10
100506305	LINC00958	-4.80339	4.08205	92.2261	1.36345e-11	2.52793e-10
9267	CYTH1	1.2003	6.18973	85.6675	1.39735e-11	2.58739e-10
26027	ACOT11	-2.91304	5.33994	85.4999	1.43612e-11	2.6557e-10
4678	NASP	-1.14927	7.60161	85.4617	1.44513e-11	2.66885e-10
1303	COL12A1	-2.1267	5.52678	85.4139	1.45647e-11	2.6863e-10
874	CBR3	2.42527	3.47657	85.3991	1.46e-11	2.68929e-10
9516	LITAF	1.00969	7.34193	85.3601	1.46934e-11	2.70298e-10
414194	CCNYL2	5.47876	2.6205	85.2302	1.50093e-11	2.75749e-10
158405	KIAA1958	-1.38745	6.47159	85.1693	1.51597e-11	2.78151e-10
9538	EI24	-1.32494	6.51382	84.9287	1.57698e-11	2.8897e-10
3790	KCNS3	1.89275	4.72024	84.8546	1.59629e-11	2.9213e-10
5359	PLSCR1	2.17821	4.33502	84.754	1.62293e-11	2.9662e-10
23187	PHLDB1	-1.17119	7.62268	87.4799	1.6496e-11	3.01105e-10
770	CA11	7.55984	2.43881	87.5485	1.68512e-11	3.07193e-10
4540	ND5	-1.02425	11.6487	84.3686	1.72925e-11	3.14474e-10
60401	EDA2R	2.50795	5.03656	84.3677	1.72952e-11	3.14474e-10
59341	TRPV4	-4.73933	3.32565	85.7625	1.74562e-11	3.16993e-10
333	APLP1	1.94568	5.51167	84.762	1.82508e-11	3.30997e-10
22996	TTC39A	-1.77185	5.84091	83.9317	1.85871e-11	3.3658e-10
5595	MAPK3	1.37139	5.38942	83.921	1.86201e-11	3.3658e-10
79414	LRFN3	2.35518	3.73544	83.9177	1.86301e-11	3.3658e-10
3703	STT3A	-1.24368	6.64513	83.8965	1.86957e-11	3.37334e-10
1831	TSC22D3	2.84313	3.7509	83.8335	1.88917e-11	3.40436e-10
27067	STAU2	1.35216	6.85067	83.8256	1.89166e-11	3.40451e-10
84460	ZMAT1	4.2699	3.23274	83.7879	1.9035e-11	3.42146e-10
92689	FAM114A1	1.14874	6.43351	83.7643	1.91097e-11	3.43053e-10
10184	LHFPL2	1.13735	6.18981	83.4292	2.02024e-11	3.62208e-10
2923	PDIA3	-0.969459	7.76362	83.3923	2.0327e-11	3.6398e-10
22974	TPX2	-1.05029	7.87957	83.3149	2.05903e-11	3.68227e-10
933	CD22	3.09056	3.54065	83.217	2.09283e-11	3.73799e-10
5129	CDK18	2.21825	5.1609	93.1358	2.09827e-11	3.74298e-10
9053	MAP7	-1.55831	5.2866	83.1286	2.12388e-11	3.78388e-10
84958	SYTL1	4.82828	2.63996	83.121	2.12658e-11	3.78393e-10
51177	PLEKHO1	-2.71633	3.79003	83.0538	2.15053e-11	3.82173e-10
11247	NXPH4	-2.97245	4.35923	83.0044	2.16831e-11	3.84847e-10
351	APP	0.892478	10.4468	82.9659	2.18229e-11	3.86843e-10
1021	CDK6	-0.9057	8.60632	82.8906	2.20987e-11	3.91242e-10
9127	P2RX6	5.62517	2.48016	84.901	2.25138e-11	3.98092e-10
54935	DUSP23	1.49197	5.18846	82.7016	2.28078e-11	4.02786e-10
2017	CTTN	-0.921816	8.99621	82.6779	2.28983e-11	4.0388e-10
200014	CC2D1B	-1.19161	6.80857	82.6388	2.30485e-11	4.06022e-10
57552	NCEH1	1.28424	6.81546	82.612	2.31523e-11	4.0712e-10
10020	GNE	1.55498	5.16756	82.6078	2.31685e-11	4.0712e-10
1174	AP1S1	1.08966	7.37153	82.563	2.33427e-11	4.09671e-10
8733	GPAA1	1.06988	6.86363	82.5458	2.34102e-11	4.10346e-10
8777	MPDZ	4.45189	5.59473	83.8946	2.36065e-11	4.13275e-10
2907	GRINA	1.16549	7.4217	86.6036	2.37439e-11	4.15165e-10
3875	KRT18	1.08108	6.97958	82.4539	2.37732e-11	4.15165e-10
168455	CCDC71L	1.65453	4.91369	82.4101	2.39482e-11	4.17704e-10
4919	ROR1	1.94951	5.29979	82.3864	2.40436e-11	4.18851e-10
134553	C5orf24	-1.2984	6.26627	82.3719	2.41022e-11	4.19133e-10
148206	ZNF714	-3.00174	4.3944	82.3677	2.41192e-11	4.19133e-10
22981	NINL	1.83404	6.02658	82.2444	2.4623e-11	4.27363e-10
53833	IL20RB	-2.35951	5.62371	82.2171	2.47361e-11	4.28799e-10
2775	GNAO1	6.42107	2.68665	85.0747	2.48424e-11	4.30114e-10
23201	FAM168A	-1.1386	6.27575	82.1525	2.50059e-11	4.32415e-10
3554	IL1R1	-2.72484	5.43886	81.9908	2.56948e-11	4.43786e-10
80726	IQCN	2.83417	3.25784	81.8452	2.63322e-11	4.54239e-10
8605	PLA2G4C	2.65456	3.80516	81.7664	2.6684e-11	4.59746e-10
259307	IL4I1	2.77117	4.52654	92.0816	2.68319e-11	4.61731e-10
7059	THBS3	1.60418	4.45968	81.6599	2.71674e-11	4.66936e-10
5074	PAWR	0.929267	8.06618	81.5789	2.75413e-11	4.72787e-10
85315	PAQR8	-1.67508	5.34489	81.4197	2.82918e-11	4.8508e-10
57678	GPAM	-2.43638	4.80192	81.9624	2.8959e-11	4.95918e-10
2947	GSTM3	3.62925	2.91175	81.1767	2.94788e-11	5.04209e-10
2303	FOXC2	7.58698	1.76336	87.2432	2.96081e-11	5.05809e-10
9915	ARNT2	2.61926	5.74085	81.0378	3.01806e-11	5.14966e-10
9334	B4GALT5	-0.985446	7.5745	80.7756	3.15537e-11	5.37744e-10
2057	EPOR	2.23826	3.43401	80.6972	3.19774e-11	5.44308e-10
137075	CLDN23	3.68643	3.6633	80.6714	3.21179e-11	5.46042e-10
80003	PCNX2	1.28557	5.88643	80.5637	3.27118e-11	5.55471e-10
79095	C9orf16	1.57638	4.90278	80.3414	3.39739e-11	5.7621e-10
29070	CCDC113	3.46239	3.06048	79.9604	3.62582e-11	6.14215e-10
22800	RRAS2	1.11632	6.40083	79.9388	3.63921e-11	6.15746e-10
6872	TAF1	-1.24196	6.51487	79.8833	3.67393e-11	6.20876e-10
4038	LRP4	1.22545	7.04204	79.5357	3.89951e-11	6.58212e-10
7494	XBP1	0.97309	7.08339	79.4911	3.92952e-11	6.62008e-10
23094	SIPA1L3	1.04101	9.4029	82.4213	3.93137e-11	6.62008e-10
57732	ZFYVE28	2.20317	3.69071	79.2083	4.12526e-11	6.9383e-10
2625	GATA3	4.54087	2.56426	79.1437	4.17144e-11	7.00762e-10
6780	STAU1	-0.923783	7.70081	79.1332	4.17897e-11	7.01193e-10
89932	PAPLN	-1.55446	6.04431	87.1629	4.2036e-11	7.04489e-10
441518	RTL8B	3.26192	3.89959	79.0601	4.23195e-11	7.08401e-10
144501	KRT80	0.944707	7.91565	78.9725	4.29634e-11	7.18328e-10
23406	COTL1	0.939709	8.44571	78.9609	4.30493e-11	7.18914e-10
100507303	SNHG19	1.76149	4.50632	78.95	4.31304e-11	7.19417e-10
93343	MVB12A	2.21667	4.09712	78.8854	4.36144e-11	7.26632e-10
3755	KCNG1	6.73915	2.23728	81.4562	4.44641e-11	7.39916e-10
124222	PAQR4	1.24645	6.0233	78.5885	4.59104e-11	7.63084e-10
1647	GADD45A	1.48665	5.36252	78.5625	4.61179e-11	7.65634e-10
54825	CDHR2	-2.63049	5.53301	78.5345	4.63416e-11	7.68444e-10
9411	ARHGAP29	1.04758	7.8538	78.5077	4.65574e-11	7.71118e-10
1962	EHHADH	-2.01827	5.00285	78.4111	4.73434e-11	7.83217e-10
1796	DOK1	3.38758	4.20177	79.6409	4.77749e-11	7.89431e-10
8455	ATRN	-1.1474	6.48989	78.1717	4.93509e-11	8.1452e-10
55023	PHIP	-1.23462	6.66885	78.1615	4.94383e-11	8.15011e-10
6091	ROBO1	3.26585	3.38465	78.1528	4.95129e-11	8.1529e-10
4968	OGG1	-1.73093	5.01569	78.1158	4.98322e-11	8.19592e-10
677844	SNORA78	2.25485	5.97693	147.155	5.03411e-11	8.26999e-10
3397	ID1	-0.940902	8.56916	77.8677	5.20299e-11	8.53749e-10
56144	PCDHA4	5.63577	2.44133	80.4651	5.23123e-11	8.57387e-10
10112	KIF20A	-1.60869	6.61197	80.2122	5.26512e-11	8.61943e-10
5817	PVR	-0.91175	8.37241	77.741	5.31908e-11	8.69768e-10
29968	PSAT1	1.47768	7.08232	77.5969	5.4545e-11	8.9088e-10
81619	TSPAN14	1.04972	7.25148	77.5733	5.47698e-11	8.93519e-10
90522	YIF1B	1.2694	5.70196	77.5491	5.5002e-11	8.96272e-10
1307	COL16A1	3.10806	3.44227	77.3969	5.64846e-11	9.1824e-10
4642	MYO1D	2.59972	4.8984	77.3952	5.65014e-11	9.1824e-10
339768	ESPNL	6.66231	3.78137	78.6462	5.65451e-11	9.1824e-10
9524	TECR	1.17796	6.58726	77.3313	5.71357e-11	9.26766e-10
11182	SLC2A6	1.33629	5.52491	77.1394	5.90876e-11	9.56959e-10
677763	SCARNA21	1.55825	6.70207	103.219	5.91326e-11	9.56959e-10
56134	PCDHAC2	6.18201	2.33897	78.3134	5.98442e-11	9.67368e-10
83931	STK40	-1.24322	6.14582	77.052	6.00003e-11	9.68781e-10
23576	DDAH1	-1.43765	5.48298	76.797	6.27471e-11	1.01198e-09
79572	ATP13A3	-1.02626	8.01906	76.648	6.44131e-11	1.03751e-09
6764	DENND2B	1.48812	5.68917	76.6423	6.44772e-11	1.03751e-09
692099	FAM86DP	4.69813	3.03555	79.0804	6.58021e-11	1.05763e-09
5335	PLCG1	-1.02402	7.39458	76.4884	6.6249e-11	1.0636e-09
197335	WDR90	1.92936	5.49036	102.668	6.64816e-11	1.06612e-09
25878	MXRA5	6.45473	3.47409	78.7987	6.89694e-11	1.10476e-09
24139	EML2	1.88772	5.38919	87.5829	7.27799e-11	1.16448e-09
10758	TRAF3IP2	1.52239	4.92917	75.8965	7.35505e-11	1.17548e-09
2120	ETV6	1.0646	6.64424	75.8604	7.4023e-11	1.18169e-09
183	AGT	-6.60009	3.00511	77.037	7.44976e-11	1.18793e-09
6272	SORT1	-3.06695	4.25375	75.7958	7.48754e-11	1.1926e-09
11015	KDELR3	1.89308	4.43924	75.6493	7.6847e-11	1.22263e-09
1509	CTSD	0.897749	10.5646	75.6002	7.75196e-11	1.23194e-09
347746	PWARSN	-4.76103	3.31138	76.7732	7.797e-11	1.23771e-09
3783	KCNN4	3.67949	3.32591	75.526	7.85476e-11	1.24548e-09
55684	RABL6	-0.955176	7.89929	75.2637	8.22999e-11	1.30351e-09
150372	NFAM1	7.58652	2.46845	79.0991	8.26849e-11	1.30814e-09
527	ATP6V0C	0.955557	7.41099	75.1336	8.42294e-11	1.33109e-09
55074	OXR1	-2.04482	5.36779	75.0167	8.60051e-11	1.35763e-09
55890	GPRC5C	1.09079	7.25586	76.5948	8.61519e-11	1.35843e-09
101928465	LOC101928465	1.49747	4.57209	74.9623	8.68446e-11	1.36783e-09
22874	PLEKHA6	-1.0614	7.60473	74.9531	8.69865e-11	1.36854e-09
3619	INCENP	-1.25234	6.99538	79.1496	8.90637e-11	1.39966e-09
8241	RBM10	-1.04902	6.60312	74.793	8.95122e-11	1.40514e-09
2260	FGFR1	-0.907003	8.45037	74.72	9.06887e-11	1.42203e-09
3009	H1-5	-7.61354	7.19387	321.29	9.37175e-11	1.46789e-09
55160	ARHGEF10L	1.56562	5.82034	83.5018	9.44679e-11	1.47801e-09
7424	VEGFC	3.15317	4.06541	78.7345	9.46026e-11	1.47848e-09
283455	KSR2	4.18149	2.53622	75.4483	9.81778e-11	1.53266e-09
9980	DOP1B	1.25598	5.73658	74.2229	9.91449e-11	1.54605e-09
116372	LYPD1	2.82447	3.98037	74.1931	9.9678e-11	1.55265e-09
80017	DGLUCY	-1.94624	4.99637	74.0568	1.02152e-10	1.5882e-09
54620	FBXL19	1.01048	7.19703	74.055	1.02185e-10	1.5882e-09
116832	RPL39L	5.02474	3.92556	76.4007	1.03391e-10	1.60517e-09
415116	PIM3	1.06518	6.88052	74.0343	1.05035e-10	1.62891e-09
1294	COL7A1	1.67631	9.32813	126.691	1.05458e-10	1.63367e-09
64208	POPDC3	5.23256	2.84405	76.1367	1.0816e-10	1.67369e-09
25796	PGLS	1.31814	6.02326	77.5106	1.08545e-10	1.67782e-09
23250	ATP11A	-0.96746	7.6122	73.7036	1.08867e-10	1.68096e-09
81893	SLC7A5P1	4.31803	4.38017	74.8294	1.09438e-10	1.68793e-09
51123	ZNF706	1.40176	5.29051	73.6488	1.0995e-10	1.69398e-09
64432	MRPS25	-1.51782	5.35769	73.6253	1.10419e-10	1.69935e-09
11004	KIF2C	-1.19293	6.45146	73.5395	1.12144e-10	1.72401e-09
10099	TSPAN3	-1.15861	6.49753	73.5333	1.1227e-10	1.72407e-09
3756	KCNH1	5.13469	3.2352	74.6009	1.13932e-10	1.7477e-09
3242	HPD	5.45034	2.61935	75.8086	1.14413e-10	1.75163e-09
3489	IGFBP6	1.13668	6.39753	73.4277	1.14436e-10	1.75163e-09
2180	ACSL1	1.41376	5.40688	72.8711	1.26597e-10	1.93384e-09
9645	MICAL2	1.10541	7.93416	72.8704	1.26614e-10	1.93384e-09
125111	GJD3	2.07616	3.56433	72.8308	1.27531e-10	1.94574e-09
7086	TKT	0.874748	9.6368	72.7931	1.28408e-10	1.95701e-09
5507	PPP1R3C	-2.23066	4.73719	72.7729	1.28882e-10	1.96212e-09
51310	SLC22A17	3.24894	3.05255	72.6997	1.30612e-10	1.98631e-09
9154	SLC28A1	-4.06153	4.04386	72.6445	1.3193e-10	2.0042e-09
8609	KLF7	1.27349	5.88281	72.5345	1.34604e-10	2.04262e-09
3659	IRF1	1.23273	5.72847	72.4646	1.36334e-10	2.06666e-09
5329	PLAUR	2.2788	5.67748	91.688	1.40695e-10	2.13048e-09
21	ABCA3	1.52616	5.06473	72.4916	1.41933e-10	2.14514e-09
9871	SEC24D	1.17319	6.14016	72.243	1.41967e-10	2.14514e-09
54898	ELOVL2	6.04148	2.86988	75.1126	1.44084e-10	2.1748e-09
57478	USP31	0.939994	7.08406	72.0691	1.46562e-10	2.20984e-09
4772	NFATC1	4.80209	3.21095	74.2953	1.48578e-10	2.23785e-09
7779	SLC30A1	1.38958	5.95132	71.9401	1.50069e-10	2.25791e-09
27013	CNPPD1	-1.29284	5.73015	71.893	1.51372e-10	2.27509e-09
1820	ARID3A	2.04623	3.59668	71.7907	1.5424e-10	2.31573e-09
23155	CLCC1	-1.30801	5.86248	71.7714	1.54788e-10	2.32149e-09
51148	CERCAM	1.25495	5.71758	71.7081	1.566e-10	2.34618e-09
163	AP2B1	0.875272	8.24927	71.6185	1.59201e-10	2.38262e-09
1649	DDIT3	1.21551	5.90241	71.5861	1.60155e-10	2.39435e-09
578	BAK1	1.29532	5.58538	71.0966	1.75287e-10	2.61782e-09
9815	GIT2	-1.43142	5.86364	71.0882	1.75558e-10	2.61909e-09
84940	CORO6	3.7494	3.42365	71.5854	1.7701e-10	2.63797e-09
51280	GOLM1	-1.0177	7.13299	70.938	1.80504e-10	2.68721e-09
647024	C6orf132	3.07787	4.38516	70.9319	1.8071e-10	2.68744e-09
28231	SLCO4A1	1.88585	7.50023	139.596	1.82149e-10	2.706e-09
100507421	TMEM178B	1.06749	7.57961	73.8045	1.8328e-10	2.71994e-09
6273	S100A2	-2.35481	4.40473	72.7829	1.87521e-10	2.77995e-09
25829	TMEM184B	0.949012	7.11853	70.6657	1.89849e-10	2.81151e-09
286343	LURAP1L	2.27294	4.20595	70.6431	1.90647e-10	2.82038e-09
10110	SGK2	-1.29706	6.09096	70.6364	1.90885e-10	2.82094e-09
5205	ATP8B1	1.86999	4.94509	70.6164	1.91596e-10	2.8285e-09
3073	HEXA	-1.23438	5.96311	70.5864	1.92665e-10	2.84131e-09
7036	TFR2	5.69154	2.67151	71.6042	1.94617e-10	2.8671e-09
376497	SLC27A1	1.98817	4.09104	70.4406	1.97956e-10	2.91326e-09
79958	DENND1C	-2.75365	3.71862	70.3872	1.99933e-10	2.93928e-09
10075	HUWE1	-0.842987	9.84394	70.2238	2.06109e-10	3.02693e-09
10525	HYOU1	-0.918211	8.39062	70.1959	2.07186e-10	3.0365e-09
9771	RAPGEF5	4.73553	2.95399	72.3989	2.0719e-10	3.0365e-09
58480	RHOU	-2.81463	5.42453	70.1561	2.08729e-10	3.05588e-09
1795	DOCK3	2.48449	4.45796	77.9408	2.13683e-10	3.12516e-09
9351	SLC9A3R2	2.18008	3.85491	69.9178	2.1822e-10	3.18822e-09
441478	NRARP	2.40728	3.28839	69.8961	2.19109e-10	3.1979e-09
84733	CBX2	1.21975	5.78744	69.7841	2.23744e-10	3.26219e-09
11093	ADAMTS13	2.96471	3.268	74.6176	2.2461e-10	3.27143e-09
8331	H2AC14	5.93467	2.47627	71.8358	2.28948e-10	3.33118e-09
79668	PARP8	3.29005	4.08919	69.6053	2.31362e-10	3.36074e-09
951	CD37	3.2352	2.59261	69.6032	2.31455e-10	3.36074e-09
1400	CRMP1	-1.47328	5.98208	69.5675	2.33007e-10	3.37979e-09
5236	PGM1	-1.0917	6.46664	69.3206	2.44059e-10	3.53648e-09
57210	SLC45A4	1.7882	4.71475	69.2869	2.45608e-10	3.55528e-09
64949	MRPS26	-1.13911	6.25631	69.2625	2.46739e-10	3.56799e-09
80709	AKNA	1.44103	5.81999	75.3905	2.4839e-10	3.58819e-09
54960	GEMIN8	-2.35669	3.89638	69.1515	2.51943e-10	3.6358e-09
574042	SNORA10	1.04971	6.35355	69.0977	2.54511e-10	3.66911e-09
7388	UQCRH	2.71919	5.7274	102.224	2.54822e-10	3.66986e-09
105373347	LOC105373347	-5.79976	3.19918	70.1004	2.56027e-10	3.6825e-09
8797	TNFRSF10A	1.51131	5.22516	69.0621	2.56222e-10	3.6825e-09
55526	DHTKD1	1.34426	5.22757	69.0362	2.57475e-10	3.69676e-09
90233	ZNF551	-2.24339	4.01156	68.8927	2.64536e-10	3.79099e-09
6242	RTKN	1.13264	5.99123	68.8919	2.64575e-10	3.79099e-09
54657	UGT1A4	-2.30883	4.43447	68.7994	2.69235e-10	3.85386e-09
29103	DNAJC15	-6.00297	3.06463	69.7184	2.74662e-10	3.9215e-09
4121	MAN1A1	-2.6125	6.01441	68.6922	2.74741e-10	3.9215e-09
23552	CDK20	5.05345	2.73629	69.7158	2.74793e-10	3.9215e-09
23580	CDC42EP4	0.989068	7.21365	68.5765	2.80819e-10	4.00197e-09
9168	TMSB10	0.873967	9.11929	68.5731	2.80999e-10	4.00197e-09
83667	SESN2	1.03776	6.30392	68.4937	2.85256e-10	4.05851e-09
5742	PTGS1	-2.33915	3.95627	68.3959	2.90588e-10	4.1302e-09
57576	KIF17	4.07819	2.68553	68.3131	2.95188e-10	4.19138e-09
23770	FKBP8	0.949723	7.95512	68.2475	2.98881e-10	4.23955e-09
5792	PTPRF	-0.855787	8.82888	68.2336	2.99675e-10	4.24654e-09
10149	ADGRG2	2.05894	5.09326	70.9549	3.01931e-10	4.27422e-09
23025	UNC13A	4.13613	2.20063	68.1116	3.06695e-10	4.33732e-09
80255	SLC35F5	1.05133	6.70263	68.1064	3.07003e-10	4.33734e-09
1969	EPHA2	0.856939	7.98443	68.092	3.07844e-10	4.34274e-09
8877	SPHK1	1.37385	5.72862	68.0893	3.08e-10	4.34274e-09
23764	MAFF	1.74187	4.54094	74.5602	3.08615e-10	4.34477e-09
2295	FOXF2	4.78725	3.43303	70.2983	3.08759e-10	4.34477e-09
1844	DUSP2	5.43508	2.03905	70.0907	3.13015e-10	4.40028e-09
5052	PRDX1	0.859487	9.08528	67.9826	3.1431e-10	4.41409e-09
140766	ADAMTS14	5.07881	2.42409	68.9591	3.16071e-10	4.43392e-09
2677	GGCX	1.01634	6.26806	67.9486	3.1635e-10	4.43392e-09
2047	EPHB1	3.10679	3.4617	67.9006	3.19257e-10	4.47024e-09
286234	SPATA31E1	5.14201	2.27213	69.953	3.20904e-10	4.48885e-09
92359	CRB3	-2.53562	4.00584	67.8356	3.23231e-10	4.51593e-09
7546	ZIC2	3.22003	3.72911	68.8344	3.2348e-10	4.51593e-09
23387	SIK3	-1.2093	6.13704	67.7372	3.2935e-10	4.59335e-09
6927	HNF1A	-1.42254	5.44036	67.694	3.32078e-10	4.62682e-09
340526	RTL5	3.85141	2.53689	67.6742	3.33337e-10	4.63979e-09
7784	ZP3	2.98127	3.50079	67.5728	3.39849e-10	4.72578e-09
9955	HS3ST3A1	3.90024	2.94642	67.4848	3.45611e-10	4.80117e-09
23499	MACF1	-0.858918	9.81929	67.4095	3.50622e-10	4.866e-09
94	ACVRL1	3.9853	2.60435	67.4342	3.51367e-10	4.87156e-09
9603	NFE2L3	1.24894	5.63548	67.365	3.53624e-10	4.89804e-09
10207	PATJ	-0.922684	8.01639	67.2699	3.60121e-10	4.98314e-09
3727	JUND	1.03501	7.36868	69.1315	3.63671e-10	5.02451e-09
221692	PHACTR1	-1.75081	4.85593	67.2165	3.63822e-10	5.02451e-09
3229	HOXC13	7.39182	2.3958	71.5132	3.70575e-10	5.11277e-09
8651	SOCS1	2.25272	3.27005	66.8597	3.89617e-10	5.37025e-09
29072	SETD2	-0.976861	6.93128	66.8338	3.91561e-10	5.39016e-09
55193	PBRM1	-1.28113	6.10886	66.8303	3.91825e-10	5.39016e-09
729438	CASTOR2	-1.15036	6.63069	66.7518	3.97784e-10	5.46682e-09
651746	ANKRD33B	0.914167	7.8686	66.6185	4.08131e-10	5.60357e-09
10528	NOP56	-0.893969	7.55037	66.5532	4.13304e-10	5.66908e-09
2261	FGFR3	-2.01089	5.77444	66.6975	4.18943e-10	5.74086e-09
23325	WASHC4	-1.21701	6.52839	66.4735	4.1971e-10	5.74579e-09
84058	WDR54	1.86239	3.868	66.4409	4.22353e-10	5.77639e-09
5310	PKD1	1.03298	7.76152	71.1369	4.3439e-10	5.93526e-09
64077	LHPP	3.8337	2.88613	66.2775	4.35899e-10	5.95012e-09
51232	CRIM1	0.880967	8.61831	66.218	4.40948e-10	6.01323e-09
81887	LAS1L	-1.01984	6.89048	66.1941	4.42994e-10	6.03531e-09
26608	TBL2	1.1237	5.97941	66.1768	4.44479e-10	6.04972e-09
6773	STAT2	1.19551	5.79212	66.0966	4.51427e-10	6.13837e-09
10654	PMVK	1.5007	4.87024	65.9748	4.62213e-10	6.27899e-09
440590	ZYG11A	6.26231	2.81591	66.9011	4.64833e-10	6.30851e-09
9423	NTN1	2.35603	3.21091	65.8562	4.72972e-10	6.41281e-09
1465	CSRP1	-1.26755	6.4009	65.8506	4.73489e-10	6.41367e-09
151176	ERFE	1.81237	4.35997	65.79	4.79091e-10	6.48332e-09
4615	MYD88	2.31737	4.19259	65.6376	4.93501e-10	6.67195e-09
8123	PWAR5	-4.45202	3.9385	67.5629	4.96944e-10	6.71207e-09
79039	DDX54	-1.04039	7.22591	65.5177	5.05149e-10	6.81638e-09
55353	LAPTM4B	0.859079	8.24762	65.5031	5.06593e-10	6.82934e-09
3684	ITGAM	2.79726	2.93718	65.4323	5.13626e-10	6.91755e-09
6857	SYT1	4.28696	2.84204	65.4043	5.16433e-10	6.94873e-09
2683	B4GALT1	0.896763	7.87014	65.284	5.28696e-10	7.10697e-09
2004	ELK3	1.34941	5.26503	65.108	5.47193e-10	7.34861e-09
10280	SIGMAR1	1.45322	5.46658	65.0975	5.48317e-10	7.35672e-09
54852	PAQR5	1.42936	5.71632	65.0225	5.56423e-10	7.45839e-09
387700	SLC16A12	-3.26051	3.75909	64.9074	5.69112e-10	7.62125e-09
57795	BRINP2	5.09009	4.34498	65.8216	5.708e-10	7.63661e-09
79745	CLIP4	1.46825	5.51628	64.8267	5.78176e-10	7.72797e-09
124402	UBALD1	1.68859	4.26807	64.7451	5.87505e-10	7.84524e-09
3843	IPO5	-0.94226	7.82791	64.6601	5.97388e-10	7.96969e-09
23368	PPP1R13B	-1.663	4.56898	64.6215	6.01934e-10	8.02276e-09
79581	SLC52A2	1.01917	6.72615	64.6022	6.0423e-10	8.04577e-09
729993	SHISA9	-2.18048	5.95	64.5087	6.15431e-10	8.1872e-09
9024	BRSK2	2.80617	3.02091	64.4007	6.28656e-10	8.35527e-09
128637	TBC1D20	-1.02813	6.13458	64.333	6.37094e-10	8.45946e-09
26115	TANC2	1.02034	6.77952	64.0907	6.68276e-10	8.86516e-09
9542	NRG2	3.65719	3.1005	64.0612	6.72176e-10	8.90854e-09
51704	GPRC5B	0.915114	6.75065	64.0491	6.73784e-10	8.92149e-09
151195	CCNYL1	1.28568	5.10835	64.0395	6.75065e-10	8.93008e-09
610	HCN2	3.46815	3.66343	64.0705	6.84761e-10	9.04986e-09
9918	NCAPD2	-0.833058	8.24061	63.9399	6.88489e-10	9.09063e-09
1777	DNASE2	1.57392	4.99368	63.924	6.90657e-10	9.11073e-09
114796	PSMG3-AS1	2.33748	3.60042	63.8416	7.0201e-10	9.25186e-09
390	RND3	1.33582	6.36882	67.7168	7.12739e-10	9.38451e-09
112936	VPS26B	-1.44312	5.00935	63.7272	7.18101e-10	9.44631e-09
101928841	LOC101928841	-1.87108	5.23877	63.6726	7.2591e-10	9.54014e-09
2771	GNAI2	1.06277	6.99339	63.6549	7.28474e-10	9.56494e-09
11113	CIT	-0.913461	7.12232	63.5401	7.45246e-10	9.77608e-09
1266	CNN3	-0.936065	7.59035	63.4376	7.60587e-10	9.96806e-09
9991	PTBP3	0.892446	8.29632	63.416	7.63855e-10	9.99456e-09
1457	CSNK2A1	-0.883695	7.20545	63.4149	7.64023e-10	9.99456e-09
57617	VPS18	-0.994514	6.8262	63.4056	7.65437e-10	1.00038e-08
10347	ABCA7	3.18349	4.17434	90.8007	7.70662e-10	1.00628e-08
6288	SAA1	5.10041	2.54555	65.7127	7.73142e-10	1.00858e-08
55195	CCDC198	-1.5374	5.51493	63.3129	7.79673e-10	1.01616e-08
23704	KCNE4	-5.90187	5.68382	65.1361	7.82819e-10	1.01932e-08
8760	CDS2	-0.951937	6.53176	63.258	7.88235e-10	1.02543e-08
54884	RETSAT	0.978373	6.53407	63.2352	7.91823e-10	1.02915e-08
8329	H2AC13	4.40849	5.18232	66.6097	7.97457e-10	1.03552e-08
80114	BICC1	-0.871357	7.72281	63.0076	8.28586e-10	1.07496e-08
10018	BCL2L11	1.21779	5.36017	62.9081	8.45205e-10	1.09551e-08
968	CD68	1.19312	5.93646	64.9724	8.51926e-10	1.10321e-08
3430	IFI35	1.51018	4.845	62.832	8.58167e-10	1.11027e-08
5426	POLE	-0.981267	7.64157	64.3487	8.84122e-10	1.14281e-08
4350	MPG	1.16656	5.65986	62.6463	8.90657e-10	1.1502e-08
54970	TTC12	-2.04718	4.25901	62.6297	8.93622e-10	1.15298e-08
7039	TGFA	0.916282	8.20878	62.5587	9.06421e-10	1.16842e-08
144348	ZNF664	-1.106	6.52378	62.552	9.07635e-10	1.16892e-08
3423	IDS	1.04454	6.6733	62.5393	9.09946e-10	1.17018e-08
10226	PLIN3	0.850826	7.61444	62.5376	9.10273e-10	1.17018e-08
90333	ZNF468	-4.22706	3.44557	64.2189	9.32144e-10	1.19721e-08
80146	UXS1	0.976325	7.24409	62.398	9.36123e-10	1.20123e-08
10252	SPRY1	4.55791	3.28111	64.0501	9.62733e-10	1.23426e-08
3718	JAK3	3.64905	2.92521	62.2475	9.64856e-10	1.23586e-08
3773	KCNJ16	1.4961	5.75939	62.1586	9.82277e-10	1.25703e-08
79924	ADM2	1.98003	3.70974	62.0953	9.94876e-10	1.272e-08
55799	CACNA2D3	1.99777	3.86466	62.074	9.99147e-10	1.27631e-08
5584	PRKCI	1.05873	6.02723	62.0369	1.00664e-09	1.28471e-08
114822	RHPN1	1.81171	4.3244	62.0055	1.01302e-09	1.29018e-08
3212	HOXB2	4.09102	3.52361	63.7834	1.01326e-09	1.29018e-08
253827	MSRB3	1.48742	5.39866	62.0024	1.01366e-09	1.29018e-08
100507002	LOC100507002	1.64771	4.07814	61.9769	1.01889e-09	1.29567e-08
85459	CEP295	-1.42909	5.57876	61.9511	1.02421e-09	1.30126e-08
3151	HMGN2	-1.71244	5.57638	76.3782	1.02879e-09	1.30591e-08
4281	MID1	1.17726	5.48008	61.902	1.03441e-09	1.31186e-08
308	ANXA5	0.879594	7.1107	61.8455	1.04626e-09	1.3257e-08
6938	TCF12	-1.23631	6.48498	64.0888	1.05055e-09	1.32994e-08
168850	ZNF800	-0.961347	7.04302	61.8194	1.05178e-09	1.33031e-08
3678	ITGA5	1.12967	8.05024	65.8943	1.0544e-09	1.33243e-08
26012	NSMF	0.942463	6.97331	61.7515	1.06631e-09	1.34628e-08
1855	DVL1	0.881967	6.88884	61.642	1.09019e-09	1.3752e-08
136	ADORA2B	2.24355	4.58698	61.7113	1.12194e-09	1.41398e-08
51548	SIRT6	1.26527	5.03803	61.4849	1.12542e-09	1.41711e-08
378938	MALAT1	-1.00124	12.8581	63.4847	1.13071e-09	1.42251e-08
595	CCND1	-0.80382	8.67717	61.4403	1.13563e-09	1.42742e-08
146059	CDAN1	-1.13364	5.84889	61.413	1.14193e-09	1.43407e-08
205	AK4	-1.11407	6.51339	61.3952	1.14608e-09	1.438e-08
5361	PLXNA1	-0.844416	7.94273	61.374	1.15101e-09	1.44289e-08
692084	SNORD13	2.51895	4.39192	97.1318	1.16455e-09	1.45817e-08
140701	ABHD16B	1.47929	4.50157	61.3104	1.16596e-09	1.45817e-08
11119	BTN3A1	1.4918	4.50398	61.309	1.16628e-09	1.45817e-08
114827	FHAD1	3.53327	2.70078	61.2881	1.17125e-09	1.46308e-08
283991	UBALD2	1.90484	4.2617	63.5644	1.17551e-09	1.4671e-08
8239	USP9X	-0.867269	7.74611	61.2416	1.18236e-09	1.47435e-08
5358	PLS3	1.03179	7.45354	61.204	1.19142e-09	1.48396e-08
150776	SMPD4BP	1.28584	5.36233	61.201	1.19217e-09	1.48396e-08
130271	PLEKHH2	2.97348	3.04157	61.0842	1.2208e-09	1.51719e-08
114984	FLYWCH2	1.50022	4.54307	61.0834	1.22101e-09	1.51719e-08
170690	ADAMTS16	1.56835	5.17879	61.0192	1.23706e-09	1.53578e-08
64332	NFKBIZ	-0.946451	7.51643	61.0105	1.23924e-09	1.53714e-08
8925	HERC1	-0.986997	6.8331	60.679	1.32593e-09	1.64322e-08
79784	MYH14	7.6956	3.82859	63.8793	1.34829e-09	1.66947e-08
3675	ITGA3	1.02697	10.6834	68.0826	1.36002e-09	1.68251e-08
93664	CADPS2	2.52994	4.1502	60.5142	1.37135e-09	1.69506e-08
56917	MEIS3	1.60891	4.29374	60.4148	1.39955e-09	1.72839e-08
22985	ACIN1	-0.883101	7.83638	60.386	1.40783e-09	1.7371e-08
140733	MACROD2	-3.13093	4.56821	60.3653	1.41381e-09	1.74295e-08
90592	ZNF700	-4.20646	3.35788	62.0203	1.42582e-09	1.75623e-08
8492	PRSS12	2.37339	3.46169	60.3098	1.42999e-09	1.75983e-08
8029	CUBN	-4.34102	5.67339	60.2537	1.44652e-09	1.77862e-08
85235	H2AC12	5.58027	5.62601	140.756	1.45364e-09	1.78583e-08
94234	FOXQ1	3.99905	5.26152	103.994	1.45574e-09	1.78686e-08
84293	PRXL2A	2.12949	3.84318	60.2138	1.45842e-09	1.78859e-08
23225	NUP210	-3.9981	6.98632	61.0236	1.46049e-09	1.78957e-08
26577	PCOLCE2	2.08579	3.792	59.9743	1.53199e-09	1.87556e-08
481	ATP1B1	-0.836497	7.80719	59.9508	1.5394e-09	1.883e-08
1729	DIAPH1	-0.847511	8.14159	59.922	1.54855e-09	1.8915e-08
201164	PLD6	1.69647	4.27127	59.9205	1.54903e-09	1.8915e-08
6611	SMS	-1.08374	7.41033	64.4074	1.56355e-09	1.90758e-08
94030	LRRC4B	4.11529	2.22025	59.8476	1.57247e-09	1.91681e-08
55337	SHFL	2.02877	3.97724	59.8208	1.58116e-09	1.92575e-08
10381	TUBB3	-1.32407	6.71862	73.5983	1.58501e-09	1.92877e-08
57185	NIPAL3	2.49039	5.28988	59.7589	1.60146e-09	1.94711e-08
55971	BAIAP2L1	1.09753	6.03891	59.6532	1.63676e-09	1.98832e-08
4330	MN1	2.91438	5.08968	69.2952	1.67241e-09	2.02988e-08
6755	SSTR5	3.58146	2.70087	60.1204	1.75196e-09	2.12461e-08
63951	DMRTA1	4.44656	3.9417	60.9632	1.75502e-09	2.12649e-08
3084	NRG1	0.842904	7.68098	59.2849	1.76631e-09	2.13834e-08
284352	PPP1R37	-0.89873	7.23004	59.2596	1.77558e-09	2.14773e-08
55901	THSD1	1.93983	4.55199	59.2125	1.79303e-09	2.16697e-08
57460	PPM1H	1.07936	5.73058	59.1387	1.82068e-09	2.19763e-08
23474	ETHE1	1.56519	4.16145	59.1352	1.82201e-09	2.19763e-08
105375039		2.50785	3.67839	72.6398	1.82306e-09	2.19763e-08
25966	C2CD2	0.984921	6.60389	59.0965	1.83668e-09	2.21216e-08
2669	GEM	1.62122	4.2616	59.0858	1.84077e-09	2.2152e-08
84433	CARD11	1.17515	6.32086	59.0739	1.84532e-09	2.21878e-08
7169	TPM2	2.87669	4.27193	68.7288	1.85691e-09	2.23082e-08
79827	CLMP	3.0576	5.24789	59.0058	1.87163e-09	2.24659e-08
80325	ABTB1	2.06666	3.33817	58.9623	1.8886e-09	2.26503e-08
6001	RGS10	4.69447	3.36066	59.7268	1.89754e-09	2.27383e-08
3759	KCNJ2	4.78942	2.74457	60.5592	1.90119e-09	2.27627e-08
26353	HSPB8	-0.942666	6.6719	58.8379	1.93811e-09	2.31851e-08
1612	DAPK1	0.968133	7.30665	58.7658	1.96744e-09	2.3516e-08
991	CDC20	-0.884341	7.46199	58.7405	1.97781e-09	2.362e-08
91316	GUSBP11	2.96949	4.06888	58.702	1.99374e-09	2.37902e-08
2896	GRN	1.11832	8.32269	74.0197	2.01027e-09	2.39671e-08
56910	STARD7	0.830958	7.49471	58.5991	2.03701e-09	2.4247e-08
114883	OSBPL9	-1.02617	6.63377	58.5987	2.03717e-09	2.4247e-08
23231	SEL1L3	0.82048	7.75345	58.5684	2.05009e-09	2.43802e-08
23262	PPIP5K2	-1.48257	5.90677	58.5173	2.07209e-09	2.46212e-08
51477	ISYNA1	2.81353	3.96434	58.3574	2.14251e-09	2.54364e-08
9881	TRANK1	1.48146	5.27802	58.2906	2.17266e-09	2.57727e-08
55568	GALNT10	-0.893559	7.68352	58.264	2.18476e-09	2.58945e-08
1471	CST3	0.849434	7.65665	58.2289	2.20089e-09	2.60638e-08
55246	CCDC25	4.27518	3.29537	59.7998	2.21163e-09	2.61691e-08
10519	CIB1	1.0133	6.17031	58.1669	2.22968e-09	2.63606e-08
9459	ARHGEF6	1.58318	4.76511	58.1616	2.23215e-09	2.63628e-08
2200	FBN1	1.23201	7.38015	58.1585	2.2336e-09	2.63628e-08
9131	AIFM1	-1.13947	6.3308	58.0311	2.29407e-09	2.7054e-08
221749	PXDC1	1.2019	5.0994	58.0043	2.30701e-09	2.71839e-08
158219	TTC39B	2.95826	3.12017	57.9668	2.32527e-09	2.73761e-08
28968	SLC6A16	6.00189	1.94313	58.6156	2.38137e-09	2.80133e-08
205251	MTLN	1.40901	5.22038	62.0597	2.4083e-09	2.83066e-08
1051	CEBPB	1.0954	5.93943	57.7685	2.42426e-09	2.84702e-08
29978	UBQLN2	-1.05506	6.05531	57.7646	2.42625e-09	2.84702e-08
1365	CLDN3	3.33344	2.57128	57.7502	2.4336e-09	2.85327e-08
2589	GALNT1	-1.2205	5.76439	57.7375	2.44014e-09	2.85856e-08
57707	MEAK7	0.968209	6.12217	57.6821	2.46873e-09	2.88967e-08
54675	CRLS1	-1.06452	6.28159	57.6309	2.49551e-09	2.91859e-08
9732	DOCK4	0.968481	6.06488	57.5918	2.51619e-09	2.94034e-08
8969	H2AC11	6.09471	7.17045	191.26	2.59025e-09	3.02439e-08
7090	TLE3	1.01129	6.55007	57.8001	2.60667e-09	3.04104e-08
706	TSPO	1.11938	7.42479	68.8428	2.61475e-09	3.04796e-08
4001	LMNB1	-0.901365	7.25353	57.3804	2.63097e-09	3.06433e-08
5210	PFKFB4	-1.15532	5.66519	57.3409	2.65303e-09	3.08748e-08
117177	RAB3IP	-1.45993	5.07096	57.3236	2.66277e-09	3.09626e-08
162494	RHBDL3	-3.15629	3.92332	57.2983	2.67708e-09	3.11034e-08
57572	DOCK6	1.09293	5.5288	57.2852	2.68447e-09	3.11636e-08
3437	IFIT3	2.27647	4.81165	57.1973	2.73489e-09	3.17229e-08
57082	KNL1	-1.65514	5.41006	57.5466	2.74858e-09	3.18555e-08
649446	DLGAP1-AS1	1.91573	3.72294	57.1289	2.77479e-09	3.2133e-08
10370	CITED2	1.02717	5.96155	57.1187	2.78076e-09	3.21757e-08
253512	SLC25A30	-1.26936	5.7015	57.0382	2.82862e-09	3.27028e-08
1956	EGFR	-0.740674	9.0295	57.0214	2.83874e-09	3.27929e-08
85014	TMEM141	-1.0352	6.10321	56.9657	2.87245e-09	3.31552e-08
4325	MMP16	5.06967	3.00887	58.4022	2.93076e-09	3.37829e-08
200316	APOBEC3F	1.91449	3.77682	56.8697	2.93161e-09	3.37829e-08
4898	NRDC	-0.958153	6.96455	56.7501	3.00712e-09	3.46248e-08
2821	GPI	0.816454	9.08529	56.7162	3.02891e-09	3.48473e-08
800	CALD1	-0.935193	8.47245	56.6291	3.08558e-09	3.54703e-08
4157	MC1R	1.68889	3.97547	56.5348	3.14823e-09	3.61611e-08
3956	LGALS1	0.956301	9.62529	62.7316	3.21179e-09	3.68613e-08
958	CD40	3.71931	4.57659	57.9419	3.2184e-09	3.69071e-08
162979	ZNF296	4.01374	2.8251	57.0934	3.26442e-09	3.74045e-08
9963	SLC23A1	-3.28278	3.40192	56.2354	3.35605e-09	3.84232e-08
653857	ACTR3C	-1.53966	5.36894	56.2285	3.36096e-09	3.84483e-08
5190	PEX6	-2.18729	5.05284	56.3213	3.40999e-09	3.89776e-08
2131	EXT1	1.06531	6.3068	56.1342	3.42949e-09	3.91689e-08
9905	SGSM2	-1.08238	5.88854	56.1295	3.43292e-09	3.91763e-08
388630	TRABD2B	-1.90832	5.53	79.2394	3.44302e-09	3.92599e-08
6809	STX3	-1.09941	6.26163	55.9731	3.54992e-09	4.04462e-08
613266	LOC613266	-4.8066	4.10591	56.6726	3.56505e-09	4.05859e-08
7087	ICAM5	3.58696	2.53792	55.9188	3.59153e-09	4.08349e-08
57157	PHTF2	-1.63108	4.92014	55.9173	3.59271e-09	4.08349e-08
100129940	HMGA2-AS1	1.6789	6.44662	89.0345	3.65954e-09	4.1561e-08
23023	TMCC1	-1.04547	6.43788	55.7825	3.69823e-09	4.19668e-08
54972	TMEM132A	-0.910622	7.8233	55.7408	3.7315e-09	4.23103e-08
6201	RPS7	0.849068	8.36734	55.676	3.78388e-09	4.28698e-08
169044	COL22A1	7.64973	3.429	57.9147	3.82469e-09	4.32975e-08
7030	TFE3	-1.0416	6.28072	55.5563	3.88261e-09	4.39139e-08
5708	PSMD2	-0.770793	8.92075	55.553	3.88536e-09	4.39139e-08
51605	TRMT6	-1.3079	4.99459	55.5116	3.92017e-09	4.42411e-08
388610	TRNP1	0.921803	7.32434	55.8655	3.92057e-09	4.42411e-08
652965	SNORA48	1.26254	6.57891	71.5848	3.9435e-09	4.44643e-08
2186	BPTF	-0.773389	7.81085	55.4606	3.96358e-09	4.46495e-08
2863	GPR39	2.54619	4.10949	65.8086	3.96625e-09	4.46495e-08
5364	PLXNB1	-1.00208	7.02072	57.311	3.98218e-09	4.47932e-08
101927873	LINC01508	1.8287	4.52004	55.4195	3.99885e-09	4.49449e-08
51575	ESF1	-1.28953	5.76205	55.4007	4.01509e-09	4.50915e-08
1742	DLG4	3.04174	4.15417	59.4009	4.06089e-09	4.55697e-08
152	ADRA2C	4.88706	2.72898	55.9725	4.13144e-09	4.63246e-08
285527	FRYL	-0.92379	7.01492	55.1024	4.28243e-09	4.79795e-08
55790	CSGALNACT1	1.75103	5.63704	55.0726	4.31012e-09	4.82515e-08
9754	STARD8	-2.01675	5.19966	55.061	4.32102e-09	4.83352e-08
10209	EIF1	0.811014	7.24338	54.8984	4.476e-09	5.00292e-08
11078	TRIOBP	0.787982	7.96548	54.8936	4.48067e-09	5.00419e-08
9555	MACROH2A1	-0.922832	6.84134	54.8458	4.52736e-09	5.05233e-08
64764	CREB3L2	0.964555	8.26877	54.8287	4.54417e-09	5.06709e-08
10724	OGA	-0.883082	6.84872	54.7853	4.58722e-09	5.11106e-08
29035	C16orf72	0.780032	7.43988	54.7276	4.64513e-09	5.1715e-08
283431	GAS2L3	-1.31702	5.91538	54.6237	4.75128e-09	5.28552e-08
260425	MAGI3	-1.34035	5.0535	54.3706	5.02054e-09	5.58066e-08
80781	COL18A1	0.825897	9.79991	54.198	5.2415e-09	5.82169e-08
159	ADSS2	1.14121	5.68739	54.1388	5.28139e-09	5.86138e-08
2035	EPB41	-1.05587	6.29306	54.0575	5.37611e-09	5.96183e-08
8411	EEA1	-1.28508	5.94178	53.9763	5.47262e-09	6.06409e-08
83874	TBC1D10A	1.22718	5.13642	53.8796	5.58986e-09	6.18915e-08
23140	ZZEF1	-0.902136	7.13891	53.8614	5.61217e-09	6.20898e-08
8458	TTF2	-1.11656	6.03513	53.832	5.64847e-09	6.24425e-08
55559	HAUS7	-1.18957	5.47032	53.7735	5.72149e-09	6.32004e-08
5581	PRKCE	1.67405	4.45038	53.7597	5.73892e-09	6.33433e-08
1889	ECE1	0.77313	8.82128	53.754	5.74606e-09	6.33726e-08
57496	MRTFB	-1.08849	5.95014	53.7401	5.76365e-09	6.3517e-08
65986	ZBTB10	1.05081	5.85134	53.7004	5.81418e-09	6.40239e-08
23301	EHBP1	1.0175	6.0157	53.6667	5.85738e-09	6.44494e-08
7074	TIAM1	4.38589	1.90175	54.3058	5.89507e-09	6.48137e-08
84515	MCM8	-1.07107	5.94242	53.57	5.98333e-09	6.57328e-08
160335	TMTC2	1.55689	4.1877	53.5559	6.00194e-09	6.58861e-08
6923	ELOB	0.832593	7.8294	53.4971	6.0801e-09	6.66922e-08
643988	FNDC10	6.43748	2.82534	62.1334	6.10815e-09	6.6948e-08
9466	IL27RA	1.85002	4.41363	53.3867	6.22976e-09	6.82144e-08
339766	MROH2A	-4.1088	2.93304	53.3841	6.23335e-09	6.82144e-08
8321	FZD1	-1.07151	6.39485	53.3522	6.27735e-09	6.86428e-08
23509	POFUT1	-0.831108	7.40973	53.324	6.31653e-09	6.90178e-08
677	ZFP36L1	0.812489	8.50161	53.233	6.44479e-09	7.03647e-08
10865	ARID5A	1.58343	4.04163	53.1744	6.52881e-09	7.1227e-08
10279	PRSS16	4.63019	2.25234	54.4772	6.6105e-09	7.20276e-08
84264	HAGHL	1.61244	4.30386	53.445	6.61239e-09	7.20276e-08
100506385	LINC01426	5.22034	1.85117	54.4676	6.624e-09	7.20985e-08
1050	CEBPA	2.32125	4.84143	53.0994	6.63799e-09	7.21952e-08
4541	ND6	-1.08884	8.984	68.0076	6.72322e-09	7.30659e-08
79575	ABHD8	1.35419	4.4889	52.9306	6.89067e-09	7.48281e-08
10489	LRRC41	0.915497	6.2735	52.8821	6.96524e-09	7.55799e-08
100996465	LCA10	7.04236	1.71843	54.94	7.01801e-09	7.60543e-08
10971	YWHAQ	0.88942	7.79746	53.1722	7.01974e-09	7.60543e-08
203522	INTS6L	2.82135	3.31444	52.8234	7.0564e-09	7.63929e-08
6749	SSRP1	-0.782265	7.74119	52.7564	7.16223e-09	7.74793e-08
5292	PIM1	1.45959	4.57355	52.7389	7.19013e-09	7.77216e-08
57655	GRAMD1A	0.82097	7.29474	52.6874	7.27277e-09	7.85548e-08
64795	RMND5A	1.05314	6.2584	52.6689	7.30278e-09	7.88187e-08
2730	GCLM	0.811748	7.74414	52.5791	7.44997e-09	8.03459e-08
84376	HOOK3	-0.997554	6.38027	52.5621	7.47825e-09	8.05895e-08
58510	PRODH2	-4.61157	3.08144	52.8382	7.55472e-09	8.13514e-08
23426	GRIP1	2.52087	3.83534	52.4103	7.73546e-09	8.32342e-08
9092	SART1	-0.895777	6.75132	52.3848	7.77956e-09	8.36451e-08
3315	HSPB1	0.77197	9.30549	52.3771	7.7929e-09	8.37248e-08
2876	GPX1	0.884034	7.25387	52.3624	7.81845e-09	8.39355e-08
10331	B3GNT3	2.92005	2.76615	52.311	7.90859e-09	8.483e-08
4967	OGDH	-0.749391	7.67186	52.3081	7.91379e-09	8.483e-08
101929147	WARS2-AS1	-2.1294	4.07844	52.2798	7.96381e-09	8.53015e-08
79968	WDR76	-2.84604	4.84453	76.8966	7.98926e-09	8.55093e-08
3241	HPCAL1	0.772093	7.95181	52.2594	8.00026e-09	8.55622e-08
64236	PDLIM2	1.55626	4.73219	52.2345	8.04478e-09	8.59733e-08
126969	SLC44A3	-3.24535	3.47664	52.2287	8.05519e-09	8.60195e-08
4185	ADAM11	2.36397	2.65058	52.1825	8.13879e-09	8.68466e-08
56938	ARNTL2	0.96784	6.15529	52.1683	8.16469e-09	8.70572e-08
3710	ITPR3	0.732775	9.38142	52.141	8.21473e-09	8.75246e-08
2803	GOLGA4	-1.2391	7.32697	62.8044	8.30366e-09	8.84055e-08
100505967	LINC00645	6.81192	2.43305	61.6697	8.64169e-09	9.1935e-08
5019	OXCT1	-4.44284	3.53176	52.5852	8.73475e-09	9.28552e-08
157313	CDCA2	-1.19016	6.47774	51.7717	8.92302e-09	9.47853e-08
1119	CHKA	-1.21942	5.22486	51.7334	9.00009e-09	9.55321e-08
149478	BTBD19	1.6973	3.94403	52.0364	9.0211e-09	9.56833e-08
79829	NAA40	-1.06651	5.54748	51.7113	9.045e-09	9.58648e-08
23168	RTF1	-0.95619	6.43692	51.6456	9.1794e-09	9.71594e-08
223082	ZNRF2	1.4997	4.31743	51.6449	9.1809e-09	9.71594e-08
23085	ERC1	-0.798538	7.4105	51.6187	9.23508e-09	9.76596e-08
9751	SNPH	1.48369	4.29023	51.5956	9.28316e-09	9.80946e-08
677846	SNORA80A	1.69766	5.16665	75.6031	9.30667e-09	9.82695e-08
55137	FIGN	1.03301	5.94596	51.5436	9.39253e-09	9.9102e-08
55607	PPP1R9A	-0.948641	6.69765	51.5383	9.40368e-09	9.91457e-08
4134	MAP4	-0.740485	8.83427	51.4476	9.59775e-09	1.01116e-07
147804	TPM3P9	-1.63376	4.36632	51.3992	9.70308e-09	1.0215e-07
22854	NTNG1	4.54283	3.03375	51.9766	9.79557e-09	1.03047e-07
55856	ACOT13	1.37498	4.75682	51.3283	9.85929e-09	1.0364e-07
8270	LAGE3	2.35214	3.34977	51.4655	9.9139e-09	1.04136e-07
57683	ZDBF2	4.30299	4.9484	53.0007	1.0138e-08	1.06411e-07
29958	DMGDH	-1.52429	4.57715	51.1952	1.016e-08	1.06563e-07
55920	RCC2	0.73242	8.35252	51.1004	1.03802e-08	1.08792e-07
65124	SOWAHC	1.16953	5.85083	55.4443	1.04266e-08	1.09197e-07
90550	MCU	0.937969	6.72033	51.0616	1.04717e-08	1.09589e-07
63827	BCAN	1.33874	5.59195	51.0537	1.04905e-08	1.09703e-07
8694	DGAT1	1.12627	5.12964	51.022	1.05659e-08	1.10411e-07
90850	ZNF598	0.780803	7.46019	51.0187	1.05737e-08	1.10411e-07
65992	DDRGK1	-0.967824	6.21225	50.9994	1.06202e-08	1.10814e-07
5955	RCN2	-1.4686	5.03551	50.9605	1.07141e-08	1.11711e-07
126321	MFSD12	0.940251	6.36861	50.9199	1.08132e-08	1.12662e-07
23195	MDN1	-0.77743	7.65252	50.9121	1.08322e-08	1.12776e-07
718	C3	1.03228	8.88396	50.9032	1.08542e-08	1.12864e-07
79070	POGLUT2	-1.69589	4.44854	50.9022	1.08566e-08	1.12864e-07
6713	SQLE	1.1168	5.685	50.8675	1.09422e-08	1.1367e-07
8826	IQGAP1	0.748386	8.99513	50.857	1.09685e-08	1.1386e-07
393	ARHGAP4	2.7378	2.55566	50.8338	1.10263e-08	1.14376e-07
1063	CENPF	-0.967673	8.81233	56.0374	1.11789e-08	1.15874e-07
85439	STON2	1.52092	5.52775	50.7224	1.13086e-08	1.17131e-07
6666	SOX12	-1.06292	6.47802	54.5606	1.13501e-08	1.17475e-07
301	ANXA1	1.19249	8.4403	66.0541	1.14273e-08	1.18188e-07
9903	KLHL21	0.830607	6.59789	50.6321	1.15431e-08	1.19242e-07
84254	CAMKK1	-1.1788	5.46297	50.6309	1.15461e-08	1.19242e-07
1938	EEF2	0.717248	11.0994	50.5902	1.16535e-08	1.20263e-07
153090	DAB2IP	-1.06654	6.76191	50.575	1.16939e-08	1.20592e-07
1642	DDB1	-0.766922	7.92968	50.5369	1.17956e-08	1.21553e-07
10736	SIX2	7.05674	1.76674	53.1411	1.19633e-08	1.2319e-07
3475	IFRD1	1.07781	5.98263	50.462	1.19987e-08	1.23465e-07
55603	TENT5A	1.69828	4.14584	50.4439	1.20483e-08	1.23822e-07
29763	PACSIN3	1.60835	5.14497	50.4429	1.20509e-08	1.23822e-07
55268	ECHDC2	1.82648	4.6212	50.3174	1.24009e-08	1.27325e-07
677779	LINC00488	4.51855	2.51716	51.5467	1.24188e-08	1.27417e-07
501	ALDH7A1	-1.14583	5.70725	50.3045	1.24373e-08	1.27514e-07
4084	MXD1	2.01556	4.11859	50.2241	1.26677e-08	1.29697e-07
6599	SMARCC1	-0.822172	7.47539	50.2238	1.26686e-08	1.29697e-07
164312	LRRN4	0.977961	7.76004	50.2165	1.26896e-08	1.29818e-07
5935	RBM3	-1.01419	6.11023	50.1314	1.29389e-08	1.32272e-07
93082	NEURL3	2.75552	2.65466	50.0986	1.30363e-08	1.33107e-07
80777	CYB5B	0.842544	6.72745	50.0976	1.30394e-08	1.33107e-07
8985	PLOD3	0.765015	7.94064	50.0563	1.3163e-08	1.34272e-07
8863	PER3	1.82885	3.69191	50.0141	1.3291e-08	1.3548e-07
6382	SDC1	0.718777	8.51348	49.9524	1.34801e-08	1.37309e-07
10607	TBL3	0.836902	6.33742	49.8895	1.36759e-08	1.39202e-07
10625	IVNS1ABP	0.864803	7.58313	49.946	1.3709e-08	1.39439e-07
10120	ACTR1B	1.08313	5.48207	49.8729	1.37278e-08	1.3944e-07
81603	TRIM8	0.812306	7.2857	49.8726	1.37289e-08	1.3944e-07
9636	ISG15	1.5241	5.17527	49.8694	1.37389e-08	1.39441e-07
26057	ANKRD17	-0.767332	8.13021	49.8287	1.38677e-08	1.40648e-07
5270	SERPINE2	0.862278	7.21038	49.7872	1.40004e-08	1.41887e-07
79939	SLC35E1	0.816654	6.81234	49.7843	1.40099e-08	1.41887e-07
91523	PCED1B	4.05508	5.02915	50.3675	1.40206e-08	1.41894e-07
5480	PPIC	-1.30489	5.06514	49.7111	1.42472e-08	1.44083e-07
401720	FIGNL2	5.98664	2.49473	50.19	1.45925e-08	1.4747e-07
388561	ZNF761	-2.05588	3.78923	49.5909	1.46465e-08	1.47909e-07
81553	CYRIA	3.86361	4.63366	50.7608	1.47597e-08	1.48946e-07
51309	ARMCX1	6.962	2.10888	51.3849	1.489e-08	1.50154e-07
55636	CHD7	-1.00135	6.30646	49.4592	1.50976e-08	1.52139e-07
38	ACAT1	-1.36392	5.9963	53.9159	1.57263e-08	1.58361e-07
11346	SYNPO	-1.15264	8.54003	56.2371	1.58455e-08	1.59448e-07
113655	MFSD3	1.32318	5.19214	50.0161	1.58645e-08	1.59525e-07
55544	RBM38	1.30731	5.39986	49.2367	1.58927e-08	1.59696e-07
55366	LGR4	1.09452	5.37225	49.2249	1.59361e-08	1.60018e-07
7464	CORO2A	3.35878	2.44845	49.1039	1.6388e-08	1.64439e-07
55601	DDX60	1.66396	4.79554	49.0833	1.64663e-08	1.65107e-07
169981	SPIN3	-2.27987	3.98603	49.0514	1.65883e-08	1.66212e-07
5881	RAC3	1.80396	3.8164	49.0355	1.66494e-08	1.66706e-07
9879	DDX46	-1.07452	6.78353	52.2078	1.69915e-08	1.69924e-07
90120	TMEM250	0.853154	6.77205	48.9469	1.69948e-08	1.69924e-07
57696	DDX55	-1.19491	5.4068	48.9151	1.71205e-08	1.70949e-07
80031	SEMA6D	-7.02927	2.4912	50.0909	1.71215e-08	1.70949e-07
64848	YTHDC2	-1.24607	5.55868	48.9064	1.71552e-08	1.71164e-07
3643	INSR	-1.42643	5.57736	48.7797	1.76668e-08	1.76144e-07
30811	HUNK	4.04533	4.14028	49.8974	1.78751e-08	1.78095e-07
22848	AAK1	-0.85881	7.42588	48.7176	1.79236e-08	1.78453e-07
29800	ZDHHC1	3.31951	3.04144	48.6857	1.80569e-08	1.79653e-07
57493	HEG1	-0.999545	6.84624	48.6313	1.82866e-08	1.81811e-07
26090	ABHD12	-0.93343	6.4708	48.6156	1.83535e-08	1.82348e-07
57593	EBF4	2.45022	3.5316	48.8479	1.85613e-08	1.84283e-07
57509	MTUS1	-1.55353	5.41249	48.5584	1.85998e-08	1.84535e-07
283417	DPY19L2	-4.08588	2.98703	49.0475	1.89099e-08	1.87366e-07
9806	SPOCK2	2.46858	2.87037	48.4869	1.89117e-08	1.87366e-07
1657	DMXL1	-1.05504	6.04509	48.4479	1.90845e-08	1.88946e-07
5357	PLS1	-1.61275	4.9853	48.6727	1.93267e-08	1.9121e-07
59277	NTN4	0.986292	5.86983	48.3861	1.93615e-08	1.9142e-07
2627	GATA6	1.6397	4.3838	48.3706	1.94318e-08	1.91981e-07
253650	ANKRD18A	1.5813	4.32103	48.3646	1.94588e-08	1.92113e-07
8821	INPP4B	2.03094	3.29976	48.3574	1.94916e-08	1.9221e-07
80209	PROSER1	-1.07135	5.60139	48.3565	1.94959e-08	1.9221e-07
9761	MLEC	-0.696497	8.77768	48.3519	1.95165e-08	1.9228e-07
4141	MARS1	0.799713	7.32595	48.347	1.95389e-08	1.92366e-07
400745	SH2D5	1.16002	5.06315	48.3205	1.96602e-08	1.93425e-07
90768	TENM3-AS1	4.18587	3.6786	48.873	1.96796e-08	1.93481e-07
79658	ARHGAP10	1.28133	4.67826	48.2241	2.01079e-08	1.97555e-07
9797	TATDN2	-0.883001	6.48727	48.2108	2.01705e-08	1.98032e-07
83715	ESPN	3.43212	3.15057	48.1344	2.05339e-08	2.0146e-07
5463	POU6F1	2.92511	2.35381	48.1258	2.05755e-08	2.01728e-07
132160	PPM1M	1.64083	3.78917	48.0876	2.07602e-08	2.03398e-07
64859	NABP1	0.988152	5.69899	48.036	2.10124e-08	2.05649e-07
324	APC	-1.31059	5.97595	51.9452	2.10191e-08	2.05649e-07
6405	SEMA3F	1.26601	5.66697	48.296	2.10871e-08	2.06066e-07
80024	SLC8B1	1.31979	4.99028	48.0201	2.10909e-08	2.06066e-07
51567	TDP2	1.12361	5.22346	48.0079	2.11514e-08	2.06515e-07
9682	KDM4A	-0.95972	6.45127	47.9283	2.15498e-08	2.10259e-07
7130	TNFAIP6	-3.05434	3.66323	48.6386	2.16532e-08	2.11123e-07
4233	MET	0.804072	9.18568	48.986	2.17155e-08	2.11584e-07
114783	LMTK3	3.02273	2.9669	47.8879	2.17551e-08	2.11823e-07
65983	GRAMD2B	1.32179	4.41882	47.8421	2.19899e-08	2.13963e-07
23318	TUT4	-1.2083	5.61429	47.7463	2.24905e-08	2.18683e-07
7468	NSD2	-0.700071	8.40883	47.6928	2.2775e-08	2.21297e-07
9770	RASSF2	0.834525	6.26731	47.6638	2.29309e-08	2.22658e-07
5768	QSOX1	-0.778332	7.45538	47.6335	2.30948e-08	2.24095e-07
10580	SORBS1	1.60092	4.43917	47.8741	2.32604e-08	2.25548e-07
57587	CFAP97	1.09682	5.53597	47.5889	2.33389e-08	2.26153e-07
401474	SAMD12	4.62108	3.10441	48.1196	2.33996e-08	2.26587e-07
7020	TFAP2A	1.13929	4.71281	47.5409	2.36037e-08	2.28407e-07
7106	TSPAN4	0.810022	7.17668	47.5044	2.3808e-08	2.30226e-07
4794	NFKBIE	1.05296	5.00172	47.3254	2.48344e-08	2.39987e-07
894	CCND2	-7.08144	5.46307	48.4128	2.496e-08	2.41035e-07
79627	OGFRL1	-0.762116	7.53764	47.2759	2.51268e-08	2.42481e-07
701	BUB1B	-1.09393	5.64064	47.2655	2.51889e-08	2.42914e-07
64772	ENGASE	1.07184	5.64095	47.8032	2.53416e-08	2.44219e-07
5921	RASA1	-1.00699	6.12301	47.2223	2.54475e-08	2.45073e-07
22803	XRN2	-0.827997	7.08824	47.2148	2.54926e-08	2.4534e-07
9354	UBE4A	-1.06927	6.11928	47.1582	2.58359e-08	2.48475e-07
2615	LRRC32	6.86042	1.54845	48.8585	2.58995e-08	2.48917e-07
5314	PKHD1	2.30129	3.68916	47.0787	2.63268e-08	2.52852e-07
3880	KRT19	2.06341	7.57612	47.033	2.66131e-08	2.55428e-07
5797	PTPRM	-0.967346	6.20792	47.0291	2.66379e-08	2.55443e-07
2906	GRIN2D	4.74967	4.45772	47.5579	2.66509e-08	2.55443e-07
130507	UBR3	-1.01541	6.15693	47.0221	2.66819e-08	2.55567e-07
2015	ADGRE1	6.84907	1.89751	48.7182	2.6721e-08	2.55768e-07
55683	KANSL3	0.772934	7.36852	47.0075	2.67745e-08	2.56107e-07
140901	STK35	-0.816054	6.83785	47.0037	2.67991e-08	2.56168e-07
60680	CELF5	5.89673	1.49375	48.0911	2.68533e-08	2.56513e-07
10072	DPP3	-0.946928	6.54856	46.9812	2.69422e-08	2.57188e-07
80830	APOL6	0.853296	6.58149	46.9755	2.69787e-08	2.57364e-07
30850	CDR2L	0.807519	7.28555	46.9629	2.70592e-08	2.57867e-07
284615	ANKRD34A	2.95514	2.30786	46.9616	2.7068e-08	2.57867e-07
55742	PARVA	3.44142	5.32224	48.0417	2.71569e-08	2.5854e-07
140685	ZBTB46	1.49812	3.98502	46.9234	2.73144e-08	2.59864e-07
57194	ATP10A	3.96008	4.46332	48.0017	2.74056e-08	2.60556e-07
23189	KANK1	0.833188	7.39374	46.9048	2.74347e-08	2.60629e-07
4940	OAS3	0.804289	6.73593	46.9025	2.74501e-08	2.60629e-07
2196	FAT2	2.19721	3.12795	46.8956	2.74949e-08	2.60878e-07
51306	FAM13B	-1.12157	6.01949	46.8848	2.75653e-08	2.61371e-07
5576	PRKAR2A	-1.03968	5.71636	46.758	2.84082e-08	2.69182e-07
9110	MTMR4	-0.965257	6.03413	46.7449	2.8497e-08	2.69843e-07
2052	EPHX1	1.42018	7.49452	71.168	2.8599e-08	2.70627e-07
11014	KDELR2	0.755842	7.89293	46.7264	2.86225e-08	2.70668e-07
79937	CNTNAP3	2.71487	2.97001	46.6321	2.9272e-08	2.76626e-07
9953	HS3ST3B1	5.71256	2.10151	47.6952	2.93928e-08	2.77581e-07
286223	C9orf47	4.05472	2.48232	47.6795	2.94984e-08	2.78392e-07
84451	MAP3K21	-0.879837	6.38853	46.579	2.96451e-08	2.7959e-07
7430	EZR	-0.710018	8.02177	46.5633	2.97561e-08	2.8045e-07
58491	ZNF71	-3.72464	4.04018	47.5369	3.0478e-08	2.87062e-07
9532	BAG2	1.39861	5.61392	46.423	3.07682e-08	2.89603e-07
2877	GPX2	2.53801	3.47475	46.3074	3.16301e-08	2.97517e-07
27436	EML4	0.884194	6.82931	46.2947	3.17263e-08	2.98223e-07
221178	SPATA13	-1.07647	5.71433	46.2563	3.20185e-08	3.00769e-07
57622	LRFN1	2.80136	2.84985	46.2531	3.20428e-08	3.00798e-07
27350	APOBEC3C	1.22194	5.12397	46.2296	3.22239e-08	3.02297e-07
55661	DDX27	-0.750384	7.26207	46.2151	3.23355e-08	3.03143e-07
7803	PTP4A1	0.832516	6.71551	46.2101	3.23744e-08	3.03306e-07
170961	ANKRD24	3.16335	2.46061	46.1446	3.2886e-08	3.07664e-07
8994	LIMD1	-0.798239	6.65741	46.144	3.2891e-08	3.07664e-07
2776	GNAQ	0.883753	6.27603	46.1422	3.29049e-08	3.07664e-07
7050	TGIF1	0.76448	6.90993	46.082	3.33833e-08	3.1193e-07
396	ARHGDIA	-0.759252	7.55028	46.0557	3.35937e-08	3.13689e-07
102724550	LINC02015	3.13978	3.47894	47.8511	3.3758e-08	3.15015e-07
9308	CD83	2.12241	2.79391	46.0106	3.39597e-08	3.16688e-07
5738	PTGFRN	-0.826925	7.46752	45.9859	3.41613e-08	3.18358e-07
2050	EPHB4	0.826752	7.21591	45.8932	3.493e-08	3.25307e-07
148252	DIRAS1	4.98745	2.36508	46.8758	3.54861e-08	3.30269e-07
8444	DYRK3	1.29309	4.70056	45.8161	3.55836e-08	3.30958e-07
9709	HERPUD1	0.965947	5.57799	45.804	3.56869e-08	3.317e-07
84219	WDR24	0.937263	5.5742	45.7851	3.58491e-08	3.32988e-07
10606	PAICS	-0.861895	7.08703	45.7635	3.60365e-08	3.3451e-07
79699	ZYG11B	-1.09734	5.49585	45.7531	3.61263e-08	3.35123e-07
55706	NDC1	-1.07081	6.20591	45.6889	3.66893e-08	3.40122e-07
4059	BCAM	1.59089	5.6319	66.4655	3.70925e-08	3.43634e-07
23313	KIAA0930	0.712054	8.00471	45.636	3.71592e-08	3.44027e-07
60370	AVPI1	2.27698	3.61145	45.6176	3.73247e-08	3.45333e-07
254225	RNF169	-1.02814	5.65918	45.5785	3.76781e-08	3.48374e-07
22907	DHX30	-0.740874	7.08664	45.5526	3.79142e-08	3.50328e-07
54477	PLEKHA5	-1.04833	6.41511	45.4892	3.84984e-08	3.55493e-07
85442	KNDC1	2.20376	3.3161	45.384	3.94889e-08	3.64402e-07
140809	SRXN1	0.700773	7.56731	45.295	4.03487e-08	3.72093e-07
146909	KIF18B	-1.23819	7.18063	61.3504	4.0896e-08	3.76783e-07
54442	KCTD5	0.85279	6.0848	45.2378	4.09106e-08	3.76783e-07
8677	STX10	0.994605	5.54357	45.2324	4.09645e-08	3.77034e-07
64397	ZNF106	-0.829257	7.27858	45.1932	4.1355e-08	3.80237e-07
57700	FAM160B1	1.12102	5.25213	45.191	4.13771e-08	3.80237e-07
801	CALM1	0.81227	6.50586	45.1894	4.13933e-08	3.80237e-07
59342	SCPEP1	2.91238	3.69664	45.1827	4.14601e-08	3.80603e-07
5825	ABCD3	-1.38814	5.3907	45.1521	4.17689e-08	3.83189e-07
64761	PARP12	1.28292	5.54276	45.0986	4.23139e-08	3.87937e-07
23076	RRP1B	0.847281	7.19664	45.0317	4.30068e-08	3.94034e-07
144165	PRICKLE1	1.13346	4.97911	45.0055	4.32811e-08	3.9629e-07
3654	IRAK1	-0.713937	8.73658	44.9715	4.36394e-08	3.99312e-07
100499466	LINC00674	-1.07313	5.60973	44.9687	4.36692e-08	3.99326e-07
11116	CEP43	-1.26598	5.27131	44.9014	4.43887e-08	4.05643e-07
5578	PRKCA	-0.721072	8.60585	44.87	4.4729e-08	4.08291e-07
23604	DAPK2	2.21712	3.14538	44.8694	4.47363e-08	4.08291e-07
310	ANXA7	0.79524	6.73194	44.8552	4.48911e-08	4.09439e-07
54407	SLC38A2	1.21883	7.486	64.939	4.51702e-08	4.11719e-07
23555	TSPAN15	1.34467	5.05328	44.8064	4.54269e-08	4.13792e-07
7126	TNFAIP1	0.918779	6.14974	44.7785	4.57361e-08	4.1634e-07
9340	GLP2R	4.41787	2.54215	45.7679	4.59175e-08	4.17548e-07
50944	SHANK1	3.46081	2.49274	44.7613	4.5928e-08	4.17548e-07
2491	CENPI	-1.64263	4.75947	44.7264	4.63197e-08	4.20839e-07
84707	BEX2	5.57278	1.31397	45.6902	4.67613e-08	4.24578e-07
1371	CPOX	-1.18495	5.23706	44.6416	4.72875e-08	4.2908e-07
123	PLIN2	-0.730648	8.53057	44.6252	4.74776e-08	4.30528e-07
653583	PHLDB3	1.51681	4.63499	49.6032	4.83278e-08	4.37957e-07
64718	UNKL	0.841106	7.31842	45.6202	4.88258e-08	4.42186e-07
51768	TM7SF3	0.779643	6.93604	44.4981	4.89724e-08	4.4323e-07
84193	SETD3	-1.03277	5.93869	44.4922	4.90433e-08	4.43587e-07
54880	BCOR	-0.957899	6.48292	46.1789	4.91114e-08	4.4366e-07
23235	SIK2	-1.01615	5.87545	44.4863	4.91142e-08	4.4366e-07
7851	MALL	3.999	2.47762	45.4545	4.9421e-08	4.46147e-07
65012	SLC26A10	2.14807	3.26492	44.4228	4.98828e-08	4.50028e-07
652968	CASTOR1	2.15181	3.58734	44.3829	5.03719e-08	4.54151e-07
3092	HIP1	0.70446	7.79009	44.2899	5.15309e-08	4.64304e-07
3615	IMPDH2	-0.768286	7.01397	44.2488	5.2053e-08	4.68709e-07
115752	DIS3L	-1.15077	5.35285	44.2367	5.22073e-08	4.698e-07
116254	GINM1	-2.02154	3.82322	44.2182	5.24442e-08	4.7163e-07
6812	STXBP1	1.60328	4.22466	44.1998	5.26816e-08	4.73464e-07
55764	IFT122	-1.48825	4.7014	44.1876	5.28399e-08	4.74585e-07
4216	MAP3K4	-1.02523	5.7653	44.1815	5.29184e-08	4.74988e-07
55504	TNFRSF19	-2.3133	4.50832	44.1613	5.31818e-08	4.77049e-07
54103	GSAP	2.13505	3.31067	44.1417	5.34383e-08	4.79046e-07
83641	FAM107B	0.804293	6.98834	44.1319	5.35668e-08	4.79893e-07
5218	CDK14	-1.3768	5.31625	44.1201	5.37218e-08	4.80784e-07
146050	ZSCAN29	-1.01699	5.64181	44.1191	5.37343e-08	4.80784e-07
6429	SRSF4	-0.88084	6.57355	44.102	5.39609e-08	4.82506e-07
7844	RNF103	1.18427	4.67402	44.0358	5.48457e-08	4.90107e-07
677842	SNORA50C	1.15943	5.07989	44.6609	5.49593e-08	4.90812e-07
10160	FARP1	-0.760834	7.68292	43.9918	5.54419e-08	4.9481e-07
84141	EVA1A	0.893908	6.33807	43.9273	5.6328e-08	5.02401e-07
5638	PRRG1	-1.19015	5.12492	43.8912	5.68303e-08	5.06313e-07
957	ENTPD5	-1.49023	5.66779	43.8906	5.68383e-08	5.06313e-07
2990	GUSB	0.824407	6.11503	43.8695	5.71346e-08	5.08558e-07
10277	UBE4B	-0.879862	6.28896	43.8675	5.71624e-08	5.08558e-07
4814	NINJ1	1.02642	5.83405	43.8606	5.72597e-08	5.09103e-07
56660	KCNK12	3.15802	3.06138	45.1428	5.74279e-08	5.10278e-07
92106	OXNAD1	-1.35854	4.93695	43.8233	5.77881e-08	5.13156e-07
5523	PPP2R3A	-1.09915	5.46748	43.7822	5.8376e-08	5.18051e-07
56062	KLHL4	-2.97395	3.87793	43.7373	5.90251e-08	5.23482e-07
3202	HOXA5	1.69132	4.01811	43.7298	5.91355e-08	5.24132e-07
84310	C7orf50	-0.787878	6.57976	43.7239	5.92207e-08	5.24558e-07
2188	FANCF	1.27352	4.69251	43.6985	5.95926e-08	5.27522e-07
51520	LARS1	-0.895663	7.1509	43.5677	6.15489e-08	5.44497e-07
23492	CBX7	1.68141	4.18699	43.4829	6.2852e-08	5.55678e-07
10409	BASP1	-1.2548	5.53318	43.4263	6.37393e-08	5.6317e-07
196	AHR	1.00922	5.91214	43.5865	6.48484e-08	5.72612e-07
4929	NR4A2	3.30046	1.80633	43.3389	6.5134e-08	5.74774e-07
684	BST2	3.55213	5.21632	43.7781	6.54583e-08	5.77275e-07
6344	SCTR	-2.52733	3.93285	44.5625	6.55201e-08	5.7746e-07
23129	PLXND1	0.749575	6.99985	43.2847	6.60146e-08	5.81456e-07
57017	COQ9	-0.917255	6.37105	43.2744	6.61835e-08	5.82579e-07
100287314	LINC00941	3.3371	2.94863	43.7148	6.6474e-08	5.84772e-07
5143	PDE4C	5.21761	1.63191	44.1906	6.66743e-08	5.8617e-07
2014	EMP3	1.21299	5.27109	44.4823	6.67716e-08	5.8666e-07
2475	MTOR	-0.769145	7.1052	43.1775	6.77932e-08	5.95266e-07
64328	XPO4	-0.996548	6.22433	43.1513	6.82364e-08	5.98785e-07
10939	AFG3L2	-0.964359	6.19244	43.1202	6.87654e-08	6.03053e-07
9988	DMTF1	-0.960729	6.24115	43.1111	6.89213e-08	6.04045e-07
55143	CDCA8	-1.08638	5.96606	43.1077	6.89795e-08	6.0418e-07
64223	MLST8	0.841741	6.03013	43.0841	6.93841e-08	6.07347e-07
64757	MTARC1	-3.11193	3.08235	43.037	7.02015e-08	6.14122e-07
162972	ZNF550	-2.95619	3.80968	45.0178	7.05132e-08	6.16467e-07
55534	MAML3	2.64569	3.47294	46.3471	7.05949e-08	6.168e-07
9935	MAFB	5.00812	3.96292	47.7324	7.08365e-08	6.18528e-07
201232	SLC16A13	1.88127	3.48017	42.9875	7.10723e-08	6.20203e-07
399979	SNX19	-0.816535	6.95877	42.9697	7.13882e-08	6.22576e-07
387496	RASL11A	2.12548	3.75154	45.4991	7.22685e-08	6.29543e-07
7483	WNT9A	3.71961	4.78167	43.3718	7.22762e-08	6.29543e-07
85440	DOCK7	-1.02011	6.01481	42.9012	7.26151e-08	6.32105e-07
43	ACHE	2.96126	3.23746	43.7419	7.29071e-08	6.34256e-07
5315	PKM	-0.698811	11.9539	42.8717	7.31509e-08	6.35985e-07
9481	SLC25A27	6.71571	1.6101	44.3033	7.33845e-08	6.37624e-07
64968	MRPS6	1.24278	4.93078	42.818	7.41379e-08	6.43774e-07
493812	HCG11	3.09236	2.68122	42.7847	7.47557e-08	6.4874e-07
9904	RBM19	-0.857926	6.58453	42.7821	7.48048e-08	6.48767e-07
22821	RASA3	1.09685	5.39088	42.7485	7.5434e-08	6.53796e-07
57003	CCDC47	-0.796178	7.19197	42.7462	7.54772e-08	6.53796e-07
10413	YAP1	-0.806257	7.01083	42.7116	7.6132e-08	6.59064e-07
57488	ESYT2	0.69949	7.08615	42.6918	7.65089e-08	6.61921e-07
5874	RAB27B	4.32055	3.64139	43.6063	7.66966e-08	6.63139e-07
84131	CEP78	-1.73468	4.67602	42.6456	7.73967e-08	6.68783e-07
11198	SUPT16H	-0.753414	7.38437	42.6151	7.799e-08	6.73498e-07
9448	MAP4K4	0.730884	8.19919	42.5813	7.86508e-08	6.7879e-07
9931	HELZ	-0.754841	6.94324	42.5741	7.8793e-08	6.79602e-07
11167	FSTL1	-2.43341	6.74768	42.5563	7.91451e-08	6.82222e-07
79993	ELOVL7	-1.41143	4.98938	42.5461	7.93479e-08	6.83553e-07
4628	MYH10	-1.00019	7.39849	42.5175	7.99162e-08	6.88029e-07
148932	MOB3C	1.35689	4.26901	42.4827	8.06171e-08	6.93641e-07
8525	DGKZ	-0.909376	6.02037	42.4675	8.09243e-08	6.9586e-07
10682	EBP	-1.0564	5.34862	42.463	8.10148e-08	6.96215e-07
22990	PCNX1	-0.91051	6.47989	42.4063	8.2175e-08	7.05756e-07
11332	ACOT7	0.862048	5.98467	42.393	8.2449e-08	7.07679e-07
79616	CCNJL	1.07805	4.94203	42.3564	8.32083e-08	7.13762e-07
283487	PRECSIT	2.92047	3.32755	42.3376	8.36015e-08	7.167e-07
153222	CREBRF	1.35594	4.43524	42.3275	8.38147e-08	7.18092e-07
51512	GTSE1	-0.818736	6.83144	42.3196	8.39807e-08	7.19078e-07
79660	PPP1R3B	-0.99676	5.60974	42.3164	8.40478e-08	7.19217e-07
8900	CCNA1	5.94194	2.26918	43.2033	8.45241e-08	7.22855e-07
9361	LONP1	0.65349	8.29162	42.2783	8.48556e-08	7.25251e-07
3145	HMBS	0.944517	5.22684	42.2665	8.51078e-08	7.26774e-07
26828	RNU5F-1	1.60313	4.40386	44.1781	8.51367e-08	7.26774e-07
3638	INSIG1	1.04319	5.78434	42.2426	8.56206e-08	7.30463e-07
3631	INPP4A	0.854202	6.18635	42.1957	8.66339e-08	7.38663e-07
7015	TERT	-3.05076	3.76161	46.1333	8.73656e-08	7.44137e-07
4864	NPC1	0.819591	6.68033	42.1616	8.73813e-08	7.44137e-07
57555	NLGN2	2.67365	4.82525	62.7203	8.75013e-08	7.4471e-07
57136	APMAP	-0.795772	6.75455	42.1179	8.83465e-08	7.51451e-07
79754	ASB13	1.34124	4.26654	42.0977	8.87958e-08	7.54818e-07
5654	HTRA1	-1.32639	4.7951	42.0811	8.91677e-08	7.57524e-07
161436	EML5	2.3258	3.59096	42.062	8.95984e-08	7.60725e-07
376940	ZC3H6	1.66803	3.67037	42.0322	9.02726e-08	7.65989e-07
22858	CILK1	1.58115	3.86998	41.9631	9.18567e-08	7.78963e-07
84818	IL17RC	1.26267	4.51765	42.1761	9.19498e-08	7.79284e-07
26776	SNORA71B	1.18837	4.23273	41.9414	9.2361e-08	7.823e-07
196740	VSTM4	-4.17747	4.05085	41.936	9.24863e-08	7.82892e-07
284047	CCDC144B	6.92913	2.54954	42.7857	9.35285e-08	7.9124e-07
6612	SUMO3	0.977141	5.91677	41.8877	9.3621e-08	7.91549e-07
79801	SHCBP1	-1.13027	6.30102	41.8602	9.49717e-08	8.02488e-07
64651	CSRNP1	-1.26298	4.85914	41.8282	9.50378e-08	8.02567e-07
2140	EYA3	-0.927275	5.74404	41.8172	9.53007e-08	8.04306e-07
94241	TP53INP1	2.18097	3.65441	45.2417	9.5635e-08	8.06645e-07
7991	TUSC3	1.28462	5.74591	41.7819	9.61541e-08	8.1054e-07
100859930	HEIH	3.8865	2.82154	42.6354	9.70122e-08	8.17285e-07
678	ZFP36L2	0.891936	5.79132	41.7339	9.73277e-08	8.19455e-07
342918	C19orf81	6.90044	1.3636	43.6317	9.74069e-08	8.19634e-07
64319	FBRS	0.843869	6.89603	43.4893	9.83785e-08	8.27316e-07
10051	SMC4	-0.812769	7.45273	41.6706	9.8899e-08	8.31198e-07
7165	TPD52L2	0.696318	8.01799	41.6351	9.9791e-08	8.38197e-07
54658	UGT1A1	-4.09638	3.12568	42.5731	1.00038e-07	8.39771e-07
90853	SPOCD1	3.4195	4.66468	42.0496	1.00129e-07	8.40037e-07
6324	SCN1B	-2.58467	3.53612	41.5311	1.02455e-07	8.5904e-07
9993	DGCR2	-0.696387	7.26925	41.4948	1.03402e-07	8.66469e-07
10096	ACTR3	0.780473	7.70469	41.6763	1.04216e-07	8.72774e-07
375295	LINC01116	3.16085	3.95863	41.8856	1.043e-07	8.72955e-07
54737	MPHOSPH8	-1.09846	5.62421	41.4465	1.04676e-07	8.75366e-07
23184	MESD	-0.900225	6.31299	41.4451	1.04712e-07	8.75366e-07
284252	KCTD1	1.00025	5.41754	41.4284	1.05156e-07	8.78562e-07
3200	HOXA3	1.30016	5.87523	51.02	1.05748e-07	8.82987e-07
2537	IFI6	2.28785	3.93111	41.4039	1.05814e-07	8.83016e-07
252983	STXBP4	-1.53698	4.59807	41.39	1.06188e-07	8.85609e-07
55690	PACS1	-0.898986	6.52818	42.1232	1.06429e-07	8.87094e-07
9201	DCLK1	1.33942	5.04142	44.5149	1.07462e-07	8.94947e-07
2523	FUT1	2.71191	1.99753	41.3417	1.07498e-07	8.94947e-07
55421	NCBP3	-0.831377	6.35109	41.3287	1.07853e-07	8.97378e-07
10053	AP1M2	-1.59349	3.98816	41.3014	1.08605e-07	9.03104e-07
54549	SDK2	4.22861	2.55143	41.2928	1.08843e-07	9.04546e-07
1462	VCAN	-0.75758	10.1592	42.1911	1.09899e-07	9.12791e-07
9424	KCNK6	5.29375	2.09502	42.1053	1.10429e-07	9.16653e-07
2972	BRF1	-0.958366	5.52604	41.2216	1.1083e-07	9.19436e-07
605	BCL7A	-1.08838	5.11633	41.1984	1.11487e-07	9.2435e-07
51008	ASCC1	0.987718	5.15152	41.1921	1.11665e-07	9.25278e-07
23180	RFTN1	-1.85989	5.18202	41.1263	1.13552e-07	9.40155e-07
10988	METAP2	-0.980656	6.44291	41.1249	1.13593e-07	9.40155e-07
57575	PCDH10	4.51523	2.10842	41.9697	1.14166e-07	9.4434e-07
1244	ABCC2	-0.670359	9.42889	41.0947	1.1447e-07	9.46304e-07
11145	PLAAT3	-3.49146	4.76505	41.5082	1.1461e-07	9.46904e-07
7295	TXN	0.754833	8.70199	41.0585	1.15532e-07	9.53969e-07
708	C1QBP	-0.811779	7.34009	41.0454	1.15918e-07	9.56064e-07
114780	PKD1L2	4.64189	1.97603	41.0453	1.15921e-07	9.56064e-07
4599	MX1	3.05126	5.57898	41.0379	1.16139e-07	9.57302e-07
285195	SLC9A9	5.8591	3.54015	41.4148	1.17322e-07	9.66486e-07
55356	SLC22A15	1.62535	3.68951	40.9581	1.18529e-07	9.7586e-07
284129	SLC26A11	1.90529	4.49547	43.8529	1.19694e-07	9.84879e-07
284023	RNF227	3.16702	2.19917	41.2795	1.2137e-07	9.98091e-07
51230	PHF20	-0.775748	6.50628	40.8377	1.2223e-07	1.00458e-06
224	ALDH3A2	0.937141	5.94406	40.8082	1.23156e-07	1.0116e-06
262	AMD1	-0.849999	6.67328	40.7861	1.23855e-07	1.01675e-06
79184	BRCC3	-1.44182	5.04395	40.7452	1.25159e-07	1.02686e-06
25929	GEMIN5	-0.923147	6.42642	40.7219	1.25906e-07	1.03239e-06
6197	RPS6KA3	-0.805849	7.3738	40.6998	1.2662e-07	1.03764e-06
78992	YIPF2	1.01739	5.46384	40.687	1.27036e-07	1.04044e-06
1111	CHEK1	-1.6127	4.91178	40.6752	1.27422e-07	1.04297e-06
57520	HECW2	1.9871	4.5494	40.673	1.27492e-07	1.04297e-06
80724	ACAD10	-1.11291	5.08503	40.6464	1.28364e-07	1.0495e-06
1952	CELSR2	0.801797	6.76046	40.6365	1.28691e-07	1.05118e-06
11325	DDX42	-0.71661	7.46435	40.6357	1.28719e-07	1.05118e-06
10352	WARS2	-2.36467	3.42862	40.6244	1.2909e-07	1.0536e-06
51582	AZIN1	0.841523	6.75295	40.6191	1.29265e-07	1.05442e-06
11234	HPS5	1.06887	5.22962	40.5684	1.3096e-07	1.06733e-06
51005	AMDHD2	0.938719	5.73256	40.5672	1.30999e-07	1.06733e-06
4294	MAP3K10	0.951061	5.34965	40.5567	1.31352e-07	1.06959e-06
6915	TBXA2R	5.64178	2.25923	41.3706	1.32336e-07	1.07698e-06
9123	SLC16A3	-0.649481	9.63553	40.5149	1.32769e-07	1.07989e-06
5163	PDK1	-1.01855	6.19961	40.5077	1.33015e-07	1.08126e-06
57198	ATP8B2	0.826004	5.99912	40.5023	1.332e-07	1.08215e-06
170689	ADAMTS15	-1.63412	5.64666	48.4956	1.33612e-07	1.08487e-06
283659	PRTG	2.78919	3.54074	40.4817	1.33904e-07	1.08661e-06
11231	SEC63	-0.989053	5.5347	40.4546	1.34841e-07	1.09359e-06
9943	OXSR1	-0.939751	5.86774	40.442	1.35278e-07	1.0965e-06
146223	CMTM4	-0.735698	7.00189	40.4166	1.36164e-07	1.10305e-06
23596	OPN3	1.48573	3.96565	40.375	1.3763e-07	1.11429e-06
26768	SNORA73B	0.879568	8.84999	48.0345	1.39166e-07	1.12608e-06
5937	RBMS1	0.783333	6.55463	40.3089	1.39988e-07	1.13208e-06
1186	CLCN7	0.781771	7.22556	40.2508	1.421e-07	1.14851e-06
25855	BRMS1	-0.829869	6.20582	40.2176	1.43318e-07	1.15769e-06
51222	ZNF219	1.00064	5.06544	40.2057	1.43761e-07	1.16061e-06
54996	MTARC2	-1.76794	3.94298	40.2034	1.43845e-07	1.16062e-06
5211	PFKL	0.678689	7.87808	40.1687	1.45138e-07	1.17038e-06
84247	RTL6	0.692269	7.43554	40.1598	1.45472e-07	1.17241e-06
55904	KMT2E	-0.795158	6.50353	40.1281	1.46664e-07	1.18134e-06
64342	HS1BP3	1.12923	5.57728	43.1006	1.47776e-07	1.18962e-06
6734	SRPRA	-0.779079	6.84141	40.0819	1.48425e-07	1.19416e-06
8941	CDK5R2	4.43981	1.93579	40.3677	1.52798e-07	1.22864e-06
3838	KPNA2	-0.724881	7.54305	39.962	1.53094e-07	1.23032e-06
56257	MEPCE	0.714568	6.92815	39.9533	1.53439e-07	1.23239e-06
10970	CKAP4	0.748324	8.30295	39.9415	1.53906e-07	1.23545e-06
9416	DDX23	-0.714146	7.62711	39.9083	1.55236e-07	1.24541e-06
57549	IGSF9	2.58445	2.13435	39.9015	1.55507e-07	1.24688e-06
222865	TMEM130	6.30209	4.01451	41.795	1.55706e-07	1.24777e-06
29126	CD274	2.01435	3.36139	40.0831	1.58012e-07	1.26553e-06
140885	SIRPA	-1.05922	8.17592	52.3628	1.61257e-07	1.29079e-06
10992	SF3B2	-0.652778	8.0343	39.7248	1.62792e-07	1.30233e-06
390226	GUCY2EP	5.5061	1.68037	40.5065	1.64092e-07	1.31199e-06
144535	CFAP54	3.40455	2.2639	39.6917	1.64195e-07	1.31207e-06
140838	NANP	-1.81519	3.67196	39.6736	1.6497e-07	1.31753e-06
9200	HACD1	1.64124	3.93716	39.6252	1.67056e-07	1.333e-06
10885	WDR3	-1.13263	5.69648	39.6242	1.67096e-07	1.333e-06
105374753		2.08408	3.38515	39.7825	1.6873e-07	1.34465e-06
8804	CREG1	0.864321	6.06043	39.5864	1.68747e-07	1.34465e-06
79631	EFL1	-1.39998	4.50258	39.5782	1.69109e-07	1.34677e-06
3313	HSPA9	-0.654249	8.93033	39.5711	1.69419e-07	1.34835e-06
60674	GAS5	0.981742	5.49537	39.5693	1.69498e-07	1.34835e-06
84232	MAF1	0.757131	7.05836	39.5462	1.7052e-07	1.35571e-06
3588	IL10RB	0.961289	5.41335	39.52	1.71686e-07	1.36421e-06
91860	CALML4	-1.39172	4.39943	39.5039	1.72404e-07	1.36915e-06
57486	NLN	-0.843187	6.42061	39.4896	1.73048e-07	1.3735e-06
4171	MCM2	-0.652286	8.22037	39.4469	1.74981e-07	1.38806e-06
79651	RHBDF2	0.800529	7.62765	40.5073	1.75484e-07	1.39127e-06
6282	S100A11	0.680708	8.04453	39.4335	1.75594e-07	1.39136e-06
1434	CSE1L	-1.05438	7.4874	48.4718	1.75922e-07	1.39317e-06
9414	TJP2	-0.69332	7.42957	39.4211	1.7616e-07	1.39428e-06
5734	PTGER4	2.21855	2.62735	39.3526	1.79331e-07	1.41859e-06
101929335	ADAMTS9-AS1	-2.71222	2.90233	39.2545	1.8398e-07	1.45454e-06
22992	KDM2A	-0.724943	7.8493	39.2474	1.84317e-07	1.4564e-06
79816	TLE6	4.37372	1.76061	39.6014	1.85816e-07	1.46742e-06
162967	ZNF320	-3.72707	3.79157	39.9827	1.87168e-07	1.47727e-06
10529	NEBL	1.84244	5.54225	39.1621	1.88471e-07	1.48672e-06
84270	CARD19	1.26605	4.79769	39.1524	1.88951e-07	1.48967e-06
5031	P2RY6	2.65201	4.24258	39.1402	1.89554e-07	1.4936e-06
8514	KCNAB2	1.27805	5.29002	39.1027	1.9142e-07	1.50746e-06
55036	CCDC40	1.3454	4.47169	39.1793	1.97209e-07	1.55218e-06
619565	SNORA52	1.49044	5.68032	60.7154	1.97621e-07	1.55456e-06
79778	MICALL2	1.05864	5.58275	40.6503	1.97904e-07	1.55592e-06
55771	PRR11	-0.86777	6.39961	38.962	1.986e-07	1.56052e-06
2171	FABP5	1.3515	5.47167	43.7145	1.99415e-07	1.56606e-06
126374	WTIP	2.93687	3.62288	38.9255	2.00507e-07	1.57376e-06
158471	PRUNE2	4.1601	4.25469	39.676	2.02244e-07	1.58651e-06
6535	SLC6A8	-0.854247	7.50557	38.8803	2.05209e-07	1.60851e-06
8795	TNFRSF10B	0.649898	8.00457	38.8359	2.05276e-07	1.60851e-06
574036	SERTAD4-AS1	3.99101	2.17444	39.2071	2.0565e-07	1.61055e-06
22822	PHLDA1	2.51952	7.77178	123.232	2.06127e-07	1.61338e-06
10611	PDLIM5	0.698946	7.61844	38.8027	2.07067e-07	1.61985e-06
9061	PAPSS1	1.07033	5.18881	38.7795	2.08337e-07	1.62888e-06
23178	PASK	-1.0974	5.32421	38.7762	2.08513e-07	1.62935e-06
79650	USB1	0.781342	6.70908	38.7334	2.10873e-07	1.64688e-06
8878	SQSTM1	0.684645	10.8464	38.7205	2.11589e-07	1.65157e-06
10960	LMAN2	-0.635721	8.25452	38.6939	2.13071e-07	1.66221e-06
53343	NUDT9	1.02943	5.15338	38.6412	2.16044e-07	1.68447e-06
10721	POLQ	-1.15118	6.00843	38.6195	2.17282e-07	1.6932e-06
1152	CKB	3.07913	2.74192	38.6171	2.17418e-07	1.69332e-06
9117	SEC22C	-1.06722	5.12822	38.6106	2.17794e-07	1.69512e-06
3954	LETM1	-0.706708	7.39315	38.6089	2.17889e-07	1.69512e-06
84061	MAGT1	-0.906865	6.1614	38.5646	2.20442e-07	1.71404e-06
57698	SHTN1	-0.8114	6.98826	38.5099	2.23643e-07	1.73797e-06
5685	PSMA4	-0.866293	6.68944	38.4954	2.24503e-07	1.7437e-06
60493	FASTKD5	-1.34492	4.73302	38.7181	2.24866e-07	1.74556e-06
4097	MAFG	0.703804	7.70959	38.4697	2.26028e-07	1.75361e-06
7414	VCL	0.632566	8.92335	38.4669	2.26193e-07	1.75392e-06
23224	SYNE2	-0.724324	8.13593	38.4618	2.26498e-07	1.75533e-06
10432	RBM14	-0.77974	6.85342	38.4456	2.27469e-07	1.76189e-06
54982	CLN6	-0.957609	6.17842	38.4221	2.28879e-07	1.77184e-06
10507	SEMA4D	-0.895728	5.63716	38.3954	2.30498e-07	1.78339e-06
1287	COL4A5	3.34006	6.42146	38.76	2.30869e-07	1.78529e-06
100130238	LOC100130238	0.963047	6.20897	38.3851	2.31128e-07	1.78631e-06
375775	PNPLA7	2.84495	2.50543	38.3784	2.31534e-07	1.78847e-06
50	ACO2	-0.751535	6.70833	38.3447	2.33606e-07	1.80349e-06
51434	ANAPC7	-0.888254	6.09887	38.3397	2.33911e-07	1.80486e-06
1843	DUSP1	0.993122	6.68331	46.2327	2.3893e-07	1.84258e-06
26020	LRP10	0.646252	7.66168	38.225	2.41112e-07	1.85839e-06
6187	RPS2	0.684991	9.98171	38.1944	2.43075e-07	1.8717e-06
84727	SPSB2	0.889162	5.50097	38.1939	2.43103e-07	1.8717e-06
63895	PIEZO2	6.16898	3.45019	38.9265	2.44717e-07	1.88309e-06
56139	PCDHA10	7.06335	2.90073	39.7633	2.4627e-07	1.89401e-06
55733	HHAT	1.99906	3.32692	38.1377	2.46748e-07	1.89666e-06
54659	UGT1A3	-4.01631	4.10258	44.577	2.47089e-07	1.89825e-06
8607	RUVBL1	-0.830068	6.57812	38.0874	2.5006e-07	1.92003e-06
6618	SNAPC2	1.16523	4.50462	38.0826	2.50375e-07	1.9214e-06
57085	AGTRAP	1.15828	4.51168	38.0795	2.5058e-07	1.92193e-06
84181	CHD6	-0.694748	7.20896	38.0754	2.50857e-07	1.92301e-06
4306	NR3C2	2.36522	2.52133	38.0594	2.51924e-07	1.93014e-06
10915	TCERG1	-0.727227	7.05028	38.0522	2.52399e-07	1.93274e-06
3184	HNRNPD	-0.818897	6.87071	38.0481	2.5268e-07	1.93383e-06
27443	CECR2	5.07951	1.95014	38.7651	2.55034e-07	1.9508e-06
10106	CTDSP2	0.77122	6.34071	37.9992	2.55978e-07	1.95696e-06
149175	MANEAL	-2.26351	4.01345	37.9941	2.56321e-07	1.95852e-06
146713	RBFOX3	2.74656	1.95662	37.9806	2.57242e-07	1.9645e-06
7385	UQCRC2	-1.06367	5.87659	37.955	2.58996e-07	1.97682e-06
9572	NR1D1	1.79698	3.9018	43.3463	2.6036e-07	1.98616e-06
9126	SMC3	-0.914947	6.27647	37.9129	2.61903e-07	1.99685e-06
411	ARSB	-0.941845	5.66039	37.8859	2.63792e-07	2.01017e-06
4013	VWA5A	4.05815	1.71091	38.2162	2.6599e-07	2.02583e-06
4644	MYO5A	-0.93875	6.48069	37.8524	2.6615e-07	2.02595e-06
3149	HMGB3	-1.08687	5.63196	37.8397	2.67052e-07	2.03172e-06
10683	DLL3	5.44674	1.65352	38.5585	2.68917e-07	2.04481e-06
84033	OBSCN	1.71899	7.62319	82.4053	2.69169e-07	2.04563e-06
23365	ARHGEF12	-0.641949	7.84051	37.7967	2.70117e-07	2.05151e-06
57650	CIP2A	-1.09925	5.82812	37.7951	2.70234e-07	2.05151e-06
57492	ARID1B	-0.754537	6.28417	37.7823	2.71158e-07	2.05743e-06
8968	H3C7	-3.13524	7.45529	67.4055	2.7206e-07	2.06316e-06
79798	ARMC5	1.00337	5.62658	38.717	2.75163e-07	2.08557e-06
79921	TCEAL4	-0.961001	5.81744	37.7001	2.77159e-07	2.09958e-06
131601	TPRA1	0.774714	6.70175	37.6343	2.82058e-07	2.13554e-06
56922	MCCC1	-1.20622	5.24494	37.6225	2.82944e-07	2.1411e-06
6464	SHC1	0.673718	7.8492	37.6183	2.83262e-07	2.14236e-06
5165	PDK3	-0.874302	5.80092	37.5909	2.85343e-07	2.15694e-06
55138	FAM90A1	5.57995	1.33331	38.7112	2.86965e-07	2.16804e-06
7538	ZFP36	1.17688	4.95334	41.311	2.87516e-07	2.17104e-06
124446	TMEM219	1.08775	4.8545	37.5526	2.88274e-07	2.17561e-06
57380	MRS2	-0.958781	5.45228	37.5447	2.88876e-07	2.17899e-06
64754	SMYD3	-1.35383	4.7043	37.5318	2.8988e-07	2.18539e-06
51257	MARCHF2	1.74373	3.9786	38.9194	2.91708e-07	2.198e-06
9868	TOMM70	-0.985982	6.47641	37.4901	2.93119e-07	2.20745e-06
57480	PLEKHG1	2.81903	3.23716	39.9836	2.93879e-07	2.212e-06
64755	RUSF1	0.798224	6.28958	37.448	2.96437e-07	2.23007e-06
64132	XYLT2	-0.800664	6.42327	37.4017	3.0013e-07	2.25664e-06
444	ASPH	0.687387	10.4806	37.3972	3.0049e-07	2.25815e-06
54577	UGT1A7	-3.45036	4.12784	38.0921	3.03258e-07	2.27774e-06
8500	PPFIA1	-0.798131	6.57868	37.3235	3.06478e-07	2.30071e-06
6616	SNAP25	4.29826	2.16032	38.0453	3.06952e-07	2.30304e-06
56992	KIF15	-1.43743	4.61064	37.9123	3.09624e-07	2.32185e-06
9129	PRPF3	-0.854352	6.3571	37.279	3.10152e-07	2.32457e-06
6432	SRSF7	0.701328	6.7855	37.277	3.10315e-07	2.32457e-06
11215	AKAP11	-0.818238	6.32244	37.2653	3.11286e-07	2.3306e-06
6813	STXBP2	1.00365	5.57392	37.2472	3.12801e-07	2.34071e-06
80256	FAM214B	1.31022	4.44768	37.4449	3.16111e-07	2.36422e-06
54704	PDP1	1.12918	5.28363	37.1956	3.1716e-07	2.37081e-06
3460	IFNGR2	2.08432	3.30085	39.0882	3.21017e-07	2.39838e-06
613	BCR	0.688619	7.46152	37.1283	3.22934e-07	2.41142e-06
84910	TMEM87B	0.935679	5.47064	37.1017	3.25254e-07	2.42746e-06
84623	KIRREL3	1.65052	3.94964	37.0952	3.25817e-07	2.43038e-06
171586	ABHD3	1.19199	4.60667	37.0913	3.26162e-07	2.43167e-06
375791	CYSRT1	2.79456	2.77708	37.086	3.26624e-07	2.43383e-06
468	ATF4	0.649381	8.33999	37.0782	3.2731e-07	2.43709e-06
3419	IDH3A	-1.24234	5.45019	37.2912	3.27407e-07	2.43709e-06
122953	JDP2	1.0364	5.0594	37.0694	3.28083e-07	2.44084e-06
134957	STXBP5	1.31983	5.44764	45.6367	3.29051e-07	2.44676e-06
5308	PITX2	-2.73952	3.69965	37.0543	3.29413e-07	2.44816e-06
5728	PTEN	0.855762	6.05584	37.0456	3.30192e-07	2.45266e-06
285362	SUMF1	-1.29636	4.70793	37.0385	3.3082e-07	2.45603e-06
399909	PCNX3	-0.801136	7.77432	40.1695	3.32487e-07	2.46711e-06
55339	WDR33	-0.759639	6.51205	37.0093	3.33425e-07	2.47277e-06
2729	GCLC	0.950328	5.64165	36.9941	3.34786e-07	2.48156e-06
545	ATR	-0.999324	6.10821	36.9744	3.36565e-07	2.49344e-06
79633	FAT4	1.41438	4.90515	36.9709	3.36882e-07	2.49448e-06
102682016	LINC01159	4.43477	1.69378	37.2909	3.3926e-07	2.51078e-06
3748	KCNC3	2.45378	3.38933	36.9139	3.42093e-07	2.53042e-06
221833	SP8	4.91491	1.65572	37.6082	3.43818e-07	2.54184e-06
4705	NDUFA10	-1.08358	5.55494	36.8876	3.44521e-07	2.54571e-06
79751	SLC25A22	0.853418	6.24807	36.8539	3.4766e-07	2.56756e-06
8408	ULK1	1.00975	5.80822	39.3354	3.50601e-07	2.58793e-06
8031	NCOA4	-0.693386	7.42103	36.7971	3.53027e-07	2.60447e-06
11160	ERLIN2	-0.879104	6.20894	36.7622	3.5636e-07	2.62713e-06
4868	NPHS1	5.76913	1.49288	37.859	3.5647e-07	2.62713e-06
123920	CMTM3	0.987817	5.47821	36.752	3.57343e-07	2.63156e-06
4820	NKTR	-0.841322	6.79545	36.751	3.57444e-07	2.63156e-06
3842	TNPO1	0.665882	7.88414	36.6532	3.67005e-07	2.70054e-06
100506421	PANTR1	5.71083	1.63487	36.9803	3.68386e-07	2.7093e-06
7099	TLR4	2.75663	3.1768	37.5356	3.71163e-07	2.7283e-06
54993	ZSCAN2	-1.44815	4.21221	36.6046	3.71853e-07	2.73195e-06
9124	PDLIM1	0.937018	6.65045	36.5538	3.77002e-07	2.76834e-06
172	AFG3L1P	-1.18674	4.60307	36.5292	3.79512e-07	2.78532e-06
25837	RAB26	1.95748	5.46866	64.5415	3.79769e-07	2.78576e-06
8650	NUMB	-0.806436	6.08026	36.521	3.80362e-07	2.78866e-06
65095	KRI1	-1.01628	5.40284	36.4999	3.82541e-07	2.80318e-06
256236	NAPSB	4.49013	1.23886	36.4894	3.83624e-07	2.80966e-06
347735	SERINC2	1.16753	4.71149	36.4852	3.84056e-07	2.81137e-06
730102	CRYZL2P	1.77107	3.48461	36.4771	3.84902e-07	2.81611e-06
10456	HAX1	0.868362	5.93501	36.4326	3.89573e-07	2.8488e-06
23511	NUP188	-0.718487	7.28814	36.3914	3.9394e-07	2.87925e-06
440279	UNC13C	-6.71282	2.26486	37.4232	3.98672e-07	2.91233e-06
54894	RNF43	3.28244	2.47558	36.3211	4.01527e-07	2.93166e-06
7498	XDH	3.74372	2.89366	37.0077	4.02228e-07	2.93527e-06
154141	MBOAT1	2.43928	2.58327	36.2851	4.05471e-07	2.95741e-06
83719	YPEL3	2.5322	2.4309	36.2785	4.06198e-07	2.96118e-06
84272	YIPF4	1.18588	4.99026	36.271	4.07028e-07	2.9657e-06
9752	PCDHA9	6.75601	1.87524	36.9131	4.12346e-07	3.0029e-06
10056	FARSB	-1.25521	5.06839	36.21	4.13823e-07	3.0121e-06
90121	TSR2	-1.29522	4.70531	37.1042	4.16571e-07	3.03054e-06
140890	SREK1	-0.851829	6.67294	36.1758	4.17686e-07	3.03709e-06
1606	DGKA	3.65457	2.29052	36.5014	4.18566e-07	3.04136e-06
3420	IDH3B	-0.83642	5.69652	36.1669	4.18704e-07	3.04136e-06
23175	LPIN1	0.870419	5.96519	36.138	4.22005e-07	3.06376e-06
147807	ZNF524	1.16982	4.13303	36.1246	4.23552e-07	3.07342e-06
2582	GALE	-0.732076	6.42492	36.0689	4.30021e-07	3.11876e-06
6509	SLC1A4	0.866116	5.54157	36.0667	4.30272e-07	3.11898e-06
151742	PPM1L	-4.34161	3.69042	36.3934	4.30846e-07	3.12083e-06
92092	ZC3HAV1L	-0.816538	6.35111	36.0608	4.30969e-07	3.12083e-06
7580	ZNF32	2.57298	2.67666	36.0065	4.37387e-07	3.16568e-06
5087	PBX1	1.32259	6.67453	37.1508	4.43142e-07	3.20569e-06
55004	LAMTOR1	-0.820442	6.2563	35.9404	4.45337e-07	3.21992e-06
100131551	LINC00887	2.40383	2.77422	36.2312	4.4999e-07	3.25078e-06
10589	DRAP1	-0.829965	6.15969	35.9017	4.50065e-07	3.25078e-06
53904	MYO3A	-3.71509	3.6726	36.5668	4.51714e-07	3.26102e-06
105379046		1.85817	2.70632	35.7948	4.63395e-07	3.34364e-06
2804	GOLGB1	-0.791814	7.521	36.3696	4.64664e-07	3.35108e-06
57731	SPTBN4	4.04543	1.55523	35.7244	4.72408e-07	3.40519e-06
51696	HECA	1.15412	4.22547	35.7211	4.72835e-07	3.40653e-06
152789	JAKMIP1	4.31144	2.28118	36.386	4.7383e-07	3.41196e-06
360	AQP3	-3.57918	2.57537	36.0197	4.76331e-07	3.42823e-06
4862	NPAS2	0.975472	5.40307	35.8457	4.77781e-07	3.43691e-06
8714	ABCC3	0.630063	8.78852	35.6779	4.7846e-07	3.43906e-06
51593	SRRT	-0.698969	7.49951	35.6771	4.78567e-07	3.43906e-06
6191	RPS4X	0.609404	9.52456	35.6673	4.79848e-07	3.44651e-06
389332	SMIM32	-3.40768	4.28771	39.5204	4.83089e-07	3.46803e-06
3316	HSPB2	-4.73824	4.04751	35.951	4.85222e-07	3.48157e-06
10549	PRDX4	-0.886693	5.94804	35.6066	4.87886e-07	3.49885e-06
8202	NCOA3	0.768861	6.78498	35.6048	4.88126e-07	3.49885e-06
140467	ZNF358	1.06753	4.69658	35.5944	4.89523e-07	3.50709e-06
132158	GLYCTK	-1.41585	4.94007	35.5904	4.90057e-07	3.50914e-06
6385	SDC4	0.67238	7.73443	35.5589	4.94308e-07	3.53778e-06
58490	RPRD1B	-0.725713	6.47547	35.5342	4.97672e-07	3.56005e-06
402665	IGLON5	4.88934	1.53123	35.8238	5.02171e-07	3.58901e-06
2019	EN1	4.47239	1.84418	35.501	5.02228e-07	3.58901e-06
26148		-1.11107	5.47228	35.4853	5.04389e-07	3.60077e-06
400720	ZNF772	-1.99704	3.75664	35.4847	5.04473e-07	3.60077e-06
23277	CLUH	-0.747275	8.02214	36.8812	5.04638e-07	3.60077e-06
182	JAG1	0.638015	8.98799	35.4495	5.0937e-07	3.6327e-06
3600	IL15	2.04032	2.85315	35.4169	5.13956e-07	3.66356e-06
8935	SKAP2	0.946025	6.07214	35.4138	5.14394e-07	3.66483e-06
7162	TPBG	0.964824	5.91487	37.7523	5.15253e-07	3.6691e-06
3491	CCN1	-1.11081	7.51724	46.5423	5.18211e-07	3.6883e-06
7263	TST	1.07708	4.87678	35.3582	5.22318e-07	3.71566e-06
54910	SEMA4C	0.942395	5.40104	35.352	5.23199e-07	3.72006e-06
10300	KATNB1	0.999624	4.99675	35.3374	5.25303e-07	3.73314e-06
8801	SUCLG2	-0.965273	5.461	35.3276	5.2673e-07	3.7414e-06
196872	LINC00638	2.3879	2.30084	35.3092	5.294e-07	3.75848e-06
117584	RFFL	0.835757	5.88905	35.2802	5.33642e-07	3.78509e-06
10868	USP20	0.946516	5.10711	35.2799	5.33684e-07	3.78509e-06
101927136	LOC101927136	3.63904	5.06388	35.9183	5.36484e-07	3.80304e-06
148203	ZNF738	-3.75447	3.56564	35.5658	5.38456e-07	3.8151e-06
677826	SNORA3B	1.4598	3.49577	35.2432	5.39108e-07	3.8178e-06
22984	PDCD11	-0.670767	7.53325	35.2061	5.44648e-07	3.85511e-06
80221	ACSF2	1.54049	3.9835	35.1818	5.48304e-07	3.87904e-06
[truncated: 12,131 more rows]
